# Supplementary material for: Feasting, not fasting: winter diets of cave hibernating bats in the United States
Source: Front Zool. 2021 Sep 23;18:48. doi: 10.1186/s12983-021-00434-9 (PMC8461964; doi:10.1186/s12983-021-00434-9)
Supplement: Supplementary file 2 — Additional file 2: Table S1. Of the unique OTUs represented in the diet of bats, we identified 587 OTUS to genera or species. Rows labeled in bold with a sample size represent OTUs that were only identified to Order. We were unable to identify 493 OTUs. Total sequence reads represents the number of times the OTU sequence was represented and can be used as a relative abundance with larger number indicating more DNA was represented. Represented signifies the number of bats found to have consumed each OTU. [file 12983_2021_434_MOESM2_ESM.xlsx]

## Sheet: Sheet1
Order	Family	Genera	Species	Total Sequence Reads	Represented
Araneae	Agelenidae	Agelenopsis	Agelenopsis emertoni	345	1
Araneae	Agelenidae	Eustala	Eustala rosae	373	2
Araneae	Anyphaenidae	Anyphaena	Anyphaena	219	2
Araneae	Anyphaenidae	Anyphaena	Anyphaena pectorosa	20846	8
Araneae	Anyphaenidae	Wulfila		944	1
Araneae	Araneidae	Araneus	Araneus marmoreus	18	1
Araneae	Araneidae	Eustala	Eustala anastera	67799	2
Araneae	Araneidae	Eustala	Eustala rosae	373	2
Araneae	Araneidae	Micrathena	Micrathena	22880	3
Araneae	Clubionidae	Clubiona	Clubiona canadensis	163	1
Araneae	Clubionidae	Clubiona	Clubiona sp. 1GAB	15666	1
Araneae	Linyphiidae	Pityohyphantes	Pityohyphantes subarcticus	2542	2
Araneae	Mimetidae	Mimetus	Mimetus sp. 2GAB	720	1
Araneae	Philodromidae	Philodromus	Philodromus keyserlingi	622	1
Araneae	Philodromidae	Philodromus	Philodromus praelustris	354	2
Araneae	Philodromidae	Philodromus	Philodromus rufus vibrans	1072	5
Araneae	Pisauridae	Dolomedes	Dolomedes scriptus	92	1
Araneae	Pisauridae	Dolomedes	Dolomedes tenebrosus	316	1
Araneae	Pisauridae	Pisaurina	Pisaurina mira	165	1
Araneae	Salticidae	Phidippus		4637	1
Araneae	Tetragnathidae	Leucauge	Leucauge venusta	349	3
Araneae	Theridiidae	Dipoena	Dipoena nigra	571	1
Araneae	Theridiidae	Parasteatoda	Parasteatoda tepidariorum	77	1
Araneae	Theridiidae	Yunohamella	Yunohamella lyrica	78	2
Araneae (n = 3)				8790
Coleoptera	Carabidae	Amphasia	Amphasia sericea	2316	1
Coleoptera	Carabidae	Chlaenius	Chlaenius tricolor	1558	1
Coleoptera	Carabidae	Notiobia	Notiobia terminata	892	1
Coleoptera	Cerambycidae	Acanthocinus		4903	1
Coleoptera	Cerambycidae	Asemum	Asemum striatum	4909	1
Coleoptera	Cerambycidae	Graphisurus	Graphisurus fasciatus	5029	2
Coleoptera	Cerambycidae	Ortholeptura	Ortholeptura valida	98	1
Coleoptera	Cerambycidae	Sternidius	Sternidius alpha	61	1
Coleoptera	Chrysomelidae	Glyptina	Glyptina brunnea	147	1
Coleoptera	Curculionidae	Monarthrum	Monarthrum mali	293	2
Coleoptera	Curculionidae	Platypodinae		72559	5
Coleoptera	Elateridae	Dalopius	Dalopius vagus	10	1
Coleoptera	Elateridae	Melanotus	Melanotus hyslopi	149	1
Coleoptera	Elateridae	Melanotus	Melanotus similis	99	1
Coleoptera	Eucnemidae	Microrhagus	Microrhagus pectinatus	1178	1
Coleoptera	Melandryidae	Serropalpus	Serropalpus substriatus	1647	1
Coleoptera	Mycetophagidae	Litargus	Litargus sexpunctatus	414	1
Coleoptera	Ptinidae	Tricorynus		153	1
Coleoptera	Pyrochroidae	Dendroides	Dendroides canadensis	1351	2
Coleoptera	Scarabaeidae	Serica	Serica sponsa	460	3
Coleoptera	Scirtidae	Sacodes	Sacodes pulchella	173	1
Coleoptera	Synchroidae	Synchroa	Synchroa punctata	252	2
Coleoptera	Tetratomidae	Hallomenus		77	2
Coleoptera	Tetratomidae	Penthe	Penthe pimelia	80	1
Coleoptera	Throscidae	Aulonothroscus	Aulonothroscus distans	1132	1
Coleoptera	Throscidae			10997	5
Coleoptera (n = 9)				60131
Diptera	Anisopodidae	Sylvicola	Sylvicola alternatus	1169	2
Diptera	Anisopodidae	Sylvicola	Sylvicola stackelbergi	318	4
Diptera	Anisopodidae	Sylvicola		434	3
Diptera	Anthomyiidae	Anthomyiidae		384	1
Diptera	Anthomyiidae	Lasiomma		21	1
Diptera	Anthomyzidae	Mumetopia	Mumetopia occipitalis	52	1
Diptera	Bibionidae	Bibio		76	1
Diptera	Cecidomyiidae			3233	3
Diptera	Cecidomyiidae			212	2
Diptera	Cecidomyiidae			201	1
Diptera	Cecidomyiidae			114	1
Diptera	Cecidomyiidae			78	1
Diptera	Cecidomyiidae			73	1
Diptera	Cecidomyiidae			65	1
Diptera	Ceratopogonidae	Ceratopogonidae	Ceratopogonidae	129	1
Diptera	Ceratopogonidae	Forcipomyia	Forcipomyia glauca	3955	2
Diptera	Ceratopogonidae	Forcipomyia		56	1
Diptera	Ceratopogonidae	Stilobezzia	Stilobezzia antennalis	65	1
Diptera	Chaoboridae	Chaoborus	Chaoborus punctipennis	828	4
Diptera	Chaoboridae	Chaoborus		57	1
Diptera	Chironomidae	Ablabesmyia	Ablabesmyia annulata	362	3
Diptera	Chironomidae	Ablabesmyia		3766	2
Diptera	Chironomidae	Chironomus	Chironomus acidophilus	108	1
Diptera	Chironomidae	Chironomus	Chironomus bifurcatus	2445	5
Diptera	Chironomidae	Cricotopus	Cricotopus bicinctus	1621	2
Diptera	Chironomidae	Cricotopus	Cricotopus bicinctus grp.	2969	2
Diptera	Chironomidae	Cricotopus	Cricotopus trifascia	29	1
Diptera	Chironomidae	Cricotopus		23444	1
Diptera	Chironomidae	Cricotopus		94	1
Diptera	Chironomidae	Cryptochironomus		3489	2
Diptera	Chironomidae	Cryptochironomus		425	1
Diptera	Chironomidae	Diamesa		53	1
Diptera	Chironomidae	Dicrotendipes	Dicrotendipes tritomus	2328	3
Diptera	Chironomidae	Dicrotendipes		368	1
Diptera	Chironomidae	Glyptotendipes	Glyptotendipes meridionalis	30058	3
Diptera	Chironomidae	Glyptotendipes	Glyptotendipes sp.	1339	2
Diptera	Chironomidae	Lipiniella	Lipiniella sp. JM-2006	2572	1
Diptera	Chironomidae	Microtendipes	Microtendipes pedellus	2102	4
Diptera	Chironomidae	Orthocladiinae		14066	4
Diptera	Chironomidae	Orthocladiinae		689	3
Diptera	Chironomidae	Orthocladiinae		659	1
Diptera	Chironomidae	Orthocladiinae		307	2
Diptera	Chironomidae	Orthocladiinae		113	1
Diptera	Chironomidae	Orthocladiinae		40	1
Diptera	Chironomidae	Orthocladiinae		35	1
Diptera	Chironomidae	Orthocladius	Orthocladius dorenus	3094	1
Diptera	Chironomidae	Orthocladius		115	1
Diptera	Chironomidae	Parametriocnemus		647	4
Diptera	Chironomidae	Parametriocnemus		156	1
Diptera	Chironomidae	Parametriocnemus		60	1
Diptera	Chironomidae	Paratanytarsus	Paratanytarsus sp. 5TE	104	1
Diptera	Chironomidae	Paratendipes		55	1
Diptera	Chironomidae	Polypedilum	Polypedilum convictum	27	1
Diptera	Chironomidae	Polypedilum		2984	2
Diptera	Chironomidae	Polypedilum		150	1
Diptera	Chironomidae	Polypedilum		150	1
Diptera	Chironomidae	Polypedilum		13	1
Diptera	Chironomidae	Procladius		216	1
Diptera	Chironomidae	Procladius		144	1
Diptera	Chironomidae	Rheotanytarsus		1050	1
Diptera	Chironomidae	Stictochironomus	Stictochironomus devinctus	76	1
Diptera	Chironomidae	Tanypodinae		5640	1
Diptera	Chironomidae	Tanytarsus	Tanytarsus guerlus	368	2
Diptera	Chironomidae	Tanytarsus	Tanytarsus mendax	17858	3
Diptera	Chironomidae	Tanytarsus		10333	6
Diptera	Chironomidae	Tanytarsus		114	1
Diptera	Chironomidae	Tanytarsus		91	1
Diptera	Chironomidae	Tanytarsus		51	1
Diptera	Chironomidae	Thienemannimyia		19	1
Diptera	Chironomidae	Tribelos		683	5
Diptera	Chironomidae	Tribelos		10	1
Diptera	Chironomidae			11712	4
Diptera	Chironomidae			562	1
Diptera	Chironomidae			27323	13
Diptera	Chironomidae			13224	3
Diptera	Chironomidae			2150	3
Diptera	Chironomidae			1697	1
Diptera	Chironomidae			1173	2
Diptera	Chironomidae			1026	1
Diptera	Chironomidae			814	2
Diptera	Chironomidae			801	2
Diptera	Chironomidae			669	1
Diptera	Chironomidae			508	2
Diptera	Chironomidae			214	2
Diptera	Chironomidae			188	1
Diptera	Chironomidae			156	1
Diptera	Chironomidae			111	1
Diptera	Chironomidae			64	2
Diptera	Chironomidae			34	1
Diptera	Chironomidae			18	1
Diptera	Chironomidae			13	1
Diptera	Chironomidae			9177	6
Diptera	Chironomidae			54	1
Diptera	Chloropidae	Liohippelates	Liohippelates pallipes	2693	1
Diptera	Chloropidae	Rhopalopterum		844	1
Diptera	Chloropidae	Thaumatomyia	Thaumatomyia glabra	1038	1
Diptera	Culicidae	Aedes	Aedes japonicus	230	1
Diptera	Culicidae	Aedes	Aedes vexans	14211	15
Diptera	Culicidae	Anopheles	Anopheles punctipennis	460	3
Diptera	Culicidae	Culex	Culex erraticus	289	4
Diptera	Culicidae	Culex	Culex restuans	1489	3
Diptera	Culicidae	Culex	Culex salinarius	69	1
Diptera	Culicidae	Culex	Culex territans	357	2
Diptera	Culicidae	Culex		51	1
Diptera	Culicidae	Culicidae		57	1
Diptera	Culicidae	Orthopodomyia	Orthopodomyia signifera	190	1
Diptera	Dolichopodidae	Chrysotus	Chrysotus sp.	141	1
Diptera	Dolichopodidae	Chrysotus	Chrysotus sp. nr. obliquus	37026	2
Diptera	Dolichopodidae	Sympycnus	Sympycnus lineatus	7850	7
Diptera	Drosophilidae	Chymomyza	Chymomyza amoena	334	3
Diptera	Drosophilidae	Drosophila	Drosophila affinis	32837	1
Diptera	Drosophilidae	Drosophila	Drosophila falleni	660	2
Diptera	Drosophilidae	Drosophila	Drosophila sp. D0S-2C1-224666	76300	9
Diptera	Drosophilidae	Drosophila	Drosophila tripunctata	207916	15
Diptera	Drosophilidae	Drosophilidae		4704	2
Diptera	Drosophilidae	Drosophilidae		136	2
Diptera	Drosophilidae	Leucophenga	Leucophenga varia	661	4
Diptera	Drosophilidae	Scaptomyza	Scaptomyza pallida	81179	5
Diptera	Drosophilidae	Scaptomyza		284	3
Diptera	Drosophilidae	Scaptomyza		13	1
Diptera	Empididae	Neoplasta	Neoplasta scapularis	884	1
Diptera	Ephydridae	Discocerina	Discocerina obscurella	54	1
Diptera	Ephydridae	Hyadina	Hyadina albovenosa	68	1
Diptera	Fanniidae	Fannia		72	1
Diptera	Heleomyzidae			168625	7
Diptera	Heleomyzidae			15609	2
Diptera	Heleomyzidae			5349	1
Diptera	Heleomyzidae			3154	3
Diptera	Heleomyzidae			2766	3
Diptera	Heleomyzidae			1012	2
Diptera	Heleomyzidae			862	2
Diptera	Keroplatidae	Keroplatidae		1147	3
Diptera	Keroplatidae	Keroplatidae		91	1
Diptera	Limoniidae	Antocha		174	1
Diptera	Limoniidae	Cheilotrichia	Cheilotrichia stigmatica	160414	15
Diptera	Limoniidae	Cladura	Cladura flavoferruginea	1035	2
Diptera	Limoniidae	Dicranomyia	Dicranomyia frontalis	5078	1
Diptera	Limoniidae	Dicranomyia		490927	44
Diptera	Limoniidae	Dicranomyia		117936	6
Diptera	Limoniidae	Dicranomyia		1176	1
Diptera	Limoniidae	Discobola	Discobola annulata	7123	4
Diptera	Limoniidae	Erioptera	Erioptera caliptera	25139	4
Diptera	Limoniidae	Geranomyia		1652	1
Diptera	Limoniidae	Limonia	Limonia indigena	11683	6
Diptera	Limoniidae	Metalimnobia	Metalimnobia novaeangliae	14797	3
Diptera	Limoniidae	Metylophorus	Metylophorus novaescotiae	4478	3
Diptera	Limoniidae	Ormosia	Ormosia rubella	18318	8
Diptera	Limoniidae	Ormosia	Ormosia sp. BOLDACA9663	4564	2
Diptera	Limoniidae	Rhipidia	Rhipidia maculata	69045	13
Diptera	Limoniidae	Rhipidia		60351	4
Diptera	Limoniidae	Rhipidia		2528	4
Diptera	Limoniidae	Symplecta	Symplecta cana	19028	6
Diptera	Limoniidae			119589	14
Diptera	Limoniidae			66903	19
Diptera	Limoniidae			52579	3
Diptera	Limoniidae			35404	2
Diptera	Limoniidae			18582	2
Diptera	Limoniidae			5383	3
Diptera	Limoniidae			3191	1
Diptera	Limoniidae			496	1
Diptera	Limoniidae			55	1
Diptera	Lonchaeidae	Lonchaea		29	1
Diptera	Muscidae	Neodexiopsis	Neodexiopsis calopyga	214	1
Diptera	Muscidae	Phaonia	Phaonia apicata	35999	2
Diptera	Mycetophagidae	Acomopterella		105	1
Diptera	Mycetophilidae	Boletina	Boletina populina	18097	1
Diptera	Mycetophilidae	Boletina		823	1
Diptera	Mycetophilidae	Clastobasis	Clastobasis	2074	2
Diptera	Mycetophilidae	Epicypta		862	2
Diptera	Mycetophilidae	Exechia	Exechia sp. CJB2	32738	4
Diptera	Mycetophilidae	Exechia		13367	3
Diptera	Mycetophilidae	Exechia		4392	6
Diptera	Mycetophilidae	Exechia		1256	3
Diptera	Mycetophilidae	Exechia		76	2
Diptera	Mycetophilidae	Greenomyia		83	1
Diptera	Mycetophilidae	Leia		1300	2
Diptera	Mycetophilidae	Leia		193	1
Diptera	Mycetophilidae	Mycetophila	Mycetophila exstincta	200	1
Diptera	Mycetophilidae	Mycetophila	Mycetophila luctuosa	323	2
Diptera	Mycetophilidae	Mycetophila	Mycetophila ocellus	11353	1
Diptera	Mycetophilidae	Mycetophila		25265	2
Diptera	Mycetophilidae	Mycetophila		878	1
Diptera	Mycetophilidae	Mycetophilidae	Mycetophilidae	20204	9
Diptera	Mycetophilidae	Mycomya	Mycomya pulchella	56	1
Diptera	Mycetophilidae	Mycomya		21705	2
Diptera	Mycetophilidae	Mycomya		4984	3
Diptera	Mycetophilidae	Mycomya		1227	4
Diptera	Mycetophilidae	Mycomya		273	2
Diptera	Mycetophilidae	Mycomya		273	1
Diptera	Mycetophilidae	Phronia	Phronia sp. CJB03	48	1
Diptera	Mycetophilidae	Phronia		3097	2
Diptera	Mycetophilidae	Phronia		56	1
Diptera	Mycetophilidae	Sciophila		34650	6
Diptera	Mycetophilidae	Zygomyia		11	1
Diptera	Pediciidae	Dicranota	Dicranota sp. CABIN2	521	1
Diptera	Pediciidae	Pediciidae		208	1
Diptera	Pediciidae	Pediciidae		20	1
Diptera	Phoridae	Megaselia	Megaselia hardingorum	36	1
Diptera	Phoridae	Megaselia	Megaselia marquezi	52	1
Diptera	Phoridae	Megaselia	Megaselia plebeia	317	1
Diptera	Phoridae	Megaselia		13893	6
Diptera	Phoridae	Megaselia		8168	1
Diptera	Phoridae	Megaselia		1410	5
Diptera	Phoridae	Megaselia		562	1
Diptera	Phoridae	Phoridae		71	1
Diptera	Psychodidae	Psychoda	Psychoda alternata	367	3
Diptera	Psychodidae	Psychoda	Psychoda trinodulosa	31609	3
Diptera	Psychodidae	Psychoda		197646	6
Diptera	Psychodidae	Psychoda		120061	2
Diptera	Psychodidae	Psychoda		74853	15
Diptera	Psychodidae	Psychoda		38801	10
Diptera	Psychodidae	Psychoda		14156	4
Diptera	Psychodidae	Psychoda		3552	1
Diptera	Psychodidae	Psychoda		19	1
Diptera	Psychodidae			64932	8
Diptera	Psychodidae			9146	1
Diptera	Psychodidae			543	1
Diptera	Sciaridae	Corynoptera		433	1
Diptera	Sciaridae	Scatopsciara	Scatopsciara atomaria	461	1
Diptera	Sciaridae			354	1
Diptera	Sciaridae			168	1
Diptera	Sciaridae			38	2
Diptera	Sciaroidea	Bradysia		45414	2
Diptera	Sepsidae	Sepsis	Sepsis punctum	358	2
Diptera	Sphaeroceridae	Leptocera	Leptocera erythrocera	3107	6
Diptera	Tachinidae	Cryptomeigenia		3431	3
Diptera	Tachinidae	Distichona		50921	2
Diptera	Tachinidae	Eutrixa	Eutrixa exilis	14188	1
Diptera	Tachinidae	Medina		3012	3
Diptera	Tipulidae	Nephrotoma	Nephrotoma ferruginea	2746	1
Diptera	Tipulidae	Tipula	Tipula abdominalis	13633	7
Diptera	Tipulidae	Tipula	Tipula furca	763	1
Diptera	Tipulidae	Tipula	Tipula hermannia	22287	7
Diptera	Tipulidae	Tipula		2722	2
Diptera	Tipulidae	Tipula		327	2
Diptera	Trichoceridae	Trichoceridae		3666	1
Diptera	Trichoceridae	Trichoceridae		873	2
Diptera	Xylophagidae	Xylophagus	Xylophagus sp. SLB-2003	14	1
Diptera (n = 57)				608384
Ephemeroptera	Baetidae	Centroptilum	Centroptilum minor	530	1
Ephemeroptera	Baetidae	Plauditus	Plauditus virilis	15408	3
Ephemeroptera	Caenidae	Caenis	Caenis amica	43195	1
Ephemeroptera	Caenidae	Caenis	Caenis latipennis	54642	4
Ephemeroptera	Caenidae	Caenis	Caenis punctata	17450	3
Ephemeroptera	Caenidae	Caenis		36726	1
Ephemeroptera	Caenidae	Caenis		23566	1
Ephemeroptera	Ephemeridae	Hexagenia	Hexagenia limbata	259737	14
Ephemeroptera	Heptageniidae	Leucrocuta	Leucrocuta hebe	59	1
Ephemeroptera	Heptageniidae	Maccaffertium	Maccaffertium mediopunctatum arwini	31952	8
Ephemeroptera	Heptageniidae	Maccaffertium	Maccaffertium mediopunctatum mediopunctatum	149308	4
Ephemeroptera	Heptageniidae	Maccaffertium	Maccaffertium vicarium	12975	1
Ephemeroptera	Heptageniidae	Stenonema	Stenonema femoratum	3542	4
Ephemeroptera	Isonychiidae	Isonychia	Isonychia bicolor	69	1
Hemiptera	Acanaloniidae	Acanalonia	Acanalonia conica	7650	1
Hemiptera	Acanthosomatidae	Elasmucha	Elasmucha lateralis	138	1
Hemiptera	Aphididae	Acyrthosiphon	Acyrthosiphon pisum	59	1
Hemiptera	Aphididae	Aphididae		940	1
Hemiptera	Aphididae	Aphis		777	1
Hemiptera	Aphididae	Cinara		106	1
Hemiptera	Aphididae	Drepanaphis		953	4
Hemiptera	Aphididae	Drepanaphis		605	1
Hemiptera	Aphididae	Drepanaphis		69	1
Hemiptera	Aphididae	Eriosoma	Eriosoma americanum	10744	3
Hemiptera	Aphididae	Eulachnus	Eulachnus rileyi	728	1
Hemiptera	Aphididae	Grylloprociphilus	Grylloprociphilus imbricator	226430	17
Hemiptera	Aphididae	Illinoia	Illinoia liriodendri	172	1
Hemiptera	Aphididae	Mordwilkoja	Mordwilkoja vagabunda	318	1
Hemiptera	Aphididae	Myzus	Myzus persicae	86	1
Hemiptera	Aphididae	Pemphigus	Pemphigus populitransversus	830	1
Hemiptera	Aphididae	Shivaphis	Shivaphis celti	62	1
Hemiptera	Cicadellidae	Balclutha	Balclutha abdominalis	705	3
Hemiptera	Cicadellidae	Eratoneura		43	1
Hemiptera	Cicadellidae	Gyponana	Gyponana brevita	47904	3
Hemiptera	Cicadellidae	Gyponana	Gyponana ortha	1652	6
Hemiptera	Cicadellidae	Gyponana		3085	6
Hemiptera	Cicadellidae	Gyponana		2728	6
Hemiptera	Cicadellidae	Gyponana		382	1
Hemiptera	Cicadellidae	Gyponana		120	2
Hemiptera	Cicadellidae	Ponana		17627	3
Hemiptera	Clastopteridae	Clastoptera	Clastoptera obtusa	365	2
Hemiptera	Derbidae	Anotia	Anotia uhleri	968	3
Hemiptera	Derbidae	Omolicna	Omolicna uhleri	178382	21
Hemiptera	Lygaeidae	Kleidocerys	Kleidocerys resedae geminatus	43	1
Hemiptera	Miridae	Lygus	Lygus lineolaris	78	1
Hemiptera	Miridae	Phytocoris	Phytocoris husseyi	216	1
Hemiptera	Miridae	Phytocoris	Phytocoris purvus	417	1
Hemiptera (n = 4)				1062
Hymenoptera	Encyrtidae	Encyrtidae		339	1
Hymenoptera	Ichneumoniidae	Anomaloninae		1767	1
Hymenoptera	Ichneumoniidae	Campoplex		2148	1
Hymenoptera	Ichneumoniidae	Cremastinae		568	1
Hymenoptera	Ichneumoniidae	Macrus		2131	1
Hymenoptera	Ichneumoniidae	Mesochorinae		58	1
Hymenoptera	Ichneumoniidae	Pristomerus		342	1
Hymenoptera	Ichneumoniidae	Proclitus	Proclitus praetor	62	1
Hymenoptera	Ichneumoniidae	Stictopisthus		160	1
Hymenoptera	Ichneumoniidae	Syrphoctonus		3992	1
Hymenoptera (n = 3)				20201
Lepidoptera	Acrolepiidae	Acrolepiopsis	Acrolepiopsis incertella	5597	1
Lepidoptera	Acrolepiidae	Acrolophus	Acrolophus mora	62009	4
Lepidoptera	Acrolepiidae	Amydria	Amydria brevipennella	11	1
Lepidoptera	Attevidae	Atteva	Atteva aurea	105	1
Lepidoptera	Autostichidae	Taygete	Taygete attributella	422	1
Lepidoptera	Blastobasidae	Asaphocrita	Asaphocrita busckiella	791	5
Lepidoptera	Blastobasidae	Blastobasis	Blastobasis floridella	658	2
Lepidoptera	Blastobasidae	Blastobasis	Blastobasis glandulella	9444	8
Lepidoptera	Blastobasidae	Blastobasis	Blastobasis taurusella	226	2
Lepidoptera	Blastobasidae	Holcocera	Holcocera chalcofrontella	53	1
Lepidoptera	Blastobasidae	Hypatopa	Hypatopa vestaliella	172	1
Lepidoptera	Blastobasidae	Pigritia	Pigritia fidella	412	2
Lepidoptera	Blastobasidae	Pigritia	Pigritia laticapitella	1172	1
Lepidoptera	Blastobasidae	Pigritia	Pigritia n. spP7	6599	6
Lepidoptera	Bucculatricidae	Bucculatrix	Bucculatrix recognita	3417	5
Lepidoptera	Bucculatricidae	Bucculatrix		156	1
Lepidoptera	Bucculatricidae	Bucculatrix		125	2
Lepidoptera	Coleophoridae	Coleophora	Coleophora duplicis group	235333	20
Lepidoptera	Coleophoridae	Coleophora		649	1
Lepidoptera	Cosmopteigidae	Perimede	Perimede erransella	27572	21
Lepidoptera	Crambidae	Agriphila	Agriphila ruricolella	110	1
Lepidoptera	Crambidae	Desmia	Desmia funeralis	94	1
Lepidoptera	Crambidae	Microcrambus	Microcrambus biguttellus	164	2
Lepidoptera	Crambidae	Microcrambus	Microcrambus elegans	35379	5
Lepidoptera	Crambidae	Palpita	Palpita aenescentalis	1198	2
Lepidoptera	Crambidae	Parapediasia	Parapediasia teterrellus	1749	1
Lepidoptera	Crambidae	Udea	Udea rubigalis	812	2
Lepidoptera	Depressariidae	Agonopterix	Agonopterix pulvipennella	73905	18
Lepidoptera	Depressariidae	Agonopterix	Agonopterix robiniella	32254	2
Lepidoptera	Depressariidae	Agonopterix		70398	2
Lepidoptera	Depressariidae	Agonopterix		422	1
Lepidoptera	Depressariidae	Antaeotricha	Antaeotricha leucillana	13641	3
Lepidoptera	Depressariidae	Machimia	Machimia tentoriferella	273949	29
Lepidoptera	Depressariidae	Psilocorsis	Psilocorsis quercicella	764	2
Lepidoptera	Depressariidae	Psilocorsis	Psilocorsis reflexella	5830	2
Lepidoptera	Elachistidae	Elachista		54	1
Lepidoptera	Epermeniidae	Epermenia	Epermenia albapunctella	108	1
Lepidoptera	Epipyropidae	Fulgoraecia	Fulgoraecia exigua	82	1
Lepidoptera	Erebidae	Catocala	Catocala micronympha	36	1
Lepidoptera	Erebidae	Catocala	Catocala neogama	226	1
Lepidoptera	Erebidae	Cissusa	Cissusa spadix	1767	1
Lepidoptera	Erebidae	Dyspyralis	Dyspyralis illocata	2419	1
Lepidoptera	Erebidae	Halysidota	Halysidota tessellaris	103	1
Lepidoptera	Erebidae	Hypena	Hypena abalienalis	1711	1
Lepidoptera	Erebidae	Hypena	Hypena baltimoralis	1725	1
Lepidoptera	Erebidae	Hypena	Hypena deceptalis	659	1
Lepidoptera	Erebidae	Hypena	Hypena scabra	5238	1
Lepidoptera	Erebidae	Hyperstrotia	Hyperstrotia nana	539	1
Lepidoptera	Erebidae	Idia	Idia americalis	3473	3
Lepidoptera	Erebidae	Idia	Idia concisa	22536	4
Lepidoptera	Erebidae	Idia	Idia julia	894	1
Lepidoptera	Erebidae	Idia	Idia rotundalis	28460	6
Lepidoptera	Erebidae	Metalectra	Metalectra richardsi	36	2
Lepidoptera	Erebidae	Phoberia	Phoberia atomaris	8863	8
Lepidoptera	Erebidae	Sigela	Sigela brauneata	188	1
Lepidoptera	Erebidae	Spilosoma	Spilosoma congrua	8244	2
Lepidoptera	Ereibidae	Palthis	Palthis asopialis	111	1
Lepidoptera	Eribidae	Orgyia	Orgyia definita	1401	2
Lepidoptera	Eriocraniidae	Dyseriocrania	Dyseriocrania griseocapitella	48	1
Lepidoptera	Gelechiidae	Anacampsis	Anacampsis conclusella	461	2
Lepidoptera	Gelechiidae	Anacampsis		2050	2
Lepidoptera	Gelechiidae	Aristotelia	Aristotelia rubidella	61	1
Lepidoptera	Gelechiidae	Arogalea	Arogalea cristifasciella	1852	5
Lepidoptera	Gelechiidae	Battaristis	Battaristis nigratomella	289	3
Lepidoptera	Gelechiidae	Chionodes	Chionodes adamas	2868	5
Lepidoptera	Gelechiidae	Chionodes	Chionodes baro	39501	4
Lepidoptera	Gelechiidae	Chionodes	Chionodes mediofuscella	6381	6
Lepidoptera	Gelechiidae	Chionodes	Chionodes soter	280	2
Lepidoptera	Gelechiidae	Chionodes	Chionodes thoraceochrella	175367	46
Lepidoptera	Gelechiidae	Coleotechnites	Coleotechnites florae	601	3
Lepidoptera	Gelechiidae	Coleotechnites	Coleotechnites quercivorella	161	1
Lepidoptera	Gelechiidae	Dichomeris	Dichomeris georgiella	4647	5
Lepidoptera	Gelechiidae	Dichomeris	Dichomeris juncidella	218	1
Lepidoptera	Gelechiidae	Dichomeris	Dichomeris ligulella	5291	7
Lepidoptera	Gelechiidae	Dichomeris	Dichomeris punctipennella	52	1
Lepidoptera	Gelechiidae	Dichomeris		45155	22
Lepidoptera	Gelechiidae	Dichomeris		291	2
Lepidoptera	Gelechiidae	Filatima		10438	1
Lepidoptera	Gelechiidae	Filatima		2811	4
Lepidoptera	Gelechiidae	Helcystogramma	Helcystogramma melantherella	94	1
Lepidoptera	Gelechiidae	Neotelphusa		1788	1
Lepidoptera	Gelechiidae	Pseudochelaria	Pseudochelaria walsinghami	1491	1
Lepidoptera	Gelechiidae	Pseudotelphusa	Pseudotelphusa quercinigracella	76	1
Lepidoptera	Gelechiidae	Pseudotelphusa		19102	7
Lepidoptera	Gelechiidae	Pseudotelphusa		1361	2
Lepidoptera	Gelechiidae	Sinoe	Sinoe chambersi	96889	26
Lepidoptera	Gelechiidae	Sinoe		2132	3
Lepidoptera	Gelechiidae	Sitotroga	Sitotroga cerealella	320385	16
Lepidoptera	Geometridae	Campaea	Campaea perlata	518	3
Lepidoptera	Geometridae	Digrammia	Digrammia ocellinata	102	1
Lepidoptera	Geometridae	Ennomos	Ennomos magnaria	12	1
Lepidoptera	Geometridae	Epimecis	Epimecis hortaria	4002	1
Lepidoptera	Geometridae	Erannis	Erannis tiliaria tiliaria	1267	2
Lepidoptera	Geometridae	Hypagyrtis	Hypagyrtis unipunctata	62107	3
Lepidoptera	Geometridae	Macaria	Macaria bisignata	246	1
Lepidoptera	Geometridae	Melanolophia	Melanolophia canadaria	6660	5
Lepidoptera	Geometridae	Nemoria	Nemoria bistriaria	214	1
Lepidoptera	Geometridae	Probole	Probole alienaria	953	1
Lepidoptera	Geometridae	Protoboarmia	Protoboarmia porcelaria	4836	3
Lepidoptera	Geometridae	Sicya	Sicya macularia	10555	1
Lepidoptera	Geometridae	Thysanopyga	Thysanopyga intractata	200	1
Lepidoptera	Gracillariidae	Caloptilia	Caloptilia bimaculatella	548	2
Lepidoptera	Limacodidae	Tortricidia	Tortricidia pallida	427	1
Lepidoptera	Lycaenidae	Calycopis	Calycopis cecrops	2408	1
Lepidoptera	Nepticulidae	Ectoedemia	Ectoedemia grandisella	65	1
Lepidoptera	Nepticulidae	Ectoedemia	Ectoedemia obrutella	1261	1
Lepidoptera	Nepticulidae	Nepticulinae		135	1
Lepidoptera	Noctuidae	Abagrotis	Abagrotis alternata	8210	1
Lepidoptera	Noctuidae	Achatia	Achatia distincta	127	1
Lepidoptera	Noctuidae	Acronicta	Acronicta innotata	385	2
Lepidoptera	Noctuidae	Amphipyra	Amphipyra pyramidoides	37732	2
Lepidoptera	Noctuidae	Anicla	Anicla infecta	252	2
Lepidoptera	Noctuidae	Apantesis	Apantesis phalerata	1773	2
Lepidoptera	Noctuidae	Cerastis	Cerastis tenebrifera	47	1
Lepidoptera	Noctuidae	Chrysodeixis	Chrysodeixis includens	13336	6
Lepidoptera	Noctuidae	Condica	Condica sutor	714	5
Lepidoptera	Noctuidae	Elaphria	Elaphria grata	854	3
Lepidoptera	Noctuidae	Eupsilia	Eupsilia cirripalea	14125	11
Lepidoptera	Noctuidae	Eupsilia	Eupsilia n. sp. nr. sidus	96	1
Lepidoptera	Noctuidae	Feltia	Feltia subterranea	391	1
Lepidoptera	Noctuidae	Hillia	Hillia iris	3516	3
Lepidoptera	Noctuidae	Lacinipolia	Lacinipolia renigera	82651	3
Lepidoptera	Noctuidae	Leucania	Leucania adjuta	141	2
Lepidoptera	Noctuidae	Lithophane	Lithophane grotei	1403	4
Lepidoptera	Noctuidae	Marimatha	Marimatha nigrofimbria	3552	1
Lepidoptera	Noctuidae	Morrisonia	Morrisonia evicta	14	1
Lepidoptera	Noctuidae	Orthosia	Orthosia rubescens	1652	3
Lepidoptera	Noctuidae	Parallelia	Parallelia bistriaris	5664	1
Lepidoptera	Noctuidae	Psaphida	Psaphida styracis	143	1
Lepidoptera	Noctuidae	Sericaglaea	Sericaglaea signata	35884	12
Lepidoptera	Noctuidae	Spodoptera	Spodoptera frugiperda sp. 2	14	1
Lepidoptera	Noctuidae	Spodoptera	Spodoptera ornithogalli	26	1
Lepidoptera	Noctuidae	Xestia	Xestia c-nigrum	763	1
Lepidoptera	Noctuidae	Xestia	Xestia elimata	35244	13
Lepidoptera	Noctuidae	Xestia	Xestia normanianus	185	1
Lepidoptera	Nolidae	Nola	Nola cereella	614	1
Lepidoptera	Notodontidae	Heterocampa	Heterocampa guttivitta	85134	23
Lepidoptera	Oecophoridae	Epicallima	Epicallima argenticinctella	3358	1
Lepidoptera	Oecophoridae	Promalactis	Promalactis suzukiella	191	1
Lepidoptera	Olethreutinae	Episimus	Episimus argutana	1320	2
Lepidoptera	Pterophoridae	Hellinsia	Hellinsia inquinatus	91968	2
Lepidoptera	Pyralidae	Clydonopteron	Clydonopteron sacculana	9702	2
Lepidoptera	Pyralidae	Oneida	Oneida lunulalis	94	1
Lepidoptera	Sphingidae	Deidamia	Deidamia inscriptum	10594	2
Lepidoptera	Tineidae	Homosetia	Homosetia JFL01	3415	5
Lepidoptera	Tineidae	Homosetia		3106	1
Lepidoptera	Tineidae	Homostinea	Homostinea curviliniella	332	1
Lepidoptera	Tineidae	Mea	Mea bipunctella	289	2
Lepidoptera	Tineidae	Monopis	Monopis marginistrigella	1982	1
Lepidoptera	Tineidae	Monopis	Monopis pavlovskii	215	2
Lepidoptera	Tineidae	Nemapogon	Nemapogon acapnopennella	129	1
Lepidoptera	Tineidae	Niditinea	Niditinea orleansella	42324	1
Lepidoptera	Tineidae	Tineidae		2944	3
Lepidoptera	Tischeriidae	Coptotriche	Coptotriche citrinipennella	6314	2
Lepidoptera	Tortricidae	Acleris	Acleris chalybeana	147	2
Lepidoptera	Tortricidae	Acleris	Acleris comariana	553	4
Lepidoptera	Tortricidae	Acleris	Acleris flavivittana	75	2
Lepidoptera	Tortricidae	Acleris	Acleris logiana	9018	4
Lepidoptera	Tortricidae	Acleris	Acleris negundana	764	2
Lepidoptera	Tortricidae	Acleris	Acleris nigrolinea	522	1
Lepidoptera	Tortricidae	Acleris	Acleris sp. 9	1303	3
Lepidoptera	Tortricidae	Acleris	Acleris subnivana	6591	4
Lepidoptera	Tortricidae	Acleris	Acleris variana	54	1
Lepidoptera	Tortricidae	Acleris	Acleris youngana	40384	2
Lepidoptera	Tortricidae	Adoxophyes	Adoxophyes negundana	78	1
Lepidoptera	Tortricidae	Amorbia	Amorbia humerosana	434	2
Lepidoptera	Tortricidae	Ancylis		16	1
Lepidoptera	Tortricidae	Argyrotaenia	Argyrotaenia mariana	32215	4
Lepidoptera	Tortricidae	Argyrotaenia	Argyrotaenia velutinana	146532	23
Lepidoptera	Tortricidae	Chimoptesis	Chimoptesis gerulae	10928	10
Lepidoptera	Tortricidae	Chimoptesis	Chimoptesis pennsylvaniana	45248	10
Lepidoptera	Tortricidae	Choristoneura	Choristoneura rosaceana	7936	1
Lepidoptera	Tortricidae	Clepsis	Clepsis peritana	108339	21
Lepidoptera	Tortricidae	Clepsis	Clepsis virescana	164	1
Lepidoptera	Tortricidae	Cydia	Cydia caryana	76	1
Lepidoptera	Tortricidae	Cydia	Cydia latiferreana	41497	15
Lepidoptera	Tortricidae	Cydia	Cydia sp. JWB1	9722	1
Lepidoptera	Tortricidae	Decodes	Decodes basiplagana	25	1
Lepidoptera	Tortricidae	Ecdytolopha	Ecdytolopha insiticiana	3954	1
Lepidoptera	Tortricidae	Endothenia	Endothenia hebesana	736	1
Lepidoptera	Tortricidae	Epinotia	Epinotia lindana	244	1
Lepidoptera	Tortricidae	Eucosma	Eucosma ochroterminana	137	1
Lepidoptera	Tortricidae	Eucosma	Eucosma parmatana	9645	3
Lepidoptera	Tortricidae	Eucosma	Eucosma tomonana	987	1
Lepidoptera	Tortricidae	Eucosma		839	1
Lepidoptera	Tortricidae	Gretchena	Gretchena amatana	43105	10
Lepidoptera	Tortricidae	Gretchena	Gretchena concitatricana	181	1
Lepidoptera	Tortricidae	Gretchena	Gretchena concubitana	428	1
Lepidoptera	Tortricidae	Gymnandrosoma	Gymnandrosoma punctidiscanum	2096	1
Lepidoptera	Tortricidae	Olethreutes	Olethreutes griseoalbana	89	1
Lepidoptera	Tortricidae	Pandemis	Pandemis lamprosana	2430	5
Lepidoptera	Tortricidae	Pandemis	Pandemis limitata	30054	20
Lepidoptera	Tortricidae	Pelochrista	Pelochrista similiana	430	2
Lepidoptera	Tortricidae	Phaecasiophora	Phaecasiophora niveiguttana	69	1
Lepidoptera	Tortricidae	Phaneta		2819	1
Lepidoptera	Tortricidae	Platynota	Platynota exasperatana	55	1
Lepidoptera	Tortricidae	Platynota	Platynota idaeusalis	2655	3
Lepidoptera	Tortricidae	Platynota	Platynota semiustana PS2	39332	13
Lepidoptera	Tortricidae	Proteoteras	Proteoteras aesculana	15294	6
Lepidoptera	Tortricidae	Pseudexentera	Pseudexentera cressoniana	49169	15
Lepidoptera	Tortricidae	Pseudexentera	Pseudexentera sepia	12941	15
Lepidoptera	Tortricidae	Pseudexentera		549	2
Lepidoptera	Tortricidae	Rhyacionia	Rhyacionia frustrana	495	1
Lepidoptera	Tortricidae	Rhyacionia	Rhyacionia rigidana	579	1
Lepidoptera	Tortricidae	Sparganothis	Sparganothis sulfureana	337	2
Lepidoptera	Tortricidae	Sparganothoides	Sparganothoides lentiginosana	79879	4
Lepidoptera	Tortricidae	Syndemis	Syndemis afflictana	2381	1
Lepidoptera	Tortricidae	Thyraylia	Thyraylia bunteana	216	1
Lepidoptera	Tortricidae	Tortricidae		518	1
Lepidoptera	Tortricidae	Zomaria	Zomaria interruptolineana	142	1
Lepidoptera (n = 21)				197973
Neuroptera	Chrysopidae	Ceraeochrysa	Ceraeochrysa lineaticornis	1606	2
Neuroptera	Chrysopidae	Chrysoperla	Chrysoperla rufilabris	3949	6
Neuroptera	Chrysopidae	Chrysoperla		5150	4
Neuroptera	Hemerobiidae	Hemerobius	Hemerobius humulinus	9712	6
Neuroptera	Hemerobiidae	Hemerobius		87537	36
Neuroptera	Hemerobiidae	Micromus	Micromus posticus	1974	9
Neuroptera	Mantispidae	Leptomantispa		59	1
Neuroptera (n = 2)				936
No ID (n = 493)				1952862
Orthoptera	Gryllidae	Orocharis	Orocharis saltator	3443	3
Orthoptera	Trigonidiidae	Allonemobius	Allonemobius fasciatus	77	1
Orthoptera	Trigonidiidae	Cyrtoxipha	Cyrtoxipha columbiana	343	1
Orthoptera (n = 4)				17601
Plecoptera	Leuctridae	Leuctra	Leuctra ferruginea	11830	2
Plecoptera	Leuctridae	Leuctra		24	1
Plecoptera	Taeniopterygidae	Strophopteryx	Strophopteryx fasciata	166	1
Psocodea (n = 2)				17649
Psocoptera	Amphipsocidae	Polypsocus	Polypsocus corruptus	11827	3
Psocoptera	Caeciliusidae	Valenzuela	Valenzuela flavidus	10830	15
Psocoptera	Caeciliusidae	Valenzuela		355	3
Psocoptera	Dasydemellidae	Teliapsocus		1767	6
Psocoptera	Peripsocidae	Peripsocus	Peripsocus subfasciatus	58608	2
Psocoptera	Psocidae	Loensia		1509	1
Psocoptera	Psocidae	Ptycta	Ptycta polluta	84	1
Trichoptera	Glossosomatidae	Glossosoma	Glossosoma nigrior	5936	5
Trichoptera	Goeridae	Goera	Goera stylata	4004	1
Trichoptera	Helicopsychidae	Helicopsyche	Helicopsyche borealis	120	1
Trichoptera	Hydropsychidae	Cheumatopsyche	Cheumatopsyche campyla	2045	2
Trichoptera	Hydropsychidae	Cheumatopsyche		3841	3
Trichoptera	Hydropsychidae	Cheumatopsyche		79	1
Trichoptera	Hydropsychidae	Hydropsyche	Hydropsyche cheilonis	531	3
Trichoptera	Lepidostomatidae	Lepidostoma	Lepidostoma carrolli	376	1
Trichoptera	Lepidostomatidae	Lepidostoma	Lepidostoma griseum	3879	4
Trichoptera	Leptoceridae	Oecetis	Oecetis cinerascens	5795	1
Trichoptera	Leptoceridae	Oecetis	Oecetis inconspicua	1743	1
Trichoptera	Leptoceridae	Setodes	Setodes incertus	86	1
Trichoptera	Leptoceridae	Triaenodes	Triaenodes flavescens	165	2
Trichoptera	Leptoceridae	Triaenodes	Triaenodes tardus	12595	5
Trichoptera	Limnephilidae	Ironoquia	Ironoquia punctatissima	336	1
Trichoptera	Limnephilidae	Pycnopsyche	Pycnopsyche gentilis	116141	8
Trichoptera	Limnephilidae	Pycnopsyche	Pycnopsyche guttifera	558	1
Trichoptera	Limnephilidae	Pycnopsyche		308	2
Trichoptera	Philopotamidae	Dolophilodes	Dolophilodes distinctus	19343	1
Trichoptera	Philopotamidae	Wormaldia	Wormaldia moesta	4274	7
Trichoptera	Phryganeidae	Phryganea	Phryganea sayi	60	1
Trichoptera	Phryganeidae	Phryganeidae	Phryganeidae	114972	7
Trichoptera	Plycentropodidae	Nyctiophylax	Nyctiophylax affinis	962	1
Trichoptera	Polycentropodidae	Plectrocnemia	Plectrocnemia cinerea	180	1
Trichoptera	Polycentropodidae	Plectrocnemia	Plectrocnemia nascotia	53	1
Trichoptera	Psychomyiidae	Psychomyia	Psychomyia flavida	59431	2
Trichoptera	Rhyacophilidae	Rhyacophila	Rhyacophila glaberrima	124	1
Trichoptera	Thremmatidae	Neophylax	Neophylax concinnus	89	2
Trichoptera	Thremmatidae	Neophylax	Neophylax consimilis	380	3
Trichoptera	Thremmatidae	Neophylax	Neophylax etnieri	24	1
Trichoptera	Thremmatidae	Neophylax	Neophylax mitchelli	854	4
Trichoptera	Thremmatidae	Neophylax	Neophylax wigginsi	12	1
Trombidiformes	Hygrobatidae			241	1
Trombidiformes	Oxidae	Oxus		318	1
Trombidiformes	Pionidae	Piona		17082	6
Trombidiformes (n = 1)				24829	2
