# Supplementary material for: Feasting, not fasting: winter diets of cave hibernating bats in the United States
Source: Front Zool. 2021 Sep 23;18:48. doi: 10.1186/s12983-021-00434-9 (PMC8461964; doi:10.1186/s12983-021-00434-9)
Supplement: Supplementary file 3 — Additional file 3: Table S2. FASTA file with all sequence reads, prior to the removal of duplicate or redundant IDs. This fasta file is the merged sequence file from the Ion Torrent and MiSeq samples. [file 12983_2021_434_MOESM3_ESM.xlsx]

## Sheet: Sheet1
Sequence Name	Sequence
>2f567801e707fd8464595e44fe9ae47f	AATCTGAGCAGGAATAGTGGGAACTTCTTTAAGATTATTAATTCGTGCTGAATTAGGTAATCCAGGATCTTTAATTGGAGATGATCAAATTTATAATACTATTGTAACAGCTCATGCTTTTATTATAATTTTTTTTATAGTAATACCTATTATAATT
>6f9a435fae655627dbab5a10446daf47	GGCCTGAGCAGGAATAGTGGGTACTTCTTTAAGAATTTTAATTCGAGCAGAATTAGGGCATCCCGGGGCTTTAATTGGAGATGACCAAATTTATAATGTAATTGTTACAGCCCATGCTTTTATTATAATTTTTTTTATAGTTATACCAATTATAATT
>a9022d1e7784691e42485b3ff9e2fbde	AGCATGAGCAGGAATAGTAGGAACTTCTCTTAGAATTCTTATTCGAGCAGAATTAGGTCACCCTGGAGCATTAATTGGTGATGATCAAATTTATAATGTTATTGTAACTGCCCATGCCTTTATCATAATTTTTTTTATAGTAATACCTATTATAATT
>831f7812d47f8287c2eeb0511d7bbcae	TATTTGAGCAGGAATAGTAGGAACATCTTTAAGTCTTTTAATTCGAGCTGAATTAGGTAACCCTGGTTCCTTAATTGGAGATGATCAAATTTATAATACTATTGTAACAGCTCATGCTTTTATTATAATTTTTTTTATAGTTATACCTATTATAATT
>35ae5b395da56ac3da0fc1aabb649a35	AGCTTGAGCTGGAATAGTGGGGACCTCCTTAAGAATTTTGATTCGAGCTGAATTAGGACATCCTGGAGCTTTAATTGGAAATGATCAAATTTATAACGTTATTGTAACAGCCCATGCTTTTATTATAATTTTTTTTATAGTTATACCTATTATAATT
>ac1d578e197acf8327f8bcff4383c35b	AGCATGAGCAGGAATAGTAGGAACTTCTCTAAGAATTCTAATTCGAGCAGAATTAGGACATTCAGGAGCATTAATTGGTGACGATCAAATTTATAATGTTATTGTTACCGCTCATGCCTTTATCATAATTTTTTTTATAGTAATACCTATTATAATT
>8f9797839169d425c1acc6bf322c7561	GGCTTGGTCAGGTATAATTGGTACTTCATTAAGTTTATTAATTCGAGCTGAACTTGGTCAACCAGGATCTTTAATTGGAGACGATCAAATTTACAATGTGATTGTAACTGCTCATGCTTTTATTATAATTTTCTTTATAGTAATACCTATCATAATT
>e659a365ca2c347b805d31ac90d0bf9b	GGCTTGATCAGGGATGGTAGGAACTTCTTTAAGTCTTCTTATCCGAGCTGAATTAGGTCAACCTGGATCTTTAATTGGTGATGACCAGATCTATAACGTTATTGTAACAGCCCATGCTTTCATTATGATTTTCTTCATGGTTATGCCTATTATGATT
>165277c5be68fea109876330bb6ebd01	TGCTTGAGCTGGAATAATTGGTACTTCTTTAAGAATTCTTATTCGAGCTGAATTAGGGCATCCAGGAGCTTTAATTGGCGACGATCAAATTTATAATGTAATTGTAACTGCTCATGCATTTATTATAATTTTTTTTATAGTTATACCAATTATAATT
>ce2fc08430dcf71ce36813dd0766bdc3	AAGCTGAGCAAGCATAATTGGTACTTCTCTAAGATTAATTATTCGAACAGAATTAGGCCACCCAGGATCTTTAATTGGGAATGACCAAATTTATAACACAATTGTAACTGCCCATGCTTTTATCATAATTTTTTTTATAGTAATGCCTATTATAATT
>dcd95bd41f44207eb144882ca25cd218	AAGCTGAGCTAGAATATTAGGAACTTCTCTTAGTTTAATTATTCGAGCTGAATTAGGACATCCCGGGTCATTAATTGGGAATGATCAAATTTATAATACTATTGTAACTGCACATGCTTTTATTATAATTTTTTTTATAGTTATACCTATTATAATT
>af8d9fe96850e7aa8fd12a1e27d4dcf7	GGCCTGAGCTGGAATAGTAGGAACTTCTTTAAGAATTTTAATTCGAGCTGAATTAGGACATCCTGGCGCTTTAATTGGAAACGATCAGATTTATAATGTAGTAGTGACTGCACATGCCTTTATTATAATTTTTTTTATAGTAATACCTATTATAATT
>e3899eff94e7532d9ccb58fe73d2e2c9	AATCTGAGCTGGTATAGTAGGAACTTCTTTAAGAATGATTATTCGAACAGAATTAGGAACTACTGAATCTTTAATTAAAAATGATCAAATTTATAATGTATTAGTTACTGCCCATGCTTTTATTATAATTTTTTTTATAGTTATACCTATTATAATT
>990a2e85eca27bc70805cffa8b9c97ee	TATTTGAGCTGGAATAGTAGGAACTTCTTTAAGTTTATTAATTCGTGCAGAATTAGGAAATCCTGGATCTTTAATTGGTGATGATCAAATTTATAATACTATCGTAACTGCTCATGCTTTTATTATAATTTTTTTTATAGTTATACCTATTATAATT
>87ec80b650e990e7dde37d5bc9a2e46e	AATCTGATCAGGATTAATCGGATCTTCTTTAAGAATATTAATTCGTTTAGAATTAAGTCAAATTAATTCAATTATTAACAATAATCAATTATATAATGTTATTGTAACAATTCATGCATTTATTATAATTTTCTTTATAACAATACCAATTGTAATT
>f01122a8defcc6accc5fd5113987be04	GGCTTGAGCTGGAATAGTAGGAACTTCTTTAAGAATTCTAATTCGAGCAGAATTAGGACATCCAGGTGCACTAATTGGGGATGATCAAATTTATAATGTTATTGTTACTGCTCATGCTTTTATTATAATTTTTTTTATAGTTATACCAATTATAATT
>b81e4e8190ec101d65863e130802dc40	AGCTTGAGCCGGTATAGTCGGAACTTCTCTAAGTATTTTAATTCGAGCAGAATTAGGACATCCTGGTGCCTTAATTGGTGATGACCAAATTTATAATGTAATCGTTACAGCTCATGCTTTTGTTATAATTTTTTTCATAGTAATACCAATTATAATT
>dd2ac7cd4f908875032b0ae42df72008	TGCTTGAGCCGGAATAGTAGGTACATCCCTAAGAATTTTAATTCGTGCTGAATTAGGACATCCTGGGGCATTAATTGGAGATGATCAAATTTATAATGTAATTGTTACAGCTCATGCTTTTGTAATAATTTTTTTTATAGTAATACCAATCATAATT
>82a1b4f169e0764a82c09ed769a5722e	AATTTGAGCAGGAATATTAGGAACTTCATTAAGACTTTTAATTCGAGCTGAATTAGGTAACCCAGGTTTATTAATTGGTAATGATCAAATTTATAATACTATTGTTACAGCTCATGCTTTTATTATAATTTTTTTTATAGTAATACCAATTATAATC
>11e077e9c539b2e5c40894622357c41c	TGCCTGAGCTGGGATAGTAGGCACTGCATTAAGCCTACTAATCCGCGCCGAACTAGGCCAACCAGGGGCCCTATTAGGGGATGATCAAATTTATAATGTAATTGTTACCGCCCACGCTTTTGTAATAATCTTCTTTATAGTCATGCCTATTATAATT
>8f4b530180bee76dd9d4e6d7bc616b74	TAGTTGAGCAAGAATAGTTGGTACTTCTTTAAGAATAATTATTCGAGCTGAATTAGGTCATCCGGGTTCATTAATTGGAAATGATCAAATTTATAATACTATTGTTACAGCTCACGCATTTGTTATAATTTTTTTTATAGTTATACCTATTATAATT
>c85e253677f266869f735194c28c2745	ATTATGATCTAGACTATTAGGAACAATAAGAAGAATAATTATTCGAACAGAATTAATTATACCAGGTAGATTAATTAAAAATGACCAAATTTACAATTCAATTGTAACCATTCACGCATTTATTATAATTTTTTTTATAGTTATACCTATTATAATT
>1a9a2605d2e5e69bf0d4b0c80d9d0130	AATCTGAGCAGGAATAGTAGGAACATCTTTAAGTCTTTTAATTCGAGCTGAATTAGGTAATCCTGGTTCTTTAATTGGAGATGATCAAATTTATAATACTATTGTAACAGCTCATGCTTTTATTATAATTTTTTTTATGGTTATACCTATTATAATT
>a7d47b4bd1504a74b77ce0000c465ccd	AATTTGAGCAGGAATAGTTGGAACTTCTTTAAGTTTATTAATTCGTGCAGAATTAGGAAACCCAGGATTTTTAATTGGAGATGATCAAATTTACAATACTATTGTTACAGCTCATGCCTTTATTATAATTTTTTTTATAGTTATACCAATTATAATT
>ec925f420d6326543be5cbda780cd609	TATTTGATCAGGAATAATTGGATCATCATTAAGAATCTTAATTCGATTAGAATTAAGCCAAATTAATTCAATTATTAATAATAATCAATTATATAATGTAATTGTAACTATCCATGCTTTTATTATAATTTTCTTTATAACTATACCAATTGTAATT
>aedd0b91208ffaa6c97d9fcea292bb99	GGCCTGAGCTGGAATAGTAGGAACTTCTTTAAGAATTTTAATTCGAGCTGAATTAGGACATCCTGGCGCTTTAATTGGAAACGATCAGATTTATAATGTAGTAGTGACTGCACATGCCTTTATTATAATTTTTTTTATAGTAATGCCTATTATAATT
>b7b10feec1e1abe8aa38556c70bf4051	AATTTGAGCTGGAATAGTCGGATCGAGATTAAGAATTTTAATTCGATTAGAATTAGGTCAACCAGGTCTATTTTTGGAAGATGACCAAACTTATAATGTTATTGTTACTGCACATGCTTTTATTATAATTTTCTTTATAATTATACCTATCATAATT
>7f89e47ed26ea246c1cb4789928cf6c6	AATTTGAGCAGGAATATTAGGAACTTCATTAAGACTTTTAATTCGAGCCGAATTAGGTAACCCAGGTTTATTAATTGGTAATGATCAAATTTATAATACTATTGTTACAGCTCATGCTTTTATTATAATTTTTTTTATAGTAATACCAATTATAATC
>d8e75483b81c146384248561a19c1bb8	GGCTTGAGCAGGGATAGTAGGAACATCCCTTAGAGTACTAATTCGAACAGAATTAGGACACCCTGGAGCTTTAATTGGAAACGACCAAATTTATAACGTAATTGTAACTGCACATGCTTTTATTATAATTTTTTTTATAGTTATACCTATTATAATT
>8e854f0b24e5efac61b74df5174c0031	AATTTGAGCTGGTATAGTTGGAACTTCTTTAAGATTATTAATTCGAGCTGAATTAGGTAATCCTGGTTCATTAATTGGAGATGACCAAATTTATAATACTATTGTAACTGCTCATGCTTTTATTATAATTTTCTTTATAGTTATACCAATTATAATT
>eeb8ed651f66f1ec931951392a42a2cc	AATTTGAGCAGGAATATTAGGAACTTCTCTTAGTTTATTAATTCGAGCAGAATTAGGAAATCCAGGATCTTTAATTGGAAGTGATCAAATTTATAATACCATTGTAACAGCTCATGCTTTTATCATAATTTTCTTTATAGTTATGCCAATTATAATT
>a34be7fbb771464f0a74e2831b7751b8	AGCTTGAGCAGGTATAGTAGGAACTTCTTTAAGAATTCTTATTCGAGCTGAACTTGGGCATCCTGGAGCATTAATTGGAGACGATCAAATTTATAATGTAATTGTCACAGCTCATGCTTTTATTATAATTTTCTTTATAGTTATACCAATTATAATT
>25ac8a8855c5f15fd10d342308865e47	TGCTTGATCAAGTATAATTGGTACTTCTTTAAGAATATTAGTTCGAGTTGAATTAGGTCATCCAGGATCCCTAATTGGAAATGATCAAATTTATAATGTAATTGTTACAGCTCATGCTTTTATTATAATTTTTTTTATAGTAATACCTATTATAATT
>0e304c2781f7f791e5c38eb8baf0c7de	TAGTTGAGCAAGAATAGTTGGTACTTCTTTAAGAATAATTATTCGAGCTGAATTAGGTCATCCAGGTTCATTAATTGGAAATGATCAAATTTATAATACTATTGTTACAGCTCACGCATTTGTTATAATTTTTTTTATAGTTATGCCTATTATAATT
>f0bd660fc3026ff393cd510857cbe5e7	AATTTGATCAGGAATAGTAGGAACCTCCCTCAGAATATTAATCCGACTAGAATTAGGTACTCCTGGAAATTTAATTGGCAACGATCAAATTTATAATGTTATCGTCACTGCTCATGCTTTTATTATAATTTTTTTTATAGTTATACCAATCTTAATT
>9b2aa9acd301bdfa71c1b03d70041d51	AATTTGATCAGGAATAGTAGGAACATCTTTAAGATTACTTATTCGTGCTGAATTAGGAAACCCAGGATCATTAATTGGAGATGATCAAATTTATAATACTATTGTAACAGCTCATGCATTTATTATAATTTTTTTTATAGTTATACCAATTATAATT
>b101bb8cfa647a2b2128240af49aba32	AATTTGAGCAGGAATAGTAGGTACATCTTTAAGATTACTAATTCGTGCTGAATTAGGTAACCCTGGATCTTTAATTGGTGATGACCAAATTTATAATACTATTGTTACAGCACATGCTTTTATTATAATTTTTTTTATGGTTATACCCATTATAATT
>cb333b73e86a491f7deee7053054d6f8	AGCTTGATCTGGAATAGTTGGAACTTCTTTAAGAATCTTAATTCGTGCAGAATTAGGTCATCCCGGAGCTCTAATTGAAGATGATCAAATTTATAATGTAATTGTTACAGCTCATGCTTTTATTATAATTTTTTTCATAGTAATACCAATTATAATT
>5f974a61b1d83b6c58a4ffaa2517ac49	AATTTGAGCAGGTATATTAGGAACTTCTCTTAGTTTATTAATTCGAGCAGAATTAGGAAATCCTGGTTCATTAATTGGAGATGATCAAATTTATAATACTATTGTAACAGCTCATGCTTTTATTATAATTTTTTTTATAGTTATGCCTATTATAATT
>23d0fbedd0b6bc300abf417ade05e3af	TATTTGATCAGGATTAATTGGAATAATAATAAGATTAATTATTCGTTTAGAATTATCCAGATCTAATTCAATTTTAAATAATGATCAATTATATAATGTGATTGTTACTTCCCATGCATTTATTATAATTTTTTTTATAACTATACCAATTATAATT
>d214979a15560f594f1b904ae6b34e60	AGCTTGAGCCGGTATAGTCGGAACTTCCCTAAGTATTTTAATTCGAGCAGAATTAGGACATCCTGGTGCCTTAATTGGTGATGACCAAATTTATAATGTAATCGTTACAGCTCATGCTTTTGTTATAATTTTTTTCATAGTAATACCAATTATAATT
>c4abcec19f3a2e527f189228ce1320bc	AATTTGAGCAGGTATAGTAGGAACATCATTAAGATTATTAATTCGAGCTGAATTAGGAAATCCTGGCTCATTAATTGGAGATGATCAAATTTATAATACTATTGTTACAGCCCATGCTTTTATTATAATTTTTTTTATAGTTATACCTATTATAATT
>2ff7e102b7b7fe748662e49006f21cbf	AATTTGAGCTGGGATAGTGGGAACTTCTTTAAGTTTATTAATTCGAGCAGAATTAGGAAATCCTGGGTCATTAATTGGTGATGATCAAATTTATAATACAATTGTAACAGCTCATGCTTTTATTATAATTTTTTTTATAGTTATACCAATTATAATT
>4b98a65d0d127d317125543381efe0bd	AATTTGAGCAGGTATAGTTGGTACATCTTTAAGATTACTAATTCGTGCTGAATTAGGTAACCCAGGATCTTTAATTGGTGATGATCAAATTTATAATACTATTGTTACAGCACATGCTTTTATTATAATTTTTTTTATAGTTATACCTATTATAATT
>331b99d1424858e84f65f4b850dc79b5	AGCTTGATCTGGAATAATTGGTACTTCTCTAAGAATACTTATTCGAGCCGAATTAGGTCATCCCGGAGCTTTAATTGGAGATGATCAAATTTATAATGTTATTGTAACAGCTCATGCTTTTGTAATAATTTTTTTTATAGTTATACCTATTATAATT
>a996918255315ae064e17e2d633b482c	AATTTGATCAGGTTTAGTAGGAACTAGATTAAGTTTATTAATTCGAGCTGAATTAGGTCAACCAGGTTCATTAATTGGGGATGACCAAATTTACAATGTAATTGTAACTGCACATGCATTTATTATAATTTTCTTTATAGTTATGCCAATTGTTATT
>65268e7ad647807fa4f9fcf9310d9bbd	AATTTGAGCAGGAATAGTAGGGACCTCATTAAGTCTATTAATTCGAGCTGAATTAGGGAATCCTGGTTCTTTAATTGGAGATGATCAAATTTATAATACTATTGTTACAGCTCATGCTTTTATTATAATTTTTTTTATAGTTATACCTATTATAATC
>324d8af5b499c586491f3ff1cf010084	AATTTGAGCAGGTATAGTAGGTACTTCTCTTAGTTTATTAATTCGAGCAGAATTAGGAAATCCTGGATCTTTAATTGGAGATGATCAAATTTATAATACTATTGTAACAGCTCATGCTTTTATTATAATTTTTTTTATAGTAATACCTATTATAATT
>6e3927cff50fb3eec4e0d3043fa68789	AATTTGAGCAGGAATAGTAGGAACTTCTTTAAGATTATTAATTCGAGCAGAATTAGGAAATCCTGGATCTTTGATTGGAGATGATCAAATTTATAATACTATTGTAACAGCTCATGCTTTTATTATAATTTTTTTTATAGTTATACCTATTATAATT
>d3f88e8a9f2926c95c347c64140412a5	AGCTTGAGCAGGAATAGTAGGAACTTCATTAAGAATTTTAATTCGAGCAGAATTAGGTCATCCTGGAGCTTTAATTGGAAATGACCAAATTTATAATGTAGTTGTTACTGCACATGCTTTTATTATAATTTTTTTTATAGTTATACCTATTATAATT
>74ae7625c80366602ff595f58e7fee4c	AATTTGAGGGGGAATAGTTGGAACTTCTTTAAGTTTATTAATTCGTGCAGAATTAGGAAACCCAGGATTTTTAATTGGAGATGATCAAATTTACAATACTATTGTTACAGCTCATGCCTTTATTATAATTTTTTTTATAGTTATACCAATTATAATT
>d1e7e91487700dbcae7ff6297a8cf63c	GGCTTGAGCTGGAATAGTGGGGACCTCCTTAAGAATTTTGATTCGAGCTGAATTAGGACATCCTGGAGCTTTAATTGGAAATGATCAAATTTATAACGTTATTGTAACAGCCCATGCTTTTATTATAATTTTTTTTATAGTTATACCTATTATAATT
>06c17ba08349d6793b400bd01f18ffbe	AATTTGAGCTGGAATGGTGGGAACTTCTTTAAGTTTATTAATTCGAGCAGAATTAGGAAACCCTGGATCATTAATTGGTGATGATCAAATTTATAATACAATCGTAACAGCCCATGCTTTTATTATAATTTTTTTTATAGTTATACCAATTATAATT
>71c2778297515efc2a5522f338e4a9f0	AATTTGAGCAGGAATAGTTGGTACATCTTTAAGACTTTTAATTCGAGCTGAATTAGGAAATCCTGGATCTTTAATTGGAAATGATCAAATTTATAATACTATTGTAACAGCTCATGCTTTTATTATAATTTTTTTTATAGTTATACCAATTATAATT
>ad89686bf2624b54f1c8f0d04f6af732	AATTTGAGCTGGAATAGTGGGAACTTCTTTAAGTTTATTAATTCGAGCAGAATTAGGAAATCCTGGATCATTAATTGGTGATGATCAAATTTATAATACAATTGTAACAGCTCATGCTTTTATTATAATTTTTTTTATAGTTATACCAATTATAATT
>4e3174d26cf8a08e6f71f5b6a6a669a0	TAGTTGAGCAAGAATAGTTGGTACTTCTTTAAGAATAATTATTCGAGCCGAATTAGGTCACCCAGGTTCATTAATTGGAAATGACCAAATTTATAATACTATTGTAACTGCACATGCTTTTGTAATAATTTTTTTCATAGTTATACCTATTATAATT
>857ffb071c4d375e98b1f3cd2ec87318	AATTTGAGCAGGAATAGTGGGAACTTCCTTAAGAATTTTAATTCGAACAGAATTAGGACATACTGGTGCATTAATTGGAGATGATCAAATTTATAATGTAATTGTAACAGCACATGCTTTTATTATAATTTTTTTTATAGTTATACCTATTATAATT
>65f92cc37c463d175d7c8c8a4239f775	AATTTGATCTGGACTTTTAGGAACAAGACTAAGTTTATTAATTCGAGCTGAACTAGGACAACCAGGATCACTAATTGGAGACGATCAAATTTATAATGTAATTGTTACTGCTCATGCATTTATTATAATTTTCTTTATAGTAATACCTATTGTTATT
>08cfe5d716a65acfe8ae7f13636ae329	AATTTGAGCTGGGATAGTGGGAACATCCCTAAGAATAATTATTCGAACAGAATTAGGGACAACAGAATCCCTCATTAAAAATGATCAAATTTATAATGTATTAGTAACTGCCCATGCTTTTATTATAATTTTTTTTATGGTAATACCAATTATAATT
>288e98572f87d687b9d4e112f4a007ca	TGCGTGAGCAGGAATAGTAGGAACATCTCTTAGAATTTTAATTCGAGCTGAATTAGGACACCCTGGAGCTTTAATTGGAGATGACCAAATTTACAATGTAATTGTTACTGCTCATGCTTTTGTAATAATTTTTTTTATAGTAATACCAATTATAATT
>a68f1d092567904f95d28acd9f313e41	AATTTGAGCTGGAATAGTAGGAACATCTTTAAGTTTGTTAATCCGTGCAGAATTAGGGAATCCTGGTTCTTTAATTGGAGATGATCAAATTTATAATACTATTGTAACTGCACATGCATTTATTATAATTTTTTTTATAGTAATACCAATTATAATT
>2397d51b0fbeda7d7a53e7ef70903bff	AATATGAGCAGGAATAATTGGTTCCTCAATAAGAGTAATTATCCGAATAGAATTAGGAAATCCAGGAATTCTTATTAATAATGATCAAATTTATAATTCAATTGTTACTGCACATGCATTTATTATAATTTTCTTTATAGTTATACCAATTATAATT
>1289dc6b54f40e2dbca2c7d0c284332c	AGCTTGAGCCGGAATAGTGGGAACATCTCTAAGAATTTTAATTCGAGCTGAATTAGGTCATCCAGGAGCATTAATTGGAGATGACCAAATTTATAACGTAATTGTTACCGCACATGCTTTTATTATAATTTTTTTTATAGTAATACCAATTATAATT
>36c563680325fa96e023536079c61567	AATTTGAGCAGGAATAGTAGGAACATCTTTAAGATTACTTATTCGAGCTGAATTAGGAAATCCAGGATCATTAATTGGAGATGATCAAATTTATAATACTATTGTAACAGCTCATGCATTTATTATAATTTTTTTTATAGTTATACCAATTATAATT
>92ac416e0cec187ce30b081a0f6bc411	AGCTTGATCAGGAATAGTTGGTACTTCCCTCAGTATAATTATTCGAGCCGAATTAGGGCACCCTGGAGCCTTAATTGGGAATGATCAAATTTACAACGTAGTTGTAACAGCTCATGCTTTTGTTATAATTTTTTTCATAGTTATACCTATTATAATT
>ae9d231034a59286bd915a5639f73df9	TTTATGATCAGGAATTGTAGGAACCTCCCTAAGAATAATTATTCGAATTGAACTAGGAACACCTGGATCATTTATTGGAAATGATCAAATTTACAACGTTATTGTAACTGCCCACGCATTTATCATAATTTTCTTCATAGTAATACCTATTATAATT
>01bc3440d483962a6b15a569bd90f723	AATTTGAGCAGGTATAGTAGGAACATCTTTAAGTTTATTAATTCGAGCAGAATTAGGTAATCCAGGTTCTTTAATTGGAGATGATCAAATTTATAATACTATTGTTACAGCTCATGCTTTTATTATAATTTTTTTTATAGTTATACCCATTATAATT
>f6bb242f5d873486807f137c8fd5c2d4	AGCATGAGCAGGAATAGTAGGAACTTCATTAAGAATTTTAATTCGTGCTGAATTAGGTCACCCAGGTGCCTTAATTGGTAATGATCAAATTTATAATGTAATTGTAACTGCTCATGCTTTCATTATAATTTTCTTTATAGTTATACCTATTATAATT
>ce156101d3271e334c500e7ac3c44910	AAGATGAGCTGGAATAGTTGGAACATCTTTAAGAGTTTTAATTCGAACAGAACTTGGACACCCCGGAGCACTAATTGGAAATGACCAAATTTATAATGTTATTGTCACTGCTCATGCTTTTATTATAATTTTTTTTATAGTAATACCTATTATAATC
>c2214bbeb7afb38de4b149ac0e41381c	AGCCTGAGCAGGAATAGTAGGAACATCATTAAGAATTATTATTCGAGCCGAATTAGGTCATCCTGGAGCATTAATTGGTAATGACCAAATTTATAATGTTGTTGTTACTGCACATGCATTTGTTATAATTTTTTTTATAGTAATACCTATTATAATT
>9564730f5a873c7dec11d6479718ccf2	AGCATGAGCCGGTATAGTAGGAACATCTTTAAGAATTTTAATTCGAGCTGAATTAGGACATCCAGGAGCCTTAATTGGAGATGATCAAATTTATAATGTAATTGTTACAGCTCATGCATTTATTATAATTTTTTTTATAGTTATACCTATTATAATT
>13a73db64e564a0b607f339b26e7e332	AGCATGATCAGGAATAGTAGGTACTTCATTGAGAATACTAATTCGTACTGAATTAGGAAATCCTGGAAGTCTAATTGGAGACGACCAAATTTATAATACTATTGTAACAGCACATGCTTTTGTTATAATTTTTTTTATAGTTATACCAACTTTAATT
>18de68e62b42405a399a1afec8358fd2	AATTTGAGCAGGTATAGTTGGAACTTCTTTAAGTTTATTAATTCGAGCTGAATTAGGAACCCCTAGATCTTTAATTGGAGATGATCAAATTTATAATACTATTGTTACAGCTCATGCATTTATTATAATTTTTTTTATAGTTATACCTATTATAATT
>2447d62760fb11beb46440610c6d196d	AATTTGAGCAGGAATAGTAGGAACTTCATTAAGATTATTAATTCGAGCAGAATTAGGTAATCCTGGGTCTTTAATTGGAGATGATCAAATTTACAATACTATTGTTACAGCTCATGCTTTTATTATAATTTTTTTTATAGTAATACCTATTATAATT
>5739bc3409424fa50ab3f8cf97c6c0b1	TAGTTGAGCAAGAATAGTTGGAACTTCTTTAAGAATAATTATTCGAGCAGAATTAGGTCATCCGGGTTCTTTAATTGGAAATGACCAAATTTATAATACTATTGTAACTGCACATGCTTTTGTAATAATTTTTTTTATAGTAATACCTATTATAATT
>d593ee264d595528e096df7ca75e3f47	AATTTGAGCAGGTATAATTGGAACCTCATTAAGATTATTAATTCGTGCTGAATTAGGAACTCCTGGATCTTTAATTGGAGATGATCAAATTTACAATACTATTGTTACAGCTCATGCTTTTATTATAATTTTTTTTATAGTAATACCTATTATAATT
>edfabf94a1715c138d39564081bd5335	AATTTGAGCAGGAATAGTAGGAACATCTCTTAGTCTTTTAATTCGAGCTGAATTAGGAAATCCAGGATCTTTAATTGGAGATGATCAAATTTATAATACTATTGTAACAGCTCATGCTTTTATTATAATTTTTTTTATAGTTATACCTATTATAATT
>a5ce825918cad269c88f8ff826605c51	AGCTTGAGCTGCTATAGTAGGAACAGCTATAAGAGTATTAATTCGAATTGAGTTAGGTCAACCTGGAAGGTTTATTGGGGATGATCAATTATATAATGTAATTGTAACTGCTCACGCATTTGTGATAATTTTTTTTATAGTAATACCTATTTTAATT
>1776ff7663bddcdc7b29d3a62dd01f5e	AATCTGAGCAGGAATAGTAGGAACTTCTTTAAGATTATTAATTCGTGCTGAATTAGGTAATCCAAGATCTTTAATTGGAGATGATCAAATTTATAATACTATTGTAACAGCTCATGCTTTTATTATAATTTTTTTTATAGTAATACCTATTATAATT
>1cdc94563066e895e48ecf605850f9fd	AATTTGAGCAGGAATAGTCGGAACATCTTTAAGATTATTAATTCGAGCTGAATTAGGAAATCCCGGATCTTTAATTGGAGATGATCAAATTTATAATACTATTGTTACAGCACATGCTTTTATTATAATTTTTTTTATAGTTATACCAATTATAATT
>7b887d57f12b31dd0bc5aa00c8e5947c	TATTTGAGCTGGTATAGTCGGTACATCATTAAGATTACTAATTCGAGCTGAATTAGGAAATCCAGGTTCTTTAATTGGTGATGATCAAATTTATAATACTATTGTAACTGCTCATGCTTTTATTATAATTTTTTTTATGGTTATACCAATTATAATT
>409f21e1cfde3d60d08f706435d53008	TATTTGAGCAGGAATAGTTGGTTCAAGCTTAAGTATATTAATTCGATTAGAATTAAGTCAACCAGGTTTATTTTTAGAAGACGACCAAACATATAATGTTATTGTTACAGCTCATGCATTCATTATAATTTTTTTTATAATTATACCTATTATAATT
>86221d7be996ea55fa618cff0afb7f6e	AGCTTGATCTGGTATAATTGGTACTTCTTTAAGAATACTTATCCGAGCTGAATTAGGACATCCAGGAGCTTTAATTGGAGATGACCAAATTTATAATGTTATTGTAACAGCTCATGCTTTTGTTATAATTTTCTTCATGGTTATACCTATTATAATT
>0865e65e43c8153f9c9da4ac8d190f9f	GGTATGATCTGGTATAGTAGGAACCTCTTTAAGTCTATTAATCCGAGCAGAATTAGGACATCCAGGTTCACTAATTGGAGATGATCAAATTTATAATGTTATTGTTACTGCCCACGCCTTCATTATGATTTTCTTTATAGTAATACCAATTATAATT
>6142070b03c5babefb4588a8bcc27a69	AATCTGAGCAGGAATAGTAGGAACTTCTTTAAGATTATTAATTCGTGCTGAATTAGGTAATCCAGGATCTTTAATTGGAGATGATCAAATTTATAATACTATTGTAACAGCTCATGCTTTTATTATAATTTTTTTTATAGTAATACCTATTATAATT
>0c51a0e4f03fb7e0bafd02deab4e8b34	AGCTTGATCTGGAATAATCGGTACTTCTCTAAGAATACTTATTCGAGCCGAATTAGGTCATCCCGGAGCTTTAATTGGAGATGATCAAATTTATAATGTTATTGTAACAGCTCATGCTTTTGTAATAATTTTTTTTATAGTTATACCTATTATAATT
>ba041f2cf8d48256a997fdfe8763ada6	TGCTTGAGCTGGAATAGTTGGAACATCACTAAGTATTATTATTCGAGCTGAATTAGGACACCCTGGTGCACTAATTGGTGACGATCAAATTTATAATGTTATTGTAACAGCTCATGCTTTTATTATAATTTTCTTTATAGTTATGCCTATTATAATT
>f27e9ee189cdba73c750aed853ec58a9	AATTTGAGCAGGAATAGTAGGTACTTCTTTAAGTTTATTAATTCGAGCTGAGTTAGGGACTCCAGGATCTTTAATTGGAGATGATCAAATTTATAATACTATTGTAACAGCTCATGCTTTTATTATAATTTTTTTTATAGTTATACCTATTATAATT
>3992309c7d82a16c89763b0489d2f83f	AATTTGATCAGGTATAGTAGGAACTTCTCTTAGCCTATTAATCCGATTAGAATTAGGTACACCTAGTAATTTAATTGGGAATGACCAAATTTACAATGTAATCGTAACTGCACATGCCTTTATTATAATTTTTTTTATAGTTATACCTATTTTAATT
>8c2a968078a232d65b6d59bbd1e6920b	TATTTGAGCAGGAATAGTAGGAACTTCTTTAAGTTTATTAATTCGAGCAGAATTAGGTAACCCTGGATCTTTAATTGGAGATGATCAAATTTACAATACTATTGTAACTGCACATGCTTTTATTATAATTTTTTTTATGGTTATACCAATTATAATT
>f502dfa2a7e0ca6f62b68335c3218d3a	GGCTTGAGCTGGAATAGTGGGGACCTCCTTAAGAATTTTGATTCGAGCTGAATTAGGGCATCCTGGAGCTTTAATTGGAAATGATCAAATTTATAACGTTATTGTAACAGCCCATGCTTTTATTATAATTTTTTTTATAGTTATACCTATTATAATT
>e79ba746dee3517ddec96a0f86d93667	GTCTTGAGCTGGAATGATCGGAGCTAGCCTTAGCAGAGCCATTCGGTTGGAATTAGGGCAACCCGGGACTCTCCTGGGGAATGACCAAATCTATAACACCATGGTGACAGCTCACGCATTCATCATAATTTTTTTTATAGTCATACCTATAATAATT
>9426eb8bdb00a491e75b7c5572f75d3d	TGCTTGAGCAGGAATAATTGGAACTTCATTAAGAATTATTATTCGAGCTGAATTAGGACACCCTGGTGCATTAATTGGAGATGATCAAATTTATAATGTTATTGTAACTGCACATGCATTTATTATAATTTTTTTCATAGTTATACCGATTATAATT
>2bb9e8a36753e9ef75698cbc100f0d81	AATCTGAGCCGGTATAGTTGGAACTTCTTTAAGATTACTAATTCGAGCTGAATTAGGAAATCCTGGGTCATTAATTGGAGATGATCAAATTTATAATACCATTGTAACAGCTCATGCATTTATTATAATTTTTTTTATAGTAATGCCTATTATAATT
>16be435afd56880204c15503ff5ae6c4	CATTTGATCAAGCTTAATTGGAACATCATTAAGTATAATTATTCGAATTGAACTAAGAACCCCAGGATCATTTATAGGAAACGATCAAATTTATAATTCAATTGTTACTGTTCATGCATTTATTATAATTTTTTTTATAGTAATACCAATTATAATT
>ec09f8bd20277656a9d9ec16dcd1e1ef	AATTTGAGCTAGTATGCTTGGGACTAGTTTAAGAATCTTAATTCGACTTGAGTTAGGCCAACCAGGTTTATTTTTAGAAGATGACCAAACATATAACGTTATCGTTACCGCTCACGCTTTTATTATAATTTTTTTTATAGTAATACCAATTATAATT
>74549387cc8433dd170b8b48430c77ea	TATCTGATCAGGACTATTAGGGACCTCTTTGAGATTATTAATTCGAATGGAATTAAGAACTTCCGGATCTTTAATTGGGAATGATCAAATTTATAATGCCATTGTAACAGCACATGCCTTTATTATAATTTTTTTTATAGTAATACCACTTATAATG
>88b2a5b861ea0574780aa49f887847fe	AATTTGAGCAGGAATATTAGGTACAAGATTAAGAATTTTAATTCGACTTGAACTAGGTCAACCTGGTTTATTTATTGAAAATGATCAAATTTATAATGTAATTGTTACTTCCCATGCATTTATTATAATTTTTTTTATAGTTATACCAATTATAATT
>c240507d929df7c0e78c2bb115b5e30d	AGCATGAGCTGGAATAGTTGGTACTTCATTAAGAATTCTTATTCGAGCTGAATTAGGACACCCTGGTGCTCTAATTGGTGATGATCAAATTTATAATGTAATTGTAACTGCTCATGCTTTTGTTATAATTTTTTTTATAGTTATACCTATTATAATT
>554234a5d921d3b99c9b143a25f8be61	TATCTGATCAGGAATAGTAGGAACATCTTTAAGATTACTAATTCGTGCTGAATTAGGGAATCCTGGGTCTTTAATTGGAGATGATCAAATTTATAATACAATTGTAACTGCTCATGCTTTTATTATAATTTTTTTTATAGTTATACCAATTATAATT
>d329a0d493b739aeceb3e4ad21cb603f	AATTTGAGCAGGAATAGTAGGAACATCTTTAAGTTTATTAATTCGAGCAGAATTAGGAAACCCCGGATCTTTAATCGGAGATGATCAAATTTATAATACTATTGTCACAGCTCATGCTTTCATTATAATTTTTTTTATAGTAATACCTATTATAATT
>f07e58d1cb090bbefa041411cea648b7	TATTTGAGCTGGAATAGTTGGAACTTCTTTAAGTTTATTAATTCGTGCAGAATTAGGAAATCCAGGATCTTTAATTGGAGATGATCAAATTTATAATACTATTGTAACTGCTCATGCTTTTATTATAATTTTTTTTATAGTAATACCCATTATAATT
>fd808dbea89218fbdf9817004d681415	AATTTGAGCAGGTATAATTGGAACATCTTTAAGTTTATTAATTCGAGCTGAACTAGGTACCCCCGGATCTTTAATTGGAGATGACCAAATTTATAACACTATTGTTACAGCACATGCTTTTATTATAATTTTTTTTATAGTTATACCTATTATAATT
>d68a4e62cc29d712439bc04f48b31838	AATTTGGGCTGGAATAGTAGGAACTTCTTTAAGATTATTAATTCGGGCTGAATTAGGAAATCCTGGATCTTTAATTGGAGATGATCAAATTTATAATACTATTGTTACAGCACATGCTTTTATCATAATTTTTTTTATAGTAATACCTATTATAATT
>a5523a6540b90afa29b9d400e0afd6d2	AATTTGATCAGGAATAGTAGGAACATCCTTAAGATTATTAATTCGTGCTGAATTAGGTACTCCTGGATCTCTTATTGGAGATGATCAAATTTATAACACTATTGTTACTAGTCATGCTTTTATTATAATTTTTTTTATAGTAATACCTATTATAATT
>2e9f2a72d4b34fc87f2bd2ed4ccfee50	AATTTGAGCAGGTATGGTAGGAACATCTTTAAGATTACTAATTCGTGCTGAATTAGGAAATCCCGGATCATTAATTGGTGATGATCAAATTTATAATACTATTGTAACAGCTCATGCTTTCATTATAATTTTTTTCATAGTTATACCTATTATAATT
>5844fadd81feb504c3e07fadf1f6a5dd	GGCTTGAGCTGGAATAGTGGGAACTTCATTAAGTGTTTTAATTCGAACAGAACTCGGTCATCCGGGGGCTTTAATTGGAAATGACCAAATTTATAATGTAGTTGTCACAGCCCATGCTTTTATTATAATTTTTTTTATAGTTATACCTATTATAATT
>edda8ee8441b9b6b72700f693dcedf08	TGCGTGAGCCGGAATGGTTGGAACATCTTTAAGAATTTTAATTCGAGCAGAACTAGGGCATCCAGGAGCATTAATTGGTGATGATCAAATTTATAATGTAATTGTAACTGCTCATGCTTTTATTATAATTTTTTTTATAGTAATACCTATTATAATT
>696368a95ea9b0414d4d456c8970e276	AATCTGAGCAGGAATAGTAGGAACTTCTTTAAGTTTATTAATTCGAGCAGAATTAGGAAATCCGGGATCTTTAATTGGAGACGATCAAATTTATAATACTATTGTCACAGCTCATGCTTTTATTATAATTTTTTTTATAGTTATACCTATTATAATT
>2993c5551f010ea88e01333c782d8a13	TATTTGAGCAGGTATAATTGGTACTTCTTTAAGACTTTTAATTCGAGCTGAATTAGGAAATCCTGGATCACTAATCGGAGATGATCAAATTTATAATACTATTGTTACAGCTCATGCTTTTATTATAATTTTTTTTATGGTTATACCAATTATAATT
>867c26b5376716c8ca0fecc0240ee2b1	GGCTTGAGCTGGAATAATTGGAACTTCATTAAGAATTTTAATTCGAGCTGAATTAGGACACCCAGGAGCATTAATTGGTGATGATCAAATTTATAATGTAATTGTTACTGCTCATGCCTTTATTATAATTTTTTTTATAGTTATACCTATTATAATT
>9c54c9d3f36831ce035bd200ec864ece	GGCTTGAGCTGGAATAGTAGGAACTTCTTTAAGAATTCTAATTCGAGCAGAATTAGGACATCCAGGTGCACTAATTGGAGATGATCAAATTTATAATGTTATTGTTACTGCTCATGCTTTTATTATAATTTTTTTTATAGTTATACCAATTATAATT
>fa9f8f111d41227cb6ed3924b01e6eac	AATTTGAGCAGGTATAGTAGGAACATCTTTAAGATTATTAATTCGTGCTGAATTAGGAAATCCTGGATCATTAATTGGTGATGATCAAATTTATAATACTATTGTAACAACTCATGCTTTCATTATAATTTTTTTTATAGTTATACCTATTATAATT
>4af102d6cb8a277cd077a0e6415b69ee	AATTTGAGCAGGAATAGTCGGAACATCTTTAAGATTATTAATTCGAGCTGAATTAGGAAATCCCGGATCTTTAATTGGGGATGATCAAATTTATAATACTATTGTTACAGCACATGCTTTTATTATAATTTTTTTTATAGTTATACCAATTATAATT
>98608815cff173c3af72e3ca84af7326	AGCTTGATCTGGCTTATTAGGAACATCTCTAAGAGTAATAATTCGAACCGAACTAGGTTCTGTAGGGTCATTAATTAAAAACGATCAAATTTACAATGTAATAGTTACTGCTCATGCTTTTATTATAATTTTTTTTATAGTAATACCTATAATAATT
>4b0dac4e30d787ae705a902e59f75a62	TATTTGAGCTGGTATAGTTGGTACTTCATTAAGATTATTAATTCGTGCTGAATTAGGAAATCCAGGCTCATTAATTGGAGATGACCAAATTTATAACACTATTGTTACTGCTCACGCTTTCATTATAATTTTTTTTATAGTAATACCAATTATAATT
>7d9145616a98a7e27fc07625eb422309	TGCATGAGCAAGAATAGTAGGAACATCCTTGAGATTATTAATTCGATCAGAATTAGGAAACCCAGGATCTTTAATTGGTGACGATCAAATTTACAATGTTATTGTTACTGCCCATGCTTTTATTATAATTTTCTTTATAGTTATACCAATTATAATT
>111bc782b79e480503d569c943b5531d	TATTTGATCGGGATTAATTGGAATAATAATAAGATTAATTATTCGTTTAGAATTATCCAGATCAAATTCAATTTTAAATAATGATCAATTATATAATGTAATTGTTACTTCCCATGCATTCATTATAATTTTTTTTATAACTATACCAATTATAATT
>555c188685b61e8def48cad8d13a50bb	AATTTGAGCAGGAATATTAGGAACATCTCTTAGTTTATTAATTCGTACTGAATTAGGTAATCCAGGTTTACTAATTGGAGATGATCAAATTTATAATACAATTGTTACGGCACATGCCTTTATTATAATTTTTTTTATAGTAATACCTATTATAATT
>c46fded4fce1ac9358b1fb41370204b8	GTCCTGAGCCGGAATAGTAGGAGCAAGACTAAGAAGAATAATTCGATTAGAACTAGGACAACCCGGAACTCTCATGGGAAGAGATCAACTTTATAATACTATAGTCACAGCCCACGCTTTCATCATAATCTTTTTTATAGTTATGCCTATAATAATC
>54fc37767ddc85b748a446672dfabc50	AGCCTGATCAAGAATAGTCGGAACATCGCTAAGAATATTAATTCGGGCAGAATTAGGAACACCTAATGCATTAATTGGAGATGACCAAATTTATAATGTAATTGTTACTGCCCATGCATTCATTATAATTTTTTTTATAGTTATACCAATTATAATT
>a3408e2d3ab79cb7a825df3e8f546099	AATTTGAGCAGGAATAGTAGGAACTTCTTTAAGTCTTTTAATTCGAGCAGAATTAGGAACTCCTGGATCTTTAATTGGAGATGATCAAATTTATAATACTATTGTAACTGCTCACGCTTTTATTATAATTTTTTTTATAGTTATACCTATTATAATT
>94fb54b9cad6889152ce11c1199b2dd9	GGCCTGAGCTGGAATAGTAGGAACTTCTTTAAGAATTTTAATTCGAGCTGAATTAGGACATCCTGGCGCTTTAATTGGAAACGATCAGATTTATAATGTAGTAGTAACTGCACATGCCTTTATTATAATTTTTTTTATAGTAATACCTATTATAATT
>1f3b28d150a08cc2c696a6418c55ef80	GGCTTGATCAGGGATGGTGGGAACTTCTTTAAGTCTTCTTATCCGAGCTGAATTAGGTCAACCTGGATCTTTAATTGGTGATGACCAGATCTATAACGTTATTGTAACAGCCCATGCTTTCATTATGATTTTCTTCATGGTTATGCCTATTATGATT
>41aebff1c0a6d80985617085268d0075	TATTTGAGCTGGTATAATTGGTACATCACTAAGATTATTAATTCGAGCTGAATTAGGAAACCCAGGATCTTTAATTGGTGATGATCAAATTTATAATACTATTGTAACTGCCCATGCTTTTATTATAATTTTTTTCATAGTTATGCCAATTATAATT
>6e584f8815a1d2e11cb4b921dbe42e55	TATTTGAGCAGGTATAGTCGGTACTTCTTTAAGATTATTAATTCGAGCTGAATTAGGAAATCCTGGTTCATTAATTGGAGATGACCAAATTTATAATACTATTGTAACTGCTCATGCTTTTATTATAATTTTCTTTATAGTTATACCAATTATAATT
>5a5f1ad749372ac8d89ee9e210c80be6	AATTTGAGCAGGAATAGTAGGAACATCTTTAAGTCTATTAATTCGAGCTGAATTAGGAAATCCTGGCTCTTTAATTGGTGATGATCAAATTTATAATACTATTGTAACAGCTCATGCTTTTATTATAATTTTTTTTATAGTTATGCCTATTATAATT
>3f1adcc895a635fdcdbec8db715a2af9	TGTATGATCTGGTATAGTGGGAACCTCTTTAAGCCTTTTAATCCGAGCCGAATTAGGGCACCCGGGTTCTCTAATTGGGGATGATCAAATTTATAATGTTATTGTGACTGCCCACGCCTTCATTATAATTTTCTTTATAGTAATACCTATTATAATT
>d21f91c0e11eb4c35952e9a57eeefca1	AGCTTGAGCCGGAATAATTGGAACTTCATTAAGAATTTTAATTCGAGCCGAATTAGGACACCCAGGGGCATTAATTGGCGATGATCAAATTTATAATGTTATTGTAACTGCCCATGCATTTATTATAATTTTTTTTATAGTTATACCTATCATAATT
>4b1cf375c51e8ac73cacfc49ce94f757	TGCATGATCAGGTATAGTCGGAACCTCTTTAAGTTTACTAATCCGGGCTGAACTTGGTCAGCCTGGTTCTTTAATTGGCGATGACCAAATTTATAATGTTATCGTCACAGCACATGCTTTCATTATAATTTTCTTTATAGTAATACCTATTATAATT
>f9972c0b8cf6677e02ca3078f1530f0e	AATTTGATCAGGGATAGTGGGAACATCTCTAAGAATACTAATTCGACTAGAATTAGGAACTCCTGGAACTTTCATCGGTAATGATCAAATTTATAACGTAATTGTAACTGCTCATGCTTTTATTATAATTTTTTTCATAGTTATACCTATTTTAATT
>c9d4bb27122bc28890ab3e2c47cc0718	AATCTGAGCCGGAATAGTAGGAACTTCATTAAGAATGATTATTCGCTCTGAATTAAGAATGACAGAATCTTTAATTAAAAATGATCAAATTTATAATGTTTTAGTTACTGCCCATGCTTTTATTATAATTTTTTTTATAGTAATACCTATTATAATT
>8773e181589552feb1a5a8f76efaf864	TATTTGAGCAGGTATAGTAGGAACTTCTTTAAGATTATTAATCCGAGCAGAATTAGGAAATCCTGGATCATTAATTGGAGATGATCAAATTTACAATACTATCGTAACAGCTCATGCTTTTATTATAATTTTTTTTATAGTAATACCTATTATAATT
>0ddca2373b8da8726b5bb1c1bf79c8b3	AATTTGAGCTGGGATAGTGGGAACATCCCTAAGAATAATTATTCGAACAGAATTAGGAACAACAGAATCCCTTATTAAAAATGATCAAATTTATAATGTATTAGTAACTGCCCATGCTTTTATTATAATTTTTTTTATAGTAATACCGATTATAATT
>dc0a97806f4f5588a3dcf307e800d678	AGCTTGATCCGGAATAGTTGGAACTTCTTTAAGTATAATTATTCGAGCTGAATTAGGACACCCTGGCTCTTTAATTGGAAATGATCAAATTTATAATGTAGTAGTTACTGCCCACGCTTTCATTATAATTTTTTTTATAGTTATACCTATTATAATT
>35d76a02113758d2ff101b1967adbd4d	TATTTGAGCTGGTATAGTTGGTACTTCATTAAGATTACTAATTCGAGCTGAATTAGGAAACCCCGGATCTTTAATTGGAGATGATCAAATTTATAATACTATCGTAACTGCTCATGCTTTTATTATAATTTTTTTTATAGTTATACCTATTATAATT
>66dc0fec713ddcd540a39c84a4fbb550	AATTTGAGCTGGAATAGTTGGAACTTCTTTAAGTTTATTAATTCGAGCAGAATTAGGTAATCCCGGTTCTTTAATTGGAGATGATCAAATCTATAATACTATTGTTACAGCTCATGCTTTTATTATAATTTTTTTCATAGTTATACCAATTATAATT
>03dbfe15362ed9c8a349f690e0752034	TATTTGAGCAGGAATAGTAGGAACTTCTTTAAGATTATTAATTCGTGCTGAATTAGGAAACCCCGGATCTTTAATTGGAGATGATCAAATTTATAATACTATTGTAACAGCTCATGCTTTTATTATAATTTTTTTTATGGTAATACCTATTATAATT
>84efb2deec78daff4729b1438635946a	AATTTGAGCAGGTATAGTAGGAACATCTTTAAGATTATTAATTCGTGCTGAATTAGGAAATCCTGGATCATTAATTGGTGATGATCAAATTTATAATACTATTGTAACAGCTCATGCTTTCATTATAATTTTTTTTATAGTTATACCTATTATAATT
>f72a0234e0395926f98083c3e8ef3a53	AGCTTGATCTGGAATAGTAGGAACTTCTTTAAGAATTTTAATTCGAGCCGAATTAGGACATGCCGGTTCTTTAATTGGAGATGATCAAATTTATAATGTTATTGTAACTGCACATGCTTTTGTAATAATTTTTTTTATAGTTATACCCATTTTAATT
>2ef92df2688cdee6e6cd3e3fbaa55001	TGTATGATCAGGAATATTAGGAACCTCTCTTAGTCTGTTAATTCGAGCTGAATTAGGTCATCCAGGTTCTTTAATTGGAGATGATCAAATTTATAATGTAATCGTTACGGCTCACGCTTTTATTATAATTTTCTTTATAGTAATACCTATTATAATT
>cb9bfb5d1f1584a883c64954621d69b9	AATTTGAGCAGGAATAGTAGGAACTTCATTAAGATTATTAATTCGAGCTGAATTAGGTAACCCAGGATCTTTAATTGGAGATGATCAAATTTATAACACTATTGTTACAGCTCATGCTTTTATTATAATTTTTTTTATAGTTATACCAATTATAATC
>b77966618a8f2886d0fb33428e6e1322	TATATGATCAGGAATTATTGGTTTATCTTTAAGAATAATTATTCGATTAGAATTAAGATGTCCAGGTTCATTAATTGGAAATGATCAAATTTATAATTCAATTGTTACTACTCATGCATTTATAATAATTTTTTTTTTTGTGATACCTGTAATAATA
>b63e94f5df3205cf92567a9109b04b57	AATATGAGCAGGAATAGTGGGGTCCGCTATAAGAATTATTATTCGTATTGAATTAGGACAACCAGGAAGATTTATTGGAGATGACCAAATCTATAATGTTGTAGTTACTGCTCACGCATTCGTTATAATTTTTTTTATAGTAATACCAATTATAATT
>8d2c695b4043fe004b33457ec6a4e9ea	CGTTTGATCTGGTATAGTAGGAACCTCTTTAAGATTATTAATTCGAGCTGAATTAGGAAGTCCGGGTTCTTTAATTGGGGACGATCAAATTTACAATGTAATTGTTACTGCTCATGCTTTTATTATGATTTTCTTTATAGTAATACCTATCATAATT
>6dc345fd3ba06d8e421e878e58d72d4b	TGCTTGAGCAGGAATAGTGGGTACATCTCTTAGTATTATTGTTCGAATAGAATTAGGACACCCAGGAGCATTAATTGGTGATGACCAAATTTATAATGTTATTGTTACAGCTCATGCTTTTATTATAATTTTCTTTATAGTTATACCTATTATAATT
>96528a3ac4d82178c3de2a1747abc07b	TGTATGATCTGGTATAGTAGGAACCTCTTTAAGTCTTTTAATCCGAGCCGAATTAGGTCACCCGGGCTCTCTAATTGGGGATGATCAAATTTATAATGTTATTGTGACTGCCCATGCCTTCATCATAATTTTCTTTATAGTAATACCTATTATAATT
>312a6ac6adb96690eed278eaa2df4fc0	AGCTTGGGCAGGAATAATTGGAACTTCATTAAGAATTTTAATTCGAGCTGAACTTGGTCATCCAGGAGCATTAATTGGAGATGACCAAATTTATAATGTTATTGTAACAGCACATGCATTTATTATAATTTTCTTTATAGTTATACCTATCATAATT
>37c62ce2c9c1149232279d3e0c0fdb85	TAGTTGAGCAAGAATAGTTGGCACTTCTTTAAGAATAATTATTCGAGCTGAATTAGGTCATCCGGGTTCATTAATTGGAAATGATCAAATTTATAATACTATTGTTACAGCTCACGCATTTGTTATAATTTTTTTTATAGTTATACCTATTATAATT
>e18049ee714a9154ee3937096af57d6a	AGCTTGAGCAGGAATAATTGGAACTTCATTAAGTATATTAATTCGAACTGAATTAGGACATCCTGGAGCATTAATTGGAAATGATCAAATTTATAATGTTATTGTAACAGCACATGCTTTTGTTATAATTTTCTTTATAGTAATACCTATTATAATT
>28c36dd4440c61891bdde83e149f890d	AATTTGATCAGGTTTAGTAGGAACTAGATTAAGTTTATTAATTCGAGCTGAATTAGGTCAACCAGGTTCATTAATTGGAGATGACCAAATTTACAATGTAATTGTAACTGCACATGCATTTATTATAATTTTCTTTATAGTTATACCAATTGTTATT
>df442e805af133e25ceb0d91b1dffd2a	TATATGAGCAGGTATAATTGGAACTTCATTAAGAATATTAATTCGATTAGAATTAAGAACTATCAAAAATTTAATTGGAAATGATCAAATTTATAATGTAATTGTAACAGCACATGCTTTTATTATAATTTTTTTTATAGTTATACCAATTTTAATT
>2dca8b0b8671a65e55b6c011696f1deb	AATCTGAGCAGGAATAGTGGGAACTTCTTTAAGTTTATTAATTCGAGCAGAATTAGGAAATCCGGGATCGTTAATTGGAGACGATCAAATTTATAATACTATTGTCACAGCTCATGCTTTTATTATAATTTTTTTTATAGTTATACCTATTATAATT
>82c04800bbb1bb53bdb8010cade67ba6	GGCTTGAGCCGGAATAGTAGGAACTTCTTTAAGAATTCTAATTCGAGCAGAATTAGGACATCCAGGTGCACTAATTGGGGATGATCAAATTTATAATGTTATTGTTACTGCTCATGCTTTTATTATAATTTTTTTTATAGTTATACCAATTATAATT
>ffcf6117fb0cdd02543684e699b35b22	GGCATGAGCAGGAATAGTTGGTACTTCATTAAGAATCTTAATTCGAGCAGAATTAGGGCACCCGGGAGCACTAATTGGAGATGATCAAATTTATAATGTTATTGTTACTGCCCATGCTTTTATTATAATTTTCTTTATAGTTATACCTATTATAATT
>0bcebc45b2e0c721e43f1dd4154a7d3e	TAGTTGAGCAAGAATAGTTGGAACTTCTTTAAGAATAATTATTCGAGCAGAATTAGGTCATCCAGGTTCTTTAATTGGAAATGACCAAATTTATAATACTATTGTAACTGCACATGCTTTCGTAATAATTTTTTTTATAGTAATGCCTATTATAATT
>43ee3736a94fb5eafbd99e62a343a968	AGCCTGAGCTGGCATAGTAGGAACATCCCTTAGTGTTTTAATTCGAGCTGAATTGGGTCATCCAGGAGCTCTAATTGGTGACGATCAAATTTATAATGTAATTGTTACTGCTCATGCTTTTATTATAATTTTTTTTATAGTTATACCAATTATAATT
>cabbf47d268e41397d81b6033db723d7	AGCTTGATCTGGGATAGTAGGGACTTCTTTAAGAATCTTAATTCGAGCAGAACTTGGTCACCCAGGTGCATTAATTGGTGATGATCAAATTTATAATGTAATTGTAACAGCTCATGCATTTATTATAATTTTTTTTATAGTTATACCTATTATAATT
>652aa749de8cac860b7e102dbed82c73	AGCATGAGCCGGTATAGTAGGGACATCTTTAAGAATTTTAATTCGAGCTGAATTAGGACATCCAGGAGCCTTAATTGGAGACGATCAAATTTATAATGTAATTGTTACAGCTCATGCATTTATTATGATTTTTTTTATAGTTATACCTATTATAATT
>a5cf277b6f9541f530a9f17063cfc93d	AATTTGAGCTGGAATAGTTGGAACTTCACTTAGATTATTAATTCGAGCTGAATTAGGTAATCCTGGATCATTAATTGGAGATGATCAAATTTATAATACTATTGTAACAGCTCATGCTTTTATTATAATTTTTTTTATAGTTATACCAATTATAATT
>6e786885d9121b1f3a95c8b0b77bc6f6	AATTTGAGCAGGAATAGTAGGTACATCTTTAAGATTACTAATTCGTGCTGAATTAGGTAATCCAGGATCTTTAATTGGTGATGACCAAATTTATAATACTATTGTTACAGCACATGCTTTTATTATAATTTTTTTTATAGTTATACCCATTATAATT
>ca448199edb7eafef2e929b18e384025	TATTTGAGCTGGTATAGTTGGTACCTCATTAAGATTACTAATTCGAGCTGAATTAGGAAACCCCGGATCTTTAATTGGAGATGATCAAATTTATAATACTATCGTAACTGCTCATGCTTTTATTATAATTTTTTTTATAGTTATACCTATTATAATT
>4262b2fb3ec94173cc816ce31f167675	CATTTGATCAAGCTTAATTGGAACATCATTAAGTATAATTATTCGAATTGAACTAAGAACACCAGGATCATTTATAGGAAATGATCAAATTTATAACTCAATTGTTACTGTTCATGCCTTTATTATAATTTTTTTTATAGTAATACCAATTATAATT
>eb961eac9bd68622a3971a5b0cd55906	AGCTTGGTCTGGTATAATTGGAACTTCTCTTAGTTTATTAATCCGGGCAGAGTTGGGCCAACCGGGATCTTTAATTGGGGATGACCAAATCTATAATGTTATTGTTACTGCTCATGCTTTTATTATAATTTTCTTTATAGTGATGCCAATCATAATC
>03b7355d6f6105a13cf1a99243cac3b0	AATTTGAGCTGGAATAGTAGGAACTTCTTTAAGTTTATTAATTCGAGCAGAATTAGGAAATCCTGGATCATTAATTGGGGATGATCAAATTTATAATACAATTGTAACAGCTCATGCTTTTATTATAATTTTTTTTATGGTTATACCAATTATAATT
>fa2265a7bff70b13892c51a298a38a29	AATTTGATCAGGAATAGTAGGAAGATCTTTAAGAGTTATTATTCGATTAGAATTAGGACACCCTGGATCTCTAATTGGAAATGACCAAATTTATAATGTAATTGTTACTGCTCATGCTTTTATTATAATTTTTTTTATAGTAATACCTATTATAATT
>6966d898f5165a30c0e6e68f409d392f	AATTTGAGCAGGTATAGTAGGAACATCTTTAAGACTGTTAATTCGTGCTGAATTAGGAAATCCTGGTTCATTAATTGGAGATGATCAAATTTATAACACTATTGTAACAGCTCATGCTTTCATTATAATTTTTTTTATAGTTATACCTATTATAATT
>7f11577cf059a32c9e32ee9ec4e086ce	AAGTTGAGCAAGAATAATCGGAACTTCATTAAGTTTAATTATTCGAACTGAATTAGGTCATCCAGGTTCTTTAATTGGGAATGACCAAATTTATAATACAATTGTAACAGCTCATGCATTTGTAATAATTTTTTTTATAGTGATGCCAATTATAATT
>7b9943aaafa09440c3decdfe0cf107c3	ATCTTGATCAGGAATAGTGGGTACATCATTAAGTATACTTATTCGAACTGAATTAGGAAACCCAGGAAGATTAATTGGTGATGATCAAATTTATAATACAATTGTCACAGCCCACGCTTTTATTATAATTTTTTTTATAGTTATACCAATTATAATT
>bdaffe36f865465d14ebb6762c46f63b	AGCTTGATCAGGAATAGTGGGGACATCTCTAAGTATACTCATTCGAGCAGAATTAGGGCGCCCTGGTACTTTTATTGGAGATGACCAAATTTATAATGTAATTGTTACTGCACATGCATTTATCATAATTTTTTTTATAGTAATACCTATTTTAATT
>63c5cd3259d414feb0ce5ea6474acdc1	AGCCTGGGCTGGAATAGTAGGAACTTCTTTAAGAATTTTAATTCGAGCTGAATTAGGACATCCTGGCGCTTTAATTGGAAACGATCAGATTTATAATGTAGTAGTGACTGCACATGCCTTTATTATAATTTTTTTTATAGTAATGCCTATTATAATT
>89dfe33151077117fc4bc74b56190b9c	AATTTGATCTGGAATAGTAGGTACTTCCTTAAGAGTTATTATTCGAACTGAACTTGGTCACCCAGGAGCTTTAATTGGAAATGACCAAATTTATAATGTAGTTGTTACTGCTCATGCTTTTATTATAATTTTTTTCATAGTTATACCTATTATAATT
>c02a52281f7c6f0f0d485a23819a34ca	AATTTGATCAGGAATAATTGGAACATCTTTAAGTTTATTAATTCGAGCTGAATTAGGAACTCCTGGATCTTTTATTGGAGATGATCAAATTTATAATACTATTGTAACTGCTCATGCTTTTATTATAATTTTTTTTATAGTAATACCAATTATAATT
>52fea45abbf9c3822b00e710baef0836	AGCTTGATCAAGAATAATTGGAACTTCTTTAAGTATATTAATTCGAGTTGAATTAGGTCATCCAGGATCTTTAATTGGAAATGACCAAATTTATAATGTAATTGTAACAGCTCATGCTTTTATTATAATTTTTTTTATAGTAATACCTATTATAATT
>559bd28a6a170695b14521ea256183cf	AGCTTGATCAGGCATGGTAGGAACATCTTTAAGACTACTTATTCGAGCTGAATTAGGTCAACCGGGATCCCTTATTGGAGATGACCAGATTTATAATGTTATTGTAACAGCTCACGCTTTTGTAATAATTTTCTTTATAGTAATGCCCATTATAATT
>cdae4a0da9432ccaf2345ee4a6ca40df	TATTTGAGCAGGAATAGTAGGAACTTCTTTAAGATTATTAATTCGTGCTGAATTAGGGAATCCTGGATCTTTAATTGGAGATGATCAAATGTATAATACCATTGTAACAGCGCATGCTTTTTTTTTAATAGTAATACCTATTATAATT
>e3432983c9af2508203792895e523589	AATTTGAGCAGGAATAGTAGGAACTTCATTAAGATTACTAATTCGAGCTGAATTAGGAAACCCCGGATCTTTAATTGGAGATGATCAAATTTATAATACTATTGTCACAGCTCATGCTTTTATTATAATTTTTTTTATAGTTATACCTATTATAATT
>0c889f0d28dbf670dd226762d64c4d6b	GGCTTGATCCGGTATAGTAGGAACCTCATTAAGAATACTTATTCGAGCAGAATTAGGACGACCTGGAACTTTTATTGGTGATGATCAAATTTACAATGTAATTGTAACAGCCCATGCTTTTATTATAATTTTTTTCATAGTAATACCAATTTTAATT
>976d765804ed68a84da9d5a90683dde7	GGCTTGAGCGGCTATAGTCGGAACAGCTATAAGGGTGTTAATTCGAGTTGAGTTAGGTCAGCCTGGGAGATTTATGGGTGATGATCAGCTTTATAATGTTATTGTAACTGCACATGCGTTTGTTATGATTTTTTTTATAGTAATACCTATTTTAATT
>f2f38ccc73ffca245ce54647062c2633	AGCTTGAGCAGGAATAGTTGGAACTTCTCTTAGAGTTTTAATTCGAGCTGAATTAGGACACCCAGGAGCTCTAATTGGAAATGACCAAATTTATAATGTTGTAGTAACTGCACATGCTTTTATTATAATTTTTTTTATAGTTATACCTATTATAATT
>c0c065bf0ee0815ace4574615d4a185e	AATTTGATCAGGAATAGTAGGAACATCCTTAAGAATAATTATTCGAACTGAATTAGGAACAGCCGAATCTTTAATTAAAAATGATCAAATTTATAATGTTTTAGTAACAGCTCATGCTTTCATTATAATTTTCTTTATAGTTATACCTATTATAATT
>bc00756b09522fbae7a6256989e8539d	AAGATGAGCTGGAATAGTTGGAACATCTTTAAGAGTTTTAATTCGAACAGAACTTGGACACCCCGGAGCACTAATTGGAAATGACCAAATTTATAATGTTATTGTCACTGCTCATGCTTTTATTATAATTTTTTTTATAGTAATACCTATTATAATT
>48e3615629c30750e9be942a592bda23	AATTTGAGCAGGAATAGTAGGAACCTCTTTAAGTTTATTAATTCGAGCCGAATTAGGAAATCCAGGTTCCTTGATTGGAGATGACCAAATCTATAACACTATTGTTACAGCTCATGCTTTTATTATAATTTTTTTTATAGTAATACCTATTATAATT
>3d95a267ce30901821e98a5f30831bd8	AATTTGATCAGGAATAGTAGGAACCTCCCTCAGAATATTAATCCGACTAGAATTGGGTACTCCTGGGAATTTAATTGGCAATGATCAAATTTATAATGTTATCGTCACTGCACATGCTTTTATTATAATTTTTTTTATAGTTATACCAATCTTAATT
>a8685c86f55c84293908510b31c6690a	GGCATGAGCAGGAATAGTTGGTACTTCATTAAGAATCTTAATTCGAGCAGAATTAGGGCACCCAGGAGCACTAATTGGAGATGATCAAATTTATAATGTTATTGTTACTGCCCATGCTTTTATTATAATTTTCTTTATAGTTATACCTATTATAATT
>21431aec4b6a6c77d6dc8b65be192c98	TAGTTGAGCAAGAATAGTTGGAACTTCTCTTAGAATAATTATTCGAGCTGAATTAGGTCATCCTGGCTCATTAATTGGAAATGACCAAATTTATAATACTATTGTAACTGCACATGCTTTTGTAATAATTTTTTTCATAGTTATACCTATTATAATT
>ae378a6d85ac1103b11c169824afc780	AATTTGAGCAGGAATAGTAGGAACTTCTTTAAGATTATTAATTCGTGCTGAATTAGGTAATCCAGGATCTTTAATCGGAGATGATCAAATTTATAATACTATTGTAACAGCTCATGCTTTTATTATAATTTTTTTTATAGTAATACCCATTATAATT
>9d213404356d2dca575469e26fc62320	AATTTGATCAGGTTTAGTAGGAACTAGATTAAGTTTATTAATTCGAGCTGAATTAGGTCAACCAGGTTCATTAATTGGGGATGACCAAATTTACAATGTGATTGTAACTGCACATGCATTTATTATAATTTTCTTTATAGTTATGCCAATTGTTATT
>f83d19c7ee9fff1b817509f4b9b58e0b	AATTTGATCTGGATTTTTGGGTGCAAGAATTAGATTAATTATTCGTACTGAATTAGGAATAGTAGGAAGAATTATTATAGATGAGCAAATCTATAATGCTATAGTTACTGCTCATGCTTTTTTAATAATTTTCTTTTTTGTAATGCCTGTGGCTGTT
>bcca66bc406a0291a1e52a668fb75bcb	AATTTGATCTGGAATAGTTGGTACATCTTTAAGTGTTATTATTCGAACTGAACTTGGACACCCAGGAGCACTAATTGGGAATGACCAAATTTATAATGTTATTGTTACTGCTCATGCTTTTATTATAATTTTCTTTATAGTAATACCTATTATAATT
>aedd654839b6a3d021f8e13d8a6339e5	AATTTGAGCTGGATTATTAGGATCTTCTTTAAGTATATTAATTCGATTAGAATTAAGAACTCCCCATATATTTATTGGTAATGATCAAATTTATAATACTATTGTTACAGCTCATGCTTTTATTATAATTTTTTTTATAGTTATACCGATTATAATT
>22743922bc46f9382ba3c1ddc6ad1930	TATTTGAGCTGGTATAGTTGGTACTTCATTAAGATTATTAATTCGAGCTGAATTAGGAAATCCTGGATCTTTAATTGGAGATGACCAAATTTATAATACTATTGTAACTGCTCATGCTTTTATTATAATTTTTTTTATGGTAATACCCATTATAATC
>389fc21b310e51f79b9485237cce6884	AGCTTGATCTGGAATAGTTGGAACTTCTTTAAGAATCTTAATTCGTGCAGAATTAGGTCATCCCGGAGCTCTAATTGGAGATGATCAAATTTATAATGTAATTGTTACAGCTCATGCTTTTATTATAATTTTTTTCATAGTAATACCAATTATAATT
>363ea27f4532a286b19743ce298d1077	AAGTTGAGCAAGAATAATCGGAACTTCATTAAGTTTAATTATTCGAACTGAATTAGGTCATCCAGGTTCTTTAATTGGAAATGACCAAATTTATAATACAATTGTAACAGCTCATGCATTTGTAATAATTTTTTTTATAGTAATACCAATTATAATT
>b169fe219f1fc9841c9a285acd40492e	AGCTTGATCTGGTATAATTGGAACTTCTTTAAGAATACTAATTCGAGCTGAATTAGGGCACCCCGGAGCTCTAATTGGAGATGATCAAATTTATAATGTTATTGTAACAGCCCATGCTTTTGTTATAATTTTTTTTATAGTTATACCTATTATAATT
>8c644ffef27c1ae1fe095846c2d2aaf3	AATTTGAGCAGGAATAGTAGGAACTTCTTTAAGTTTATTAATTCGAGCTGAATTAGGAAATCCAGGTTCTTTAATTGGTGATGATCAAATTTATAATACTATTGTCACTGCTCATGCCTTTATTATAATTTTTTTTATAGTAATACCTATTATAATT
>99dd3817adadf95f28bd5cd548a32efc	GGCTTGATCAGGTATAATTGGTACTTCATTAAGTTTATTAATTCGAGCTGAACTTGGTCAACCAGGATCTTTAATTGGAGACGATCAAATTTACAATGTGATTGTAACTGCTCATGCTTTTATTATAATTTTCTTTATAGTAATACCTATCATAATT
>d54ed52a0ae46bce243ecd3604117e38	AATCTGAGCTAGAATACTCGGTCTATCTTTAAGACTTTTAATTCGATTAGAATTAAGAATTCCTGGATCATTAATTGGAAATGACCAAATTTTTAATTCAATTGTTACAGCCCACGCTTTTATTATAATTTTTTTTATAGTTATACCTATTATAATC
>50a27166f5af725a5f0d69e8274206d1	TGTATGATCTGGTATAGTAGGAACCTCTTTAAGCCTTTTAATCCGAGCCGAATTAGGGCACCCGGGTTCTCTAATTGGGGATGATCAAATTTATAATGTTATTGTGACTGCCCATGCCTTCATTATAATTTTCTTTATAGTAATACCTATTATAATT
>705aad2337b766afdfc74b4675407d3e	AATTTGAGCTGGAATAGTAGGAACTTCTTTAAGTTTATTAATTCGAGCAGAATTAGGAAATCCTGGATCATTAATTGGTGATGATCAAATTTATAATACAATTGTAACAGCCCATGCTTTTATTATAATTTTTTTTATAGTTATACCAATTATAATT
>b7a72deb7a7db5d21cb4f2a765605135	AGCCTGATCAGGAATAGTAGGAACCTCTTTAAGAATTCTTATTCGAGCAGAGTTAGGACATGCAGGATCATTGATTGGAGACGATCAAATTTATAACGTAATTGTTACAGCTCATGCTTTTGTTATAATTTTTTTTATAGTTATACCTATCCTAATT
>000d7ee85827f75fc1cc48dc6795a695	AATTTGAGCAGGAATAGTAGGAACTTCTTTAAGTTTATTAATTCGAGCAGAATTAGGAAATCCAGGATCTTTAATTGGAGACGATCAAATTTATAATACTATTGTCACAGCTCATGCTTTTATTATAATTTTTTTTATGGTTATACCTATTATAATT
>ca4cfaf9f0c6a1e4512b2cfef741c076	AATCTGAGCAGGAATAGTAGGAACTTCTTTAAGTTTATTAATTCGAGCAGAATTAGGAAATCCGGGATCGTTAATTGGAGACGATCAAATTTATAATACTATTGTCACAGCTCATGCTTTTATTATAATTTTTTTTATAGTTATACCTATTATAATT
>56bce0261d37358f677380b717f2a033	TATTTGAGCTGGAATAGTAGGTACTTCATTAAGATTATTAATTCGAGCTGAATTAGGAAATCCAGGATCATTAATTGGAGATGACCAAATTTACAATACTATCGTAACTGCCCACGCCTTCATTATAATTTTTTTTATAGTTATACCTATTATAATT
>57df92ba429adfb95992f1fff4e29e9e	AATTTGATCAGGTTTAGTAGGAACTAGATTAAGTTTATTAATTCGAGCTGAATTAGGTCAACCAGGTTCATTAATTGGGGATGACCAAATTTACAATGTAATTGTAACTGCACATGCATTTATTATAATTTTCTTTATAGTTATACCAATTGTTATT
>247d4100265c39a1cdca3941534ec750	AATTTGAGCTGGAATAGTAGGAACATCTTTAAGATTATTAATTCGAGCTGAATTAGGTAATCCTGGATCTTTAATTGGTGATGATCAAATTTATAATACTATTGTAACAGCTCATGCTTTTATTATAATTTTTTTCATGGTTATACCTATTATAATT
>fd2f0776b1ea1575e4ac9947207e08b0	TAGTTGAGCAAGAATAGTTGGAACTTCTTTAAGAATAATTATTCGAGCAGAATTAGGTCATCCAGGTTCTTTAATTGGAAATGACCAAATTTATAATACTATTGTAACTGCACATGCTTTTGTAATAATTTTTTTTATAGTAATGCCTATTATAATT
>14032208192a26ee7ad48302ba9d256c	AATTTGAGCTGGTATAGTTGGAACTTCCTTAAGACTATTAATCCGAGCTGAATTAGGTAATCCTGGTTCATTAATTGGAGATGATCAAATTTATAATACTATCGTAACTGCTCATGCTTTTATTATAATTTTTTTTATAGTTATACCAATTATAATT
>20274d1360239168fc71ed0fc7f5b5b0	AATCTGATCAGGAATAGTAGGAACTTCCTTAAGAATTTTAATTCGTATAGAACTTGGAATACCTGGATCTATAATTGGAAACGATCAAATTTATAATGTTCTTGTTACAGCTCATGCATTTGTAATAATTTTTTTTATAGTTATACCAGTATTAATT
>db99944c552e9cecd6a4826b9c3d46b0	GATTTGATCAGGAATAGTAGGGACTTCATTAAGAGTAATTATTCGAACAGAATTAGGACATCCAGGAGCTTTAATTGGAAATGATCAAATTTATAATGTTATTGTTACTGCTCATGCTTTTATTATAATTTTTTTTATAGTAATACCTATTATAATT
>ee297654c80b76b061c3f86710727016	GGCTTGGTCAGGTATAATTGGTACTTCATTAAGTTTATTAATTCGAGCTGAACTTGGTCAACCAGGATCTTTAATTGGAGATGATCAAATTTACAATGTGATTGTAACTGCTCATGCTTTTATTATAATTTTCTTTATAGTAATACCTATCATAATT
>c901b526efc7512585da2a8f99ea64c4	TATTTGAGCTGGAATAGTGGGAACTTCTTTAAGATTATTAATTCGTGCAGAATTAGGTAATCCTGGATCATTAATTGGTGATGATCAAATTTATAACACTATTGTAACTGCCCATGCTTTTATTATAATTTTTTTTATAGTTATACCTATTATAATT
>237974e07fc5f5ff0a957a41e517691e	AGCTTGAGCCGGTATAGTAGGAACTTCTCTAAGTATTTTAATTCGAGCAGAATTAGGACATCCTGGTGCCTTAATTGGTGATGACCAAATTTATAATGTAATCGTTACAGCTCATGCTTTTGTTATAATTTTTTTCATAGTAATACCAATTATAATT
>29f9a92f0c772778b7c765902f484c51	TGCTTGGGCCGCTATAGTGGGGACGGCAATAAGAGTTTTAATTCGAATTGAATTAGGTCAGTCTGGGAGATTTATTGGTGATGATCAGCTATATAATGTAATTGTAACTGCTCATGCTTTTGTTATAATTTTTTTTATAGTGATACCTATTTTAATT
>a6e1de1645c9955396f04a4ee185514f	GGCTTGATCTGGAATAGTAGGAACTTCTCTTAGTTTATTAATTCGATCTGAATTAAGAAACGCAGGTTCTTTAATTGGAAGAGATCAAATTTATAATGTAATTGTTACAGCTCATGCTTTTATTATAATTTTTTTTATAGTTATACCTATTATAATA
>1bf011782d6918b525ed4d7756cd2761	GGCTTGGGCTGGAATAGTAGGAACTTCTTTAAGTTTATTAATCCGGGCTGAACTTGGTCAGCCTGGCTCACTTATTGGAGATGACCAAATTTATAACGTCATTGTAACAGCTCATGCTTTTATTATAATTTTCTTTATGGTAATACCAATTATAATC
>ab0ff219edeb0c74ab8f7c4f1c918b64	AATTTGGGCAGGAATAGTAGGAACCAGATTAAGAATTTTAATTCGTCTTGAATTAGGACAGCCAGGATTATTCCTTGAGGATGACCAAACATATAATGTAATTGTAACAGCACATGCATTTATTATAATTTTCTTTATAATTATACCAATCATGATT
>d373f201c1dcddc229e3b5a655a6a70a	TATTTGAGCTGGTCTGCTAGGGTCAAGTTTAAGTATGCTAATTCGTGTCGAATTAGGGCAACCTGGATCTCTATTAGAAAATGATCATATCTATAATGTTATTGTTACAGCTCATGCTTTTGTGATGATTTTTTTCATAGTAATGCCTGTTATAATT
>ab8ec88fe8f44c5904694ee0e0dba2e7	AATTTGAGCAGGAATAGTAGGAACTTCTCTAAGATTATTAATTCGTGCTGAATTAGGAAATCCTGGCTCTTTAATTGGAGATGATCAAATTTATAATACTATTGTTACAGCTCATGCTTTTATTATAATTTTTTTTATAGTTATACCAATTATAATT
>fa9a02ec9692866650090d29f9137e6a	TGCATGAGCTGGAATAGTAGGAACTTCTTTAAGACTACTTATTCGCTCAGAACTAGGGACACCTGGAACATTAATTGGTAATGATCAAATTTATAATGTAATTGTTACTGCTCATGCTTTCATCATAATTTTCTTTATAGTTATGCCAATTATAATT
>2e88ee7847aaa0109f57711971d43278	AATCTGAGCAGGAATAGTAGGAACTTCTTTAAGTTTATTAATTCGAGCAGAATTAGGAAATCCGGGATCGTTAATTGGAGACGATCAAATTTATAATACTATTGTCACAGCTCATGCTTTTATTATAATTTTTTTTATGGTTATACCTATTATAATT
>123b84bb8d55c32792c6488b9adbc3e8	AATTTGAGCTGGAATAGTAGGAACATCTTTAAGAATAATTATTCGAACAGAACTAGGAACAACAGAATCTCTCATTAAAAATGATCAAATTTATAATGTATTAGTAACTGCTCATGCTTTTATTATAATTTTTTTTATAGTAATACCAATTATAATT
>6097b627d375eab4f5404938148aef19	AGCTTGAGCCGGTATAGTCGGGACTTCTCTAAGTATTTTAATTCGAGCAGAATTAGGACATCCTGGTGCCTTAATTGGTGATGATCAAATTTATAATGTAATCGTTACAGCTCATGCTTTTGTTATAATTTTTTTCATAGTAATACCAATTATAATT
>34d9a2d51254df7ee65bcb78fc987148	GGCTTGATCAGGAATAGTTGGTACCTCATTAAGAATCTTAATTCGAACAGAACTAGGGAATCCTGGTTACTTAATTGGAGATGATCAAATTTATAACGTAATTGTAACAGCTCATGCTTTTGTCATAATTTTTTTTATAGTTATGCCAATTATAATT
>407a46dcc863935ef5e73fdd9960c5e4	AGCTTGAGCCGGAATAGTCGGTACTTCTTTAAGAATTTTAATTCGTATAGAATTAGGACACCCTGGAGCATTAATCGGAGATGATCAAATTTATAATGTAATTGTTACAGCACATGCTTTTGTAATAATTTTTTTTATAGTAATACCTATTATAATC
>0fc1544c46d1e668aa9d2959e61e6a1d	TGCCTGAGCAGGAATAGTAGGTACATCTTTAAGAATACTAATTCGTGCTGAATTAGGTCATCCAGGAGCATTAATTGGAGATGATCAAATTTATAATGTTATTGTAACAGCACATGCTTTTATTATAATTTTTTTTATAGTAATGCCAATTATAATT
>5e968247bda5809587e4e8682d58c407	TGCTTGAGCTGGAATAGTTGGAACATCACTAAGTATTATTATTCGAGCTGAATTAGGACACCCTGGTGCACTAATTGGTGACGATCAAATTTATAATGTTATTGTAACAGCTCATGCTTTTATTATAATTTTCTTTATAGTTATACCTATTATAATT
>3557b23e9dfd36f3c51f6d95d8fd2506	AATTTGAGCAGGAATAGTAGGAACCTCTTTAAGAATATTAATTCGATTAGAATTAGGATCTACCATAAATTTAATTGGAAATGATCAAATTTACAATGTTATTGTAACCTCTCATGCATTTATCATAATTTTTTTTATAGTAATACCAATTTTAATT
>0849bb2d2aebb57f07b9ff1b29141302	TATATGATCAGGAATAGTTGGATCGTCATTAAGATGAATCATTCGAGTAGAATTAGGACAACCAGGATCTTTTATTGGAGATGATCAAATTTATAATGTAATTGTAACAGCTCATGCATTTATCATAATTTTTTTTATAGTTATACCAATTATAATT
>3ebdd1fc8b01b729530351fadc18e821	GAGTTGAGCTAGTATAGTAGGAACTTCTTTAAGAATTATTATTCGAACAGAATTAGGTCATCCGGGCTCTTTAATTGGGAATGATCAAATTTATAATACAGTTGTTACTGCTCATGCTTTTGTAATAATTTTTTTCATAGTTATACCTATTATAATT
>fe3eaebcc2424ba7c44595a7677a7708	AATTTGATCAGGAATACTGGGACTATCTTTAAGATTATTAATTCGAACAGAATTAAGAATCCCAGGATCTTTAATTGGAAATGATCAAATTTTTAATTCAATTGTTACAGCTCATGCTTTTATTATAATTTTCTTTATAGTTATACCAATTATAATT
>48bede78a0bd743569f8c68914cae343	AATTTGAGCAGGAATAGTCGGAACATCTTTAAGTTTATTAATTCGAGCTGAATTAGGGAATCCTGGATCATTAATTGGAGATGATCAAATTTATAATACTATTGTTACAGCTCATGCTTTTATTATAATTTTTTTTATAGTTATACCAATTATAATT
>9b4ff62d9a44ed96793d78563f4e55a9	GGCTTGGGCAGGCATAATTGGTACATCCTTAAGTTTATTAATCCGAGCTGAACTTGGCCAACCAGGATCATTAATTGGAGATGATCAAATTTATAATGTTATTGTTACAGCTCACGCTTTTATCATAATTTTCTTCATGGTCATGCCCATCATAATT
>422d24ecd6600e0fee851a357ff7c599	AATTTGAGCTGGGATAGTGGGAACATCCCTAAGAATAATTATTCGAACAGAATTAGGAACAACAGAATCCCTCATTAAAAATGATCAAATTTATAATGTATTAGTAACTGCCCATGCTTTTATTATAATTTTTTTTATGGTAATACCAATTATAATT
>aaaadad5e8437efe9c8f5309d3fa015a	TGCTTGATCTGCTATAGTAGGAACTGCTATAAGAGTATTAATTCGAATGGAATTAGGACAATCTGGAAGATTTTTAGGTGATGATCATTTATATAATGTGGTTGTTACTGCTCATGCTTTTGTTATAATTTTTTTTATAGTTATACCTATTTTAATT
>b353a785562c1d949757c2d9c3cc547c	TATTTGAGCCGGAATAGTGGGTACTAGCCTAAGTATATTAATCCGATTAGAATTAGGACAACCGGGATTGTTTATTGAAGATGACCAAATTTATAATGTAATTGTAACTGCCCATGCTTTTATTATAATTTTTTTTATAATTATACCTATTATAATT
>71f0b1cd275d83569483eddfd08132ae	AATTTGAGCAGGAATAGTAGGAACATCTTTAAGACTTCTAATTCGAGCTGAATTAGGAAATCCCGGCTCTTTAATTGGAGATGATCAAATTTATAACACTATTGTAACAGCCCATGCTTTTATTATAATTTTCTTTATAGTTATGCCTATTATAATT
>d20bfa95254765f49a81cbc5d2f3c619	GGCCTGAGCTGGAATAGTAGGAACTTCTTTAAGAATTTTAATTCGAGCTGAATTAGGACATCCTGGCGCTTTAATTGGAAATGATCAGATTTATAATGTAGTAGTGACTGCACATGCCTTTATTATAATTTTTTTTATAGTAATACCTATTATAATT
>ad615d12dc50912fdce040394ccfb739	TATCTGAGCAGGAATAGTGGGAACTTCTTTAAGTATGTTAATTCGAGCAGAATTAGGTAACCCAGGTTCTTTAATCGGAGATGACCAAATTTATAATACTATTGTAACAGCTCACGCTTTTATTATAATTTTCTTTATAGTTATGCCAATTATAATT
>73e718364bb44652efbaa309bef05415	AATTTGATCAGGTTTAGTAGGAACTAGATTAAGTTTATTAATTCGAGCTGAATTAGGTCAACCAGGTTCATTAATTGGAGATGATCAAATTTACAATGTAATTGTAACTGCACATGCATTCATTATAATTTTCTTTATAGTTATACCAATTGTTATT
>a01ad753e2f2386e5d6d49165afe2922	AATTTGAGCTGGAATAGTAGGAACTTCTTTAAGATTATTAATTCGAGCTGAATTAGGAAATCCTGGATCTTTAATTGGAGATGATCAAATTTATAATACTATTGTTACAGCACATGCTTTTATCATAATTTTCTTTATAGTAATACCTATTATAATT
>abb72f633ba006489a03348bd0d5fa74	GGCTTGAGCAGGGATAGTAGGAACTTCATTAAGAATTTTAATTCGAGCAGAACTTGGTCATCCGGGGGCATTAATTGGTGATGATCAAATTTATAATGTTATTGTAACAGCTCATGCATTTATTATAATTTTTTTTATAGTTATACCTATTATAATT
>ca40a3cbeabce088d5246c5f4090973b	AATTTGAGCAGGAATAGTAGGAACTTCTTTAAGTTTATTAATTCGAGCTGAATTAGGTAACCCTGGATCATTAATTGGAGATGATCAAATTTATAATACTATTGTAACAGCTCATGCTTTTATTATAATTTTTTTTATAGTTATACCTATTATAATT
>40727e9d4ebe48fec8e23e83b42cf4e7	TGTATGGTCAGGAATGCTTGGGACTTCTCTTAGTCTTTTAATTCGAGCCGAATTGGGGCATCCTGGGTCATTAATTGGAGATGATCAAATTTATAATGTAATTGTTACAGCTCATGCTTTTATCATAATTTTTTTTATAGTAATACCTATTATAATT
>d10cd2a0951af91580cdb016acdcf3f7	AATTTGAGCAGGTATAGTAGGAACATCTTTAAGATTATTAATTCGTGCTGAATTAGGAAATCCTGGATCATTAATTGGTGATGATCAAATTTATAATACTATTGTAACAGCTCATGCTTTCATTATAATTTTTTTCATAGTTATACCTATTATAATT
>343a84b4d7cdc2252f13c529f82adee3	TGCTTGAGCAGCAATAGTTGGAACGGCAATGAGTGTATTAATTCGAATAGAATTGGGTCAAGTTGGAAAGTTTTTGGGCGATGATCATTTGTATAATGTAATTGTAACTGCTCACGCATTTGTTATAATTTTTTTTATAGTAATACCTATTTTAATT
>09cf8eb78fa0bd0273b02ed51f75d85a	AATTTGAGCAGGAATATTAGGAACTTCATTAAGACTTTTAATTCGAGCTGAATTAGGTAACCCAGGTTTATTAATTGGTAATGATCAAATTTATAATACTATTGTTACAGCTCATGCTTTTATTATAATCTTTTTTATAGTAATACCAATTATAATC
>32930158c61503834861e243f30ef5a5	AGCTTGATCTGGTATAGTAGGAACATCTTTAAGAATACTTATCCGAGCAGAATTAGGTCATCCAGGTACTTTTATTGGAGATGACCAAATTTATAATGTAATTGTTACAGCTCATGCTTTTATCATAATTTTTTTTATAGTTATGCCTATCTTAATT
>0c4da703a26d489d7a374f7e3c45516e	AATCTGAGCAGGTATAGTAGGAACATCTTTAAGATTATTAATTCGAGCTGAATTAGGTAATCCTGGAAGATTAATTGGAGATGATCAAATTTATAATACTATTGTTACAGCTCATGCTTTTATTATAATTTTTTTTATAGTTATACCAATTATAATT
>cf6a9a485f7ea9c6edd00147ae02b880	GGCCTGATCTGGGATAGTAGGATCTTCTTTAAGAATTTTAATTCGAACGGAATTAGGTCACCCAGGAATATTAATTGGGAATGACCAAATTTATAATGTTATTGTAACAGCTCATGCTTTTATTATAATTTTTTTTATAGTTATACCTATTATAATT
>b6fea119d928e4137f601373aee24665	AATTTGAGCTGGAATAGTAGGAACTTCTTTAAGACTTTTAATTCGTTTTGAATTAAGAACAATTTCTAATTTAATTGGAAATGATCAAATCTATAATGTAATTGTTACAGCTCATGCATTTATCATAATTTTTTTTATAGTTATACCAATTTTAATT
>19f257577dcf85b1829dd8d6d2d28344	AATATGATCAGGAATAATTGGATCATCCTTAAGAATTTTAATTCGATTAGAATTAAGACAAATTAATTCCATTATTAATAATAACCAATTATATAATGTAATTGTTACAATTCATGCCTTTATTATAATTTTTTTTATAACCATACCAATCGTAATT
>2b1927e7a02ef6135558dfd605f24e72	AGCTTGGGCTGGAATAGTTGGAACTTCATTGAGAATTTTAATTCGTATAGAACTAGGCCGCCCTGGTGCTTTAATTGGAGATGATCAAATTTATAATGTAATTGTTACTGCACATGCCTTTGTAATAATTTTTTTCATAGTAATACCTATTATAATT
>edd89cf8e02d26d7e889d1140b671aa2	AATTTGAGCAGGTATAGTTGGAACATCTTTAAGATTATTAATTCGTGCCGAACTAGGTAATCCTGGATCTTTAATTGGTGATGACCAAATTTATAATACTATTGTGACAGCACATGCTTTTATTATAATTTTTTTTATAGTTATACCTATTATAATT
>be094063763c05117c974465de9ba8e8	AATTTGATCTGGAATAGTGGGAACCTCTTTAAGAATTTTAATTCGATTGGAATTAAGAACTATTTCTTGTTTAATTGGTAATGATCAAATTTATAATGTAATTGTAACAGCTCATGCTTTTATTATAATTTTTTTTATAGTAATACCTATTTTAATT
>683fb17d17ed5f4f1fa7da5f64b155e6	AATTTGATCAGGAATAGTGGGAACATCTCTAAGAATACTAATTCGACTAGAATTAGGAACTCCTGGAACTTTCATCGGTAATGATCAAATTTATAACGTAATTGTAACTGCTCATGCTTTTATTATAATTTTTTTTATAGTTATACCTATTTTAATT
>9923aea57d5fda696454a3e04312d996	GGCTTGATCTGGAATAGTAGGATCTTCTTTAAGAATTTTAATTCGAACAGAACTAGGTCACCCAGGAATATTAATTGGAAATGACCAAATTTATAATGTTATTGTAACAGCTCATGCTTTTATTATAATTTTTTTTATAGTTATACCTATTATAATT
>d0b02c1e91030333de26f69d2cc0ed5d	GGTTTGATCAGGTATAGTAGGAACTTCCCTAAGTTTATTAATTCGAGCTGAGTTAGGCCACCCTGGTTCTTTAATTGGGGATGACCAAATTTATAATGTAATTGTAACCGCTCATGCTTTTATTATAATTTTCTTTATAGTAATGCCTATCATGATT
>e9f3e5d9dfe1fe96d305f9eb72d188de	AATTTGAGCTGGAATAGTAGGAACATCTTTAAGATTATTAATTCGAGCTGAATTAGGTAATCCTGGGTCTTTAATTGGTGATGATCAAATTTATAATACTATTGTAACAGCTCATGCTTTTATTATAATTTTTTTCATGGTTATACCTATTATAATT
>7d63d5db25aaae49fa3219b3a4f33f90	AGCTTGAGCGGGAATAGTAGGAACTTCATTAAGAATTTTAATTCGAGCAGAATTAGGACATCCTGGAGCTTTAATTGGAAATGACCAAATTTATAATGTAGTTGTTACTGCACATGCTTTTATTATAATTTTTTTTATAGTAATACCTATTATAATT
>bcd98bb19e0bd8ab35554fb606a48966	TATTTGAGCTGGAATAGTAGGTACTTCATTAAGATTATTAATTCGAGCTGAATTAGGAAATCCAGGATCATTAATTGGAGATGATCAAATTTACAATACTATCGTAACTGCCCACGCCTTCATTATAATTTTTTTTATGGTTATACCTATTATAATT
>4e82062669b419ef0878610e0632224e	AGCTTGAGCCGGTATAGTTGGAACTTCTCTAAGTATTTTAATTCGAGCAGAATTAGGACATCCTGGTGCCTTAATTGGTGATGACCAAATTTATAATGTAATCGTTACAGCTCATGCTTTTGTTATAATTTTTTTCATAGTAATACCAATTATAATT
>38000b7ef42e2dd3eacfa1d4b0d450d4	AATTTGAGCAGGAATAGTCGGAACATCTTTAAGTTTATTAATTCGAGCTGAATTAGGGAATCCTGGATCATTAATTGGAGATGATCAAATTTATAACACTATTGTTACAGCTCATGCTTTTATTATAATTTTTTTTATAGTTATACCAATTATAATT
>f178077c46b76cfac6923886d96ace08	TATTTGAGCTGGCATAATCGGAACTTCTTTAAGATTGTTAATTCGAGCTGAATTAGGAAACCCAGGATCTTTAATTGGAGATGACCAAATTTACAATACAATTGTAACTGCACATGCTTTTATTATAATCTTTTTTATAGTTATACCAATCATAATT
>a8c109dfd4d222ccf13f6a6be0f9f7b3	AAGCTGAGCAAGCATAATTGGTACTTCTCTAAGATTAATTATTCGAACAGAATTAGGCCACCCAGGGTCTTTAATTGGGAATGACCAAATTTATAACACAATTGTAACTGCCCATGCTTTTATCATAATTTTTTTTATAGTAATGCCTATTATAATT
>5dc2c01ebd7fa49774127d519adb6063	AGTATGATCAGGTATATTGGGGACATCTCTAAGCCTTTTAATCCGAGCGGAATTGGGTCACCCGGGCTCTTTAATTGGGGATGACCAGATTTATAACGTAATTGTTACGGCCCATGCTTTTATTATGATTTTTTTTATAGTAATACCCATTATGATT
>966512e532889e3c0fa3f794addfee51	AGCTTGATCAGGAATAGTGGGTACTTCTTTAAGAATAATTATTCGAGCTGAATTAGGACACCCTGGTGCCCTAATTGGTAATGATCAAATTTATAATGTAGTTGTAACAGCTCATGCTTTTATTATAATTTTTTTTATAGTTATACCTATTATAATT
>0a303f4e1ce86d40666b0333306e3163	TATTTGAGCTGGTATAGTCGGTACATCATTAAGATTACTAATTCGAGCTGAATTAGGAAATCCAGGTTCTTTAATTGGTGATGATCAAATTTATAATACTATTGTAACTGCTCATGCTTTTATTATAATTTTTTTTATAGTTATACCAATTATAATT
>7b61aea777de46ebe69ba5efaee9a820	AGCTTGATCTGGAATAATTGGTACATCTTTAAGAATTTTAATTCGAGCCGAATTAGGACATCCTGGAGCATTAATTGGAGATGATCAAATTTATAATGTTATTGTAACAGCTCATGCTTTTATTATAATTTTTTTCATAGTAATACCTATTATAATT
>b94b5b9375ecd4fcedfc5a92525819c9	AGCATGATCTGGAATAGTGGGAGCAAGACTAAGAACTTTAATTCGATTGGAATTAGGACAACCTGGTACACTTTTAGGAAGAGATCAAATTTATAACACTATCGTAACAGCTCATGCTTTTGTTATAATCTTCTTTATAGTTATACCAATAATAATT
>7e4ef0f2ad15e9bfe04d2b8516aea583	GGCTTGATCAGCTATAGTTGGGACAGGTATAAGAGTATTAATTCGTATAGAATTAGGACAATCTGGGATGTTTTTAGGTGATGATCATTTATATAATGTAGTAGTTACTGCTCATGCTTTTGTTATAATTTTTTTTATAGTAATACCAATTTTAATT
>f5bd7fac152cf1a66aa07b1e3728bee3	TATATGATCAGGAATAATTGGAACTTCTTTAAGAATATTGATTCGAACTGAATTAAGCCATCCCGGATCATTATTAGAAAACGAACAAATTTATAATTCAATTGTAACAACTCACGCCTTTATTATAATTTTTTTTATAGTAATACCCATCATAATC
>33c5aad4925f30484e1895417bd38d2a	TGTATGGTCAGGTATAGTAGGAACATCTTTAAGTATATTAATTCGAGCTGAATTAAATCAACCGGGATCTTTAATTGGAGATGATCAAATTTATAATGTAATCGTAACAGCCCATGCATTTGTTATGATTTTTTTTATAGTCATGCCCATTCTAATT
>e2b8f6bbc76f1426410e9e1cd1f3560c	AGCTTGATCTGGCTTATTAGGAACATCTCTAAGAGTAATAATTCGAACCGAACTAGGTTCTGTAGGATCATTAATTAAAAACGATCAAATTTACAATGTAATAGTTACTGCTCATGCTTTTATTATAATTTTTTTTATAGTAATACCTATAATAATT
>eadc916c60ffd79c86a6bb973d5b65e6	TATTTGAGCAGGAATGATCGGCACATCTTTAAGTTTACTAATTCGAGCAGAATTAGGAAATCCAGGATCATTAATTGGAGATGATCAAATTTATAATACTATTGTAACAGCTCATGCTTTTATTATAATTTTTTTTATAGTTATGCCAATTATAATT
>3094358e2bd63f212a1a74d97fd6949b	GGCTTGATCAGGGATGGTAGGAACTTCTTTAAGTCTTCTTATCCGAGCTGAATTAGGTCAACCTGGATCTTTAATTGGTGATGACCAGATCTATAACGTTATTGTAACAGCCCATGCTTTCATTATGATCTTCTTCATGGTTATGCCTATTATGATT
>f1244da6de33c899d5655f7ba28aaac4	AATTTGAGCCGGAATAGTCGGAACTTCGCTAAGTATGATTATTCGAATTGAATTAGGAACCCCCCAATCTTTAATTATAAATGATCAAATTTATAATGTTTTAGTCACAGCTCACGCATTTATCATAATTTTTTTTATAGTAATACCTATTATAATT
>07f8c29115bace8893adfbcd084c4602	AGCTTGGGCAGGTATAATTGGTACATCCTTAAGTTTATTAATCCGAGCTGAACTTGGCCAACCAGGATCATTAATTGGAGATGATCAAATTTATAATGTTATTGTTACAGCTCACGCTTTTATCATAATTTTCTTCATGGTTATGCCCATCATAATT
>2a529e6ce8df8c4129497c9e6612880c	AGCTTGATCAGGGATATTAGGAACCTCATTAAGTATATTAATTCGAGCCGAATTAGGACGACCGGGAACTTTTATTGGAGACGACCAAATTTATAATGTAATTGTAACAGCTCATGCTTTTATTATAATTTTTTTCATGGTTATACCAATTTTAATT
>d4de8d01551b0b4a14e80b98d5d3c0e7	AGCTTGATCTGGAATAGTAGGAACTTCTCTTAGTATTTTAATTCGAGCTGAATTAGGACATGCTGGATCATTAATTGGTGATGACCAAATTTATAATGTGATTGTTACTGCTCATGCTTTTGTTATAATTTTTTTTATAGTTATACCTATTTTAATT
>e40a82c5db60e471fd42b6e194a66e3f	AATCTGATCAGGATTAATCGGATCTTCTTTAAGAATATTAATTCGTTTAGAATTAAGTCAAATTAATTCAATTATTAACAATAATCAATTATATAATGTTATTGTAACAATTCATGCATTTATCATAATTTTCTTTATAACAATACCAATTGTAATT
>9d4b1fe8bc4f9bfb6c43e6867ba29c1a	AGCTTGAGCCGGAATAGTAGGAACTTCATTAAGTATTTTAATTCGAACTGAACTAGGACATCCTGATGCTTTAATTGGAGATGATCAAATTTATAATGTAATTGTAACAGCTCATGCTTTTATTATAATTTTTTTCATAGTAATACCAATTATAATT
>1138dd9714bde2c1c2bdbdf929d64c11	GGCTTGGTCAGGTATAATTGGTACTTCATTAAGTTTATTGATTCGAGCTGAACTTGGTCAACCAGGATCTTTAATTGGAGACGATCAAATTTACAATGTGATTGTAACTGCTCATGCTTTTATTATAATTTTCTTTATAGTAATACCTATCATAATT
>bd9480c3a1ed9dff9e0730403c514eee	TATATGATCAGGAATAGTAGGAACAATAATAAGAATAATTATTCGAGTTGAATTAGCTCAACCTGGATCATTTATTAATAATGATCAATTATACAATGTAATTGTTACTTCACATGCATTTATTATAATCTTCTTTATAGTTATACCTATTATGATT
>7be12aa087c4aafa82eff7c4194ae72c	AGCTTGATCTGGAATAGTAGGAACATCACTTAGTATATTAATTCGAGCAGAACTTGGTCACCCTGGAACTTTTATTGGTGATGATCAAATTTATAATGTTATTGTAACAGCTCACGCTTTTATTATAATTTTTTTTATAGTTATACCTATTCTAATT
>aa8e479beb7d04db1bd4661070610e58	AATTTGAGCAGGAATAGTAGGAACTTCATTAAGTCTTTTAATTCGAGCAGAATTAGGAACTCCTGGCTCTTTAATTGGAGATGATCAAATTTATAATACTATTGTAACAGCTCATGCTTTTATTATAATTTTTTTTATAGTTATACCTATTATAATT
>327d3759b7e679a0c91fb5514651b9eb	AATTTGAGCTGGTATAGTTGGTACTTCCTTAAGACTATTAATTCGAGCTGAATTAGGAAACCCAGGATCTTTAATTGGTGATGATCAAATTTATAATACAATTGTTACTGCTCATGCATTTATTATAATTTTTTTTATGGTAATACCTATTATAATT
>d6c740c7385fd8ca674903e2fa9c3e3d	GGCTTGGGCTGGAATAGTAGGAACTTCTTTAAGAATTCTAATTCGAGCAGAATTAGGACATCCAGGTGCACTAATTGGGGATGATCAAATTTATAATGTTATTGTTACTGCTCATGCTTTTATTATAATTTTTTTTATAGTTATACCAATTATAATT
>462aefc625e5128bfad9227007a2f32d	GGCCTGATCAGGTATAGTTGGTACTTCTCTTAGTATGCTTATTCGAGCAGAATTAGGACGACCTGGAACTTTTATTGGAGACGACCAAATTTATAATGTAATTGTTACAGCTCACGCTTTTATTATAATTTTTTTTATAGTTATACCTATTTTAATT
>e02527b8d517a1dcc09058332c21fb1a	GGCTTGATCAGGAATAGTAGGTACATCATTAAGAATTTTGATTCGAACTGAACTTGGACAACCAGGTTACTTAATTGGAGATGATCAAACATATAATGTTATTGTTACAGCCCATGCTTTTATTATAATTTTTTTTATAGTTATACCCATTATAATT
>530d392a84edb9fdaad55f5bfdb07093	GTCTTGAGCTGGAATGATCGGAGCTAGCCTTAGCAGAGCCATTCGGTTGGAATTAGGACAACCCGGGACTCTCCTGGGGAATGACCAAATCTATAACACCATGGTGACAGCTCACGCATTCATCATAATTTTTTTTATAGTCATACCTATAATAATT
>6f8abd64b3048128d1d2f6db03175ab8	AGCATGAGCAGGAATAGTAGGTACTTCACTTAGTATTATTGTTCGAATAGAATTAGGTCACCCAGGAGCATTAATTGGAGATGATCAAATTTATAATGTAATTGTTACAGCTCATGCATTTATTATAATTTTCTTTATAGTTATACCTATTATAATT
>52ae45bb2571de6e6131fa8e4167a6d4	AATTTGAGCAGGAATACTAGGTACAAGATTAAGAATTTTAATTCGACTTGAACTAGGTCAACCTGGTTTATTTATTGAAAATGATCAAATTTATAATGTAATTGTTACTTCCCATGCATTTATTATAATTTTTTTTATAGTTATACCAATTATAATT
>5fdea5a601f924729916f401d5bdcc50	TGTATGATCTGGGCTTGTAGGAACAAGTTTAAGTTTATTAATTCGTGCTGAATTAGGTCAGCCTGGTTCACTTATTGGAGATGATCAAATTTATAATGTAATTGTTACAGCACACGCTTTTATTATAATTTTTTTTATAGTTATACCTATTGTTATT
>b89a5a1eabed2a35e2c163aff9df0533	AATCTGAGCTGGTATAGTAGGAACTTCTTTAAGAATGATTATTCGAACAGAATTGGGAACTACTGAATCTTTAATTAAAAATGATCAAATTTATAATGTATTAGTTACTGCCCATGCTTTTATTATAATTTTTTTTATAGTTATACCTATTATAATT
>5bdfcc430d2e93c220ebe7c8cb9b0f2c	GGCCTGATCAGGAATAGTAGGAACTTCTCTAAGTTTACTCATCCGGGCTGAATTAGGTCAACCAGGATCCCTAATTGGTGATGATCAAATCTATAACGTTATTGTAACGGCTCATGCTTTCATTATGATTTTCTTCATGGTTATGCCTATTATGATT
>0d3dfdcce7eef1da84ab0f34c9bc81f0	ATTTTGATCAGGAATAGTTGGAACTTCTTTAAGTATATTAATTCGATTGGAATTAAGAACTGTAAATTCATTAATTGGAAATGATCAAATTTATAATGTAATTGTTACTTCTCATGCTTTCATTATAATTTTTTTTTTAGTTATACCTGTAATAATT
>6c2671df6f6485ca93fe783aca8bde62	AGCTTGAGCTGGAATAGTAGGTACTTCTTTAAGAATCTTAATTCGAGCAGAATTAGGTCACCCAGGAGCCTTGATTGGAGATGACCAAATTTATAACGTTATTGTAACAGCTCATGCATTTGTAATAATTTTTTTTATAGTTATACCTATTATAATT
>2612939fb508b991098140190059dc49	AATTTGATCAGGAATAGTAGGAACCTCATTAAGAGTAATTATTCGAACTGAATTAGGTCATCCAGGCGCTTTAATTGGTAATGATCAAATTTATAACGTGATTGTTACTGCTCATGCATTTATCATAATTTTCTTTATAGTAATACCAATTATAATT
>1b8fcfb6a0dae2040b9349101d3e55a0	TATTTGAGCCGGTATAGTAGGAACAAGATTAAGTATTTTAATTCGTATCGAACTAGGCCAGCCCGGCCTTTTCCTAGAAGATGACCAAACCTATAATGTCATTGTAACAGCTCACGCTTTTATTATAATTTTTTTCATAATTATACCAATCATAATT
>645942cc9eb570d779daa54520f51000	AATCTGAGCCGGAATAGTAGGAACTTCATTAAGAATGATTATTCGCTCTGAATTGAGAATGACAGAATCTTTAATTAAAAATGATCAAATTTATAATGTTTTAGTTACTGCCCATGCTTTTATTATAATTTTTTTTATAGTAATACCTATTATAATT
>bd4b3cfdf3c4a7bcaaf7fa252d4e639b	AGCTTGATCAGGAATAGTAGGTACTTCATTAAGAATTTTAATCCGAACTGAACTTGGACAACCAGGTTATCTAATTGGGGATGATCAAACATATAATGTTATTTTTACAGCCCACGCTTTTATTATAATTTTTTTTATAGTTATACCTATTATAATT
>0d4cdf4f137db54bcaa9c5b9e84b90e4	TATATGATCAGGCATAGTGGGGGCTTCATTAAGTTTAATTATTCGTATGGAGTTAGGTAGAGTGGGGTCTGTGTTAGGTAATGATCAAATTTATAATAGAATTGTAACAGTTCATGCTTTTGTAATAATTTTTTTTATAGTAATACCTTTTATAATT
>71bf777617693fc3de0c7111bbd19a01	AATTTGAGCTGGGATAGTAGGAACATCCCTAAGAATAATTATTCGAACAGAATTAGGAACAACAGAATCCCTCATTAAAAATGATCAAATTTATAATGTATTAGTAACTGCCCATGCTTTTATTATAATTTTTTTTATGGTAATACCAATTATAATT
>4a92cd7bcdb0701e005de0aabf1defec	TATTTGAGCAGGTATAGTAGGAACTTCTTTAAGATTATTAATTCGAGCAGAATTAGGAAATCCTGGATCATTAATTGGAGATGATCAAATTTATAATACTATTGTAACAGCTCATGCTTTTATTATAATTTTTTTCATGGTAATACCTATTATAATT
>f0db9aea39abb637891fbdaa8d9c69ff	AATTTGAGCTGGAATAGTTGGAACCTCTCTTAGATTATTAATTCGAGCAGAATTAGGAAACCCTGGATCTTTTATTGGGGATGATCAAATTTATAATACTATTGTTACAGCTCATGCTTTTATTATAATTTTTTTTATAGTTATACCTATTATAATT
>905181a6a35bac7c66537eb4a0bbde58	AGCATGATCCGGAATAGTAGGAACTGCTCTAAGTATATTAATTCGAGCTGAATTAGGACATCCTGGAACTTTTATTGGAGATGACCAAATTTATAATGTGATTGTAACAGCACATGCTTTTATTATAATTTTTTTTATAGTTATACCTATTTTAATT
>e599daed009c7e85293536add80f8cff	AATCTGATCAGGACTTATTGGAATAATAATAAGAATAATTATTCGATTAGAATTATCTAGAACTGAATCATTAATTAACAATGATCAATTATACAATGTAATTGTAACATCACATGCATTTATTATAATTTTCTTCATAGTTATACCAATTATAATT
>b3f9283dc3b2b37005a39ed08b8a4e2a	GGCATGAGCAGGAATACTAGGAACCTCGTTAAGCCTATTGATTCGAGCAGAATTAGGTAATCCAGGCTCTCTTATTGGAAATGACCAAATCTACAATGTTATTGTCACAGCTCACGCTTTCATCATAATTTTCTTTATAGTTATACCAATCATAATC
>c42dbb4967e8df3f0d748ad5ebce3c91	AGCATGATCCGGAATAGTAGGAACTGCTCTAAGTATATTAATTCGAGCTGAATTAGGACATCCTGGAACTTTTATTGGAGATGACCAAATTTATAATGTGATTGTAACAGCACATGCCTTTATTATAATTTTTTTTATAGTTATACCTATTCTAATT
>f4fd4d3934eaa73eac872e98c2857f0f	AATTTGATCAGGAATAGTAGGAACCTCCCTCAGAATATTAATCCGACTAGAATTAGGTACTCCTGGAAATTTAATTGGCAATGATCAAATTTACAATGTTATCGTCACTGCTCATGCTTTTATTATAATTTTTTTTATAGTTATACCAATCTTAATT
>25dbef3857448b14a75ab3c26fc65a0f	AGCTTGATCAGGAATAGTTGGTACTTCTTTAAGAATAATTATTCGAGCCGAATTAGGGCACCCTGGAGCTTTAATTGGTAACGATCAAATTTACAATGTAGTTGTAACAGCTCATGCTTTTATTATAATTTTTTTCATAGTTATACCTATTATAATT
>2e8e988a0a22b82a8c3f300203952354	TATTTGAGCAGGAATAGTTGGAACTTCTTTAAGTTTATTAATTCGAGCAGAATTAGGAAATCCTGGATCATTAATTGGTGATGATCAAATTTATAATACTATTGTAACAGCCCATGCATTTATCATAATTTTTTTTATAGTAATACCTATTATAATT
>bc952fb2162690267bdf15e849e8364c	TTCATGATCAGGAATACTAGGAATAGCATTAAGACTTTTAATCCGAGCAGAGCTCGGAATACCAGGGTCACTCATTGGAGATGACCAAATTTACAATGTAATTGTTACTGCACATGCATTTGTAATAATTTTCTTTATAGTAATACCAATTATAATT
>490cdb34bf51ee3b92f88d405e977ce6	TGCTTGATCTGCTATGGTAGGAACGGCTATAAGAGTAATAATTCGTATGGAGCTTGGACAATCTGGTAGACTTTTAGGAGATGATCATCTTTATAATGTAATTGTTACTGCTCATGCATTTGTAATAATTTTTTTTATAGTTATACCTATTATAATT
>5d093e820772ab63027d59420f1df2b4	TATTTGAGCTGGAATAGTAGGAACTTCTTTAAGATTATTAATTCGAGCTGAACTAGGAAACCCAGGATCTTTAATTGGAGATGATCAAATTTATAATACAATTGTTACAGCACATGCTTTTATTATAATTTTTTTTATAGTAATACCTATTATAATT
>b4193c1af4e8ecd3da659a3a3412e0ae	AATTTGAGCTGGAATAGTAGGAACTTCTTTAAGATTATTAATTCGAGCTGAATTAGGAAATCCCGGATCTTTAATTGGAGATGATCAAATTTATAATACTATTGTTACAGCACATGCTTTTATTATAATTTTCTTTATAGTAATACCTATTATAATT
>72f2658bf18509b829f0501dbd0b767a	TAGTTGAGCAAGAATAGTTGGTACTTCTTTAAGAATAATTATTCGAGCCGAATTAGGTCACCCAGGTTCATTAATTGGAAATGACCAAATTTATAATACTATTGTAACTGCACATGCTTTTGTAATAATTTTTTTCATAGTTATACCCATTATAATT
>88301ecafb36f7559cd759ce5ad5711a	TGCTTGATCGGGTATAATCGGAACTTCATTAAGTATATTAATTCGAACTGAATTAGGACATCCTGGAGCTTTAATTGGAGATGATCAAATTTATAATGTTATTGTTACAGCTCATGCTTTCATTATAATTTTTTTTATAGTTATACCAATTATAATT
>c745f31d7956f4bd19beae766576e833	AGCCTGATCAGGAATAGTGGGGACATCTCTTAGAGTAATTATCCGCACAGAACTAGGAACACCCGGAAGCCTAATCATAGATGATCAAATCTTCAATACAGTAGTAACTGCTCACGCTTTTATTATAATTTTCTTTATAGTTATACCAATTCTAATT
>b5ec08c019436ca393b71a4fa3a7120d	AGCTTGATCTGGTATAATTGGAACTTCTTTAAGAATATTAATTCGAGCTGAATTAGGCCATCCTGGAGCCTTAATCGGTGACGACCAAATTTATAATGTTATTGTAACAGCTCATGCTTTTGTAATAATTTTTTTTATAGTAATACCAATTATAATT
>88e5b89ad9b6597a56f0ba95a6aadc5f	GGCCTGATCGGGAATAGTTGGTACATCTCTAAGTATATTAATTCGAGCAGAATTAGGACATCCAGGGGCATTAATTGGAGATGATCAAATCTATAATGTTATTGTTACAGCTCATGCTTTTGTTATAATTTTTTTTATAGTAATACCTATTATAATT
>db36a2a61c5d9d8c91ade546a52b78a3	CATTTGATCAAGCTTAATTGGAACATCATTAAGTATAATTATTCGAATTGAACTTAGAACCCCAGGATCATTTATAGGAAACGATCAAATTTATAACTCAATTGTTACTGTTCATGCCTTTATTATAATTTTTTTTATAGTAATACCAATTATAATT
>c3b5125330e43ee70a09c07b871e2da1	AATTTGAGCTGGAATAGTAGGAACTTCTTTAAGTTTATTAATTCGAGCAGAATTAGGAAATCCTGGATCATTAATTGGTGATGATCAAATTTATAATACAATTGTAACAGCTCATGCTTTTATTATAATTTTTTTTATGGTTATACCAATTATAATT
>002cb8df3a3618634b3e664faf969e87	AATTTGATCTGGAATAGTAGGAACTTCATTAAGAATTTTAATTCGGCTTGAATTAAGAACTATTTCAAATTTAATTGGTAATGATCAAATTTATAATGTAATTGTAACTGCTCATGCTTTTATTATAATTTTTTTTATAGTAATGCCTATTTTAATT
>48794f2bd50226ccc50d228968dcd6d9	GGCCTGAGCTGGAATAGTAGGAACATCATTAAGAATTTTAATTCGAGCTGAATTAGGACATCCAGGAGCATTAATTGGAGATGATCAAATTTATAATGTTATCGTTACAGCTCATGCTTTTGTAATAATTTTTTTTATAGTAATACCAATTATAATT
>76ea52a838ea33243552aea4df16b607	TGTATGATCAGGAATGCTAGGAACCTCTCTTAGCCTGTTAATTCGAGCTGAATTAGGTCACCCAGGTTCTTTAATTGGAGATGATCAAATTTATAATGTAATTGTTACGGCTCATGCTTTTATTATAATTTTCTTTATAGTAATACCTATTATAATT
>63ab9de6b1edf4fe57b98a0b71a898b0	ATTATGAGCAGGAATATTAGGAACATCACTAAGATGAATTATCCGAATCGAGCTAGGAATACCCGGCCCACTTATCGGAGATGATCAAACATATAATGTAATTGTTACAGCTCATGCATTCATTATGATCTTTTTTATAGTAATACCAATCATAATT
>fdc0bc8e84e9bf4ea3a3575d183e61d4	TATTTGAGCTGGAATAGTTGGTACTTCACTAAGATTATTAATTCGGGCTGAATTAGGAAACCCAGGATCATTAATCGGAGATGATCAAATTTATAATACTATTGTAACTGCTCATGCTTTTATTATAATTTTTTTTATGGTTATACCTATTATAATT
>c5e2ba9620686d86fdfb7c80d270dc60	AGCTTGAGCCGGAATAGTAGGAACCTCCCTAAGACTATTAATTCGAATCGAACTCGGAAATCCAGGAACTTTAATTGGAAATGACCAAATTTATAATACAATTGTAACAGCTCACGCTTTTATTATAATTTTCTTTATGGTAATACCAATTATAATT
>fefdb1f594e85e596ab77c442433b718	TTCTATTTCTGGCGCAGCTGGAACGGTTCTTTCTATACTTATACGTATTACTTTATTTCAACCAAATGATAACTTATTAGAAAATAATTACCAATTATACAATGTTATTGTTACAGGTCATGCTTTTATTATGATTTTTTTTATGGTAATGCCAACTTTAATT
>5195b8fa98ee0578c3aa19768c662515	TGCTTGATCTGGATTACTAGGAACATCTCTAAGAGTAATAATTCGAACTGAGTTAGGTTCAGTAGGATCATTAATTAAAAATGATCAAATTTATAATGTAATGGTTACTGCTCATGCTTTTATTATAATTTTTTTTATAGTAATACCTATAATAATT
>7d5ab5670ebbbc78e1f7c5316c0c821b	AGCTTGATCAGGAATAGTAGGGACTTCATTATGAATTTTAATTCGAACTGAACTTGGACAGCCAGGTTATTTAATTGGAGATGATCAAACATATAATGTTTTGTTACAGCTCACGCTATCATTATAATTTTCTTTATAGTTATACCCATTATAATT
>b0e799dafc9e986ba5e0af13b8971301	ACTATGGTCAGGAATAGTTGGTACTAGATTATCTTTAATTATTCGTTTAGAATTAGCAAAACCTGGTTTTTTTTTAGGAAATGGACAATTATATAATTCTGTATTAACTGCACATGCAATTTTAATAATCTTTTTTATAGTAATACCTAGAATAATT
>e184f0e82b83f08c98c902b8bdf924df	GGCTTGGTCAGGTATAATTGGTACTTCATTAAGTTTATTAATTCGAGCTGAACTTGGTCAACCAGGATCTTTAATTGGAGACGATCAAATTTACAATGTAATTGTAACTGCTCATGCTTTTATTATAATTTTCTTTATAGTAATACCTATCATAATT
>34e8e5ecefe837f7f36912bb42d172f5	AGCATGAGCAGGAATAGTAGGAACTTCATTAAGAATTTTAATTCGTGCTGAATTAGGTCACCCAGATGCCTTAATTGGTAATGATCAAATTTATAATGTAATTGTAACTGCTCATGCTTTCATTATAATTTTCTTTATAGTTATACCTATTATAATT
>e1442ae74733589eadffe324da62475b	GGCCTGATCAAGAATAGTCGGAACATCGCTAAGAATATTAATTCGGGCAGAATTAGGGACACCTAATGCATTAATTGGAGATGACCAAATTTATAATGTAATTGTTACTGCCCATGCATTCATTATAATTTTTTTTATAGTTATACCAATTATAATT
>ec1ff6a9538593981089c5c37f59cc4f	AGCATGATCAGGTATAGTAGGAACTTCATTAAGTATACTAATTCGAGCTGAATTAGGAACTCCTGGAGCATTAATTGGTGATGACCAAATTTATAATGTTATTGTTACTGCACATGCTTTTATTATAATTTTTTTTATAGTAATACCTATTATAATT
>d285cf0fa5bcbdee894987a47c4a01f5	GGCTTGAGCTGGAATAGTAGGAACTTCTTTAAGAATTCTAATTCGAGCAGAATTAGGACATCCAGGTGCACTAATTGGGGATGATCAGATTTATAATGTTATTGTTACTGCTCATGCTTTTATTATAATTTTTTTTATAGTTATACCAATTATAATT
>8d8bc85d3b9bca0cfcaba6d7c667070d	AGCTTGATCAGGCATGGTAGGAACATCTTTAAGACTACTTATTCGAGCTGAATTAGGTCAACCAGGATCACTTATTGGGGATGACCAGATTTATAATGTTATTGTAACAGCTCACGCTTTTGTAATAATTTTCTTTATAGTAATGCCCATTATAATT
>b023c263427d33d8b8e501ffc95b0cb0	AATTTGAGCAGGAATAGTAGGAACTTCTTTAAGATTATTAATTCGAGCAGAATTAGGAAATCCTGGATCTTTAATTGGAGATGATCAAATTTATAATACTATTGTAACAGCTCATGCTTTTATTATAATTTTTTTTATAGTTATACCTATTATAATT
>6deeae5037e2708bfb283429e9ba928f	GGCATGAGCTGGAATATTGGGTACTTCATTGAGATTACTAATTCGTTCTGAATTAGGAAATTCTGGAGCTCTAATTGGAGATGACCAAATTTATAATGTTATTGTTACAGCTCATGCATTCATTATAATTTTCTTTATAGTTATACCTATTATAATT
>8e1a097501d3a6a0e9cab5f8ea96ff56	GGCATGAGCCGGAATAGTTGGTACATCCCTAAGAATTTTAATTCGTGCTGAATTAGGTCATCCAGGGGCTTTAATTGGTAATGATCAAATTTATAATGTAGTTGTTACTGCTCATGCTTTTATTATAATTTTTTTTATAGTAATACCTATTATAATT
>d043c3248ab781884819f6a7c2459576	AGCTTGATCAGGAATAATTGGAACTTCATTAAGAATTTTAATTCGTACTGAATTAGGTCACCCTGGATCATTAATTGGAAATGATCAAATTTATAATGTTATTGTTACAGCTCATGCTTTTATTATAATTTTTTTTATAGTAATACCAATTATAATT
>03b0022d20ee16d45282478f19cbdc0e	GGCTTGATCAGGGATGGTAGGAACTTCTTTAAGTTTACTCATCCGGGCCGAATTGGGCCAACCTGGGTCTTTAATTGGTGATGATCAAATCTATAATGTTATTGTAACCGCCCATGCTTTCATTATAATTTTCTTCATGGTTATGCCTATCATGATT
>a20324dce5ae1e8c79743812aa4ac1d3	AGCATGATCTGGAATAGTCGGCACATCTCTCAGTATGCTAATTCGTACTGAACTAGGAAATCCTGGAAGATTAATTGGAGATGATCAAATTTATAATACTATTGTAACAGCTCATGCTTTTATTATAATTTTTTTTATAGTAATACCAATTATAATT
>baf8f1d9079878e6b60b81833cf19d1c	AATTTGATCAGGAATAGTAGGAACCTCCCTTAGAATATTAATCCGGCTAGAATTGGGTACTCCTGGGAATTTAATTGGCAATGATCAAATTTATAATGTTATCGTCACTGCACATGCTTTTATTATAATTTTTTTTATAGTTATACCAATCTTAATT
>7336381970425a99ff5820f90a21c01e	GATTTGAAGAGGTTTAATTGGCTCATCTTTAAGAATTTTAATTCGAATAGAATTAAGAACCCCAGGACCATTTATTGGAAATGATCAAATCTATAACGTAATTGTAACCGCTCATGCATTTATTATAATTTTTTTTATAGTTATACCTATTATAATT
>3e52f0d8c4e6c4751cdc22b23fe562cf	AATTTGAGCAGGAATAGTAGGAACATCTTTAAGTCTTTTAATTCGAGCAGAATTAGGTAATCCTGGATCCTTAATTGGAGATGATCAAATCTATAATACTATTGTTACAGCTCATGCTTTTATTATAATTTTTTTTATAGTTATACCTATCATAATT
>807b7545f1243dc0cbcdd46441c46033	GGCATGGGCAGGAATAGTAGGAACATCATTAAGAATTTTAATTCGAGCAGAGCTTGGACATCCGGGGGCACTTATTGGGGATGATCAAATTTATAATGTAATTGTAACAGCTCATGCATTTATTATAATTTTCTTTATAGTTATACCTATTATAATT
>ef50be95545a011b8bdcf9a72c97cb7c	AATTTGAGCTGGAATAGTAGGAACTTCTTTAAGTTTATTAATTCGAGCAGAATTAGGAAATCCTGGATCATTAATTGGTGATGATCAAATTTATAATACAATTGTAACAGCTCATGCTTTTATTATAATTTTTTTTATAGTTATACCAATTATAATT
>61e3de582fcdc80c561568a4ee9a18a1	GATTTGGTCGGCTATGGTAGGGACAGCTATAAGAGTTTTGATTCGAATAGAATTAGGACAATCTGGAAGATTTTTAGGTGATGATCATTTATATAATGTAGTAGTAACTGCTCATGCTTTTGTTATAATTTTTTTTATGGTTATACCTATTTTGATT
>e96d429389e8134405b9a12b06a0d6d4	AATCTGAGCAGGAATAGTAGGAACTTCTTTAAGTTTATTAATTCGAGCGGAATTAGGAAATCCGGGATCTTTAATTGGAGACGATCAAATTTATAATACTATTGTCACAGCTCATGCTTTTATTATAATTTTTTTTATAGTTATACCTATTATAATT
>f1a824b1b2327a4717a276cc9caba217	ATTATGATCAGGAATTATAGGATCTATAAGAAGTATCATTATTCGAATTGAATTAATTTCTCCAGGATCATTTATTAAAAACGATCAAATTTACAATACAATTGTAACTTCTCACGCATTTATTATAATTTTTTTCATAATTATACCAATTATAATT
>823e3ac63719e8c7f504e18b0dfde4f4	ATTATGGGCATCTGCTATAGGATCTAGTTTAAGAATAATTATTCGATCAGAATTATCCCAACCAGGTAGAATTTTAATAGATGATCATATTTACAACGTCATTATTACTTCTCATGCCCTAATCATGATTTTTTTTATAGTCATACCTATTTTGATC
>1c9e14a59527c6fe6a85c68682583511	AGCTTGATCAGGAATAGTAGGAACTTCATTAAGAATTTTAATTCGTACTTAACTTGGACAACCAGGTTATTTAATTGGAGATGATCAAACTTATAACGTTATTGTCACAGCTCATGCCTTTATTATAATTTTTTTTATAGTTATACCTATTATAATT
>ae379655a5980c45145cd63e8b120232	AATTTGAGCTGGAATAGTCGGATCGAGATTAAGAATTTTAATTCGATTAGAATTAGGTCAACCAGGTCTATTTTTGGAAGATGACCAAACTTATAATGTTATTGTTACTGCACATGCTTTTATTATAATTTTCTTTATAATTATGCCTATCATAATT
>15c1975e6e18942f495823d81ecef6b0	TATTTGAGCTGGAATAGTAGGAACTTCTTTAAGTTTACTTATTCGTGCAGAATTAGGAAATCCTGGATCTTTAATTGGTGATGACCAAATTTATAATACTATTGTAACTGCTCATGCTTTTATTATAATTTTTTTCATAGTAATACCCATTATAATT
>01e8239aa4399712c13fc79c74f5c0da	TATTTGAGCTGGTATAATTGGTACATCACTAAGATTATTAATTCGAGCTGAATTAGGAAACCCAGGCTCTCTAATTGGCGATGACCAAATTTATAACACTATTGTAACTGCACATGCTTTTATTATAATTTTTTTCATGGTTATACCAATTATAATT
>0b0e89b30e4dcdc7f648327aec2a376e	TTCATGATCAGGAATACTAGGAATAGCATTAAGACTTTTAATCCGAGCAGAGCTCGGAATACCAGGATCACTCATTGGAGATGACCAAATTTACAATGTAATTGTTACTGCACATGCATTTGTAATAATTTTCTTTATAGTAATACCAATTATAATT
>b5fdcdd3b410ba89ad63549b6b8d7a7e	AATTTGAGCAGGTATAGTAGGAACTTCTTTAAGATTATTAATTCGAGCTGAGTTGGGAAACCCAGGTTCACTAATTGGCGATGATCAGATTTATAATACTATTGTTACAGCTCATGCTTTTATTATAATTTTTTTTATAGTAATACCTATTATAATT
>ad62c902a50da8b18714c020a2868309	AGTTTGATCAGGAATAGTAGGAATATCTTTAAGTATATTAATTCGTGCTGAATTAAGTCACCCAGGGATATTTATTGGAAATGATCAAATTTATAACGTAATTGTTACAGCTCATGCATTTATTATAATTTTTTTTATAGTAATACCAATTATAATT
>ac4484ce562392b0e11a1af1619768f3	TATTTGAGCTGGTATAATCGGAACTTCTTTAAGATTATTGATTCGAGCTGAATTAGGAAATCCAGGATCTTTAATTGGAGATGATCAAATTTATAACACAATTGTAACTGCACATGCTTTTATTATAATTTTTTTCATAGTTATACCTATTATAATT
>258f4c842f0ab9f2266e6c49f0e3d9d1	GGCTTGAGCTGGAATAGTAGGTACTTCCTTAAGAATTCTTATTCGAGCCGAATTAGGACATCCTGGTGCATTAATTGGAGATGATCAAATTTATAATGTAATTGTTACAGCTCATGCTTTTGTAATAATTTTTTTCATAGTAATACCAATCATAATT
>1782ac3a38fe453a5efe0bfa55eef658	AATCTGAGCCGGAATAGTCGGAACTTCGCTAAGTATGATTATTCGAATTGAATTGGGAACCCCCCAATCTTTAATTATAAACGATCAAATTTATAATGTTTTAGTCACAGCTCACGCATTTATCATAATTTTTTTTATAGTAATACCTATTATAATT
>10e7476dc4916aebf1ba14bfc4c7d11d	AGCCTGATCTGGAATAGTGGGAACCTCTTTAAGTATATTAATTCGAGCAGAATTAGGACGACCTGGGACCTTTATCGGAGATGACCAAATTTATAACGTAATTGTAACGGCTCATGCTTTTATTATAATTTTTTTTATAGTTATACCCATTCTAATC
>eda566f96e48cbdc1f00ba883a228d81	TATTTGAGCTGGTATAGTTGGAACTTCTCTTAGTTTATTAATTCGAGCTGAATTAGGTAACCCTGGTTCTTTAATTGGAGATGACCAAATTTATAATACTATTGTAACAGCTCATGCTTTTATTATAATTTTCTTTATAGTAATACCTATTATAATT
>0a7e485a1f92bd4a837687b76203ec0a	AATTTGATCAGGACTTGTAGGTACAAGTTTAAGTTTATTAATTCGAGCTGAATTAGGTCAGCCAGGTTCATTAATTGGAGATGATCAAATTTATAATGTTATTGTTACAGCTCATGCTTTTATTATAATTTTTTTTATAGTAATACCTATTATAATT
>d5221f320386b1d2a5b62790de8fb468	TTTATGATCAGGTTTAATCGGAACATCTCTAAGATTAATTATTCGAGCTGAATTAGGAAACCCAGGATCTTTAATTGGAGATGATCAAATTTATAATACTATTGTTACAGCCCACGCTTTTATTATAATTTTTTTTATAGTAATACCTATTATAATT
>f0a7a4fd3bc0c2265dd34c4fd00b5e63	AATATGATCAGGAATAATTGGATCATCCTTAAGAATTTTAATTCGATTAGAATTAAGACAAATTAATTCCATTATTAATAATAACCAATTATATAATGTAATTGTCACAATTCATGCCTTTATTATAATTTTTTTTATAACTATACCAATTGTAATT
>91b5088c607b99d13bae5f072d2aedf4	TATTTGAGCTGGGATAGTTGGTACCTCTTTAAGACTTCTAATTCGAGCTGAATTAGGAAATCCCGGATCTTTAATTGGCGATGATCAAATTTATAATACTATTGTAACTGCTCATGCTTTTATTATAATTTTTTTTATAGTTATACCTATTATAATT
>112831baa53fc40f1faf493c8201a719	AGCTTGAGCTGGAATAGTAGGTACTTCTTTAAGAATCTTAATTCGAGCAGAATTAGGTCACCCAGGAGCCTTGATTGGAGATGACCAAATTTATAATGTTATTGTAACAGCTCATGCATTTGTAATAATTTTTTTTATGGTTATACCTATTATAATT
>21c1b13997e7627f2d4e51a86a3ae6ab	AAGATGGGCAAGAATGGTTGGTACTTCTTTAAGTTTAATTATTCGAGCTGAATTAGGTCATCCTGGATCATTGATTGGGAATGACCAAATTTATAATACTATTGTAACTGCTCATGCATTTATTATAATTTTCTTTATAGTTATACCTATTATAATT
>efe008b0a3644be30621ab2590d2175d	AATTTGAGCAGGTATAGTAGGAACATCATTAAGATTATTAATTCGAGCTGAATTAGGAAATCCTGGTTCATTAATTGGAGATGATCAAATTTATAATACTATTGTTACAGCCCATGCTTTTATTATAATTTTTTTTATAGTTATACCTATTATAATT
>b5aa87853c78b11aee62df59459685b7	TAGTTTTGCGGGTGTTATGGGTACTTTTTTTTCTGTTGCTATTCGATCTGAATTAGCATTTAATTCTTTTAGTGTTTTAAATTTTGATTCACAGTTATATAATGTTATTGTTACCGCACATGCATTTATAATGATTTTTTTTTTTGTTATGCCTGTTATGATA
>97446d2427f8b0dbe01004a230f4e3eb	GGCATGGGCTGGAATAGTAGGAACATCATTAAGAATTTTAATTCGAGCAGAGCTTGGACATCCGGGGGCACTTATTGGGGATGATCAAATTTATAATGTAATTGTAACAGCTCATGCATTTATTATAATTTTCTTTATAGTTATACCTATTATAATT
>7fcd9ae908876871e5500c2d3d1cc8c7	TATTTGAGCTGGAATAGTAGGAACTTCTTTAAGTTTATTAATTCGAGCTGAATTAGGAAACCCAGGATCTTTAATTGGAGATGATCAAATTTATAATACTATTGTTACAGCACATGCTTTCATTATAATTTTCTTTATAGTAATACCTATTATAATT
>cd75feb2e91de9a0fbb32bb386013c70	TGCTTGGGCTGCTATAGTGGGGACGGCAATAAGAGTTTTAATTCGAATTGAATTAGGTCAGTCTGGAAGATTTATTGGTGATGATCAGCTATATAATGTAATTGTAACTGCTCATGCTTTTGTTATAATTTTTTTTATAGTGATACCTATTTTAATT
>9ecc629ac59049b10f8da7c761bc9784	AATTTGAGCAGGAATAGTAGGAACTTCTCTTAGTTTATTAATTCGAGCTGAATTAGGTAATCCTGGATCTTTAATTGGAGATGATCAAATTTATAATACTATTGTTACAGCTCATGCTTTTATTATAATTTTTTTTATAGTAATGCCAATTATAATT
>36a4052a81a59b5b8d76fb8e9f9ddc44	AGCTTGAGCTGGAATAGTGGGGACCTCCTTAAGAATTTTGATTCGAGCTGAATTAGGCCATCCTGGAGCTTTAATTGGAAATGATCAAATTTATAACGTTATTGTAACAGCCCATGCTTTTATTATAATTTTTTTTATAGTTATACCTATTATAATT
>a100efa50df7e3a4a04958695f816694	AGCTTGAGCAGGAATAGTAGGAACTTCTCTTAGTATTTTAATTCGAGCAGAATTAGGACATCCAGGTGCTTTAATTGGAGATGATCAAATTTATAATGTAATTGTTACAGCTCATGCTTTTGTAATAATTTTTTTTATAGTAATACCTATTATAATT
>edbb5b384cc0c235158a650127bc896f	AGCTTGATCAGGAATAATTGGAACTTCATTAAGTATTTTAATTCGAACTGAATTAGGACATCCTGGAGCTTTAATTGGTGACGATCAAATTTATAATGTAATTGTAACAGCTCATGCTTTTGTAATAATTTTCTTTATAGTAATACCTATTATAATT
>16019cf9974b9199f944fd36c7636d2d	AATTTGAGCAGGTATAGTAGGAACATCATTAAGATTATTAATTCGAGCTGAACTAGGAAATCCTGGATCTTTAATTGGTGATGATCAAATTTATAATACTATTGTAACAGCTCATGCTTTTATTATAATTTTTTTTATAGTTATACCTATTATAATT
>4e01e405713797a5896d3523b3e95d48	AATTTGAGCAGGAATAGTAGGAACATCTTTAAGATTATTAATTCGTGCTGAATTAGGAAATCCAGGATCTTTAATTGGAGATGACCAAATTTATAATACTATTGTTACAGCACATGCTTTTATTATAATTTTTTTTATAGTTATACCTATTATAATT
>56202849071b2075d8e10e65fc74398e	TATTTGAGCCGGTATAGTTGGTACTTCTTTAAGACTTCTAATTCGAGCTGAATTAGGAAATCCCGGATCTTTAATTGGCGATGATCAAATTTATAATACTATTGTAACTGCTCATGCTTTTATTATAATTTTTTTTATAGTTATACCTATTATAATT
>a4d79a4bf749002817b1513ac0d7a343	AGCTTGAGCTGGAATAGTAGGTACATCTCTAAGTATTATAATTCGTGCTGAATTAGGACACCCAGGTGCACTTATTGGTGATGACCAAATTTACAATGTAATTGTTACTGCTCATGCTTTTATTATAATTTTTTTTATAGTTATACCTATTATAATA
>54bf9fc4cdb94b6f6a54a1d08b45ad23	AATCTGAGCAGGAATAGTAGGAACTTCATTAAGAATAATCATTCGATCTGAATTAAGAATAACAGAATCTTTAATTAAAAATGATCAAATTTATAATGTTTTAGTTACTGCCCATGCTTTTATTATAATTTTTTTTATAGTTATACCTATTATAATT
>376aa7c71be8c210cb61d6576f6893c4	GAGATGATCCGGAATACTAGGGGCAAGAATAAGAACTATCATTCGATTAGAATTAGGACAACCAGGTTCTTTAATTGGTAACGATCAATTTTACAACTGTATTGTTACAGCACATGCTTTCGTTATAATTTTCTTTATAGTTATACCTATAATAATT
>fba59516b61bf4e6b9bfe11d3759d5ff	AGCTTGATCTGGCTTATTAGGAACATCTCTAAGAGTAATAATTCGAACCGAACTAGGTTCTGTAGGGTCATTAATTAAAAACGATCAAATTTACAATGTAATAGTTACTGCTCATGCTTTTATTATAATTTTTTTTATGGTAATACCTATAATAATT
>db06f40eee8d5e4a37c2178e178990a9	GGCTTGAGCAGGAATAGTAGGAACTTCTTTAAGAATTTTAATTCGGGCTGAATTAGGACATCCTGGAGCATTAATTGGTGATGATCAGATTTATAATGTAATTGTCACAGCTCATGCTTTTATTATAATTTTCTTCATAGTAATACCTATTATAATT
>b41c383c14030fc2aa30b52dc0c2e02d	AGCTTGAGCAGGTATAGTAGGAACTTCTTTGAGAATTCTTATTCGAGCTGAACTTGGGCATCCTGGAGCATTAATTGGAGACGATCAAATTTATAATGTAATTGTCACAGCTCATGCTTTTATTATAATTTTCTTTATAGTTATACCAATTATAATT
>680ee9493a74dbc0e96d2f3660f0d96a	TGTATGATCAGGAATATTAGGAACCTCTCTTAGCCTGTTAATTCGAGCTGAATTAGGTCATCCAGGTTCTTTAATTGGAGATGATCAAATTTATAATGTAATCGTTACGGCTCACGCTTTTATTATAATTTTCTTTATAGTAATACCTATTATAATT
>71799aedaa281ec91002f35cc8876c02	AATCTGAGCGGGAATAATTGGAACTTCTTTAAGAATAATTATTCGAACTGAACTAGGTACTACCGAATCATTAATTAAAAACGATCAAATTTATAATGTTTTAGTAACAGCCCATGCCTTTATTATAATTTTCTTTATAGTAATACCAATTATAATT
>37949c83f3055cee16e5735b0cba2ac4	AATTTGAGCTGGAATAGTAGGGACATCTATAAGTCTTTTAATTCGTTTAGAACTAAGGACTTTAAGAAATTTGATTGGAAATGATCAAATTTATAACGTTATTGTTACAGCCCATGCTTTTATTATAATTTTTTTTATAGTGATACCTATTTTAATT
>643e5dd973b96270ac87b7844bd46c76	GGCATGATCAGGTATAGTAGGAACTTCTTTAAGAATCTTAAAATCGTACTGAATTAGGAAACCCAGGATCACTAATTTTAGGTGATCATGTAAGGTTATTGTAACTGCTCATGCTTTCATCCTAATCTTCTTTATAGTAATACCTATAATAATT
>b4173849177b955420e2b9fec3a14745	TGCTTGATCTGGAATAGTAGGAACTTCATTAAGAATATTAATTCGCTCAGAATTAGGATTCCCCGGATCTTTAATTGGCGACGATCAAATTTTTAATGTTATTGTTACTGCTCATGCTTTCATTATAATTTTTTTTATGGTTATACCTATTTTAATT
>8fe424d066ef86461940c70a8872e791	GGCTTGATCCGGTATAGTAGGAACCTCATTAAGAATACTTATTCGAACAGAATTAGGACGACCTGGAACTTTTATTGGTGATGATCAAATTTACAATGTAATTGTAACAGCCCATGCTTTTATTATAATTTTTTTCATAGTAATACCAATTTTAATT
>eb362007be82d6f4f22a3b6364b60ece	AGCTTGATCCGGAATAGTAGGAACTTCTCTAAGAATTTTAATTCGAGCTGAATTAGGTCACCCTGGAGCTTTAATTGGAGATGATCAAATTTATAATGTAATTGTAACAGCTCATGCATTTATTATAATTTTCTTTATAGTAATACCTATTATAATT
>9f33ffd89a2bb3fc4d7b98eebaf304f6	GTTATGATCAGGAATAATTGGGACAATGATAAGAATAATTATTCGTATTGAATTATCTCAGCCAGGATCACTTATTAAAAATGACCAAATTTATAATTCAATTGTAACAGCACACGCATTTATTATAATCTTTTTTATAGTTATACCAATTATAATT
>2677e9e559ff0dbe98d1ed00789b703a	AGCTTGATCCGGAATAGTAGGAACATCTCTAAGAATGCTTATTCGAGCAGAATTAGGACGTCCTGGTACTTTCATTGGTGATGACCAAATTTATAATGTTGTAGTTACAGCACATGCTTTTATTATAATTTTTTTCATAGTTATGCCTATTCTAATT
>f76c8c2e08c154339a141737c20680b6	AGCTTGATCAGGAATAGTAGATACTTCACTAAGAATTTTAATTCGAACTGAACTTGGACAGCCAGATTATTTAATTGGAGATGATCAAACTTATAATGTTATTGTTACAGCTCATGCTTTTATTATATTTTTTATAGTTATACCCATTATAATT
>64cbbf43d4761f754553b4c987796a8f	AATTTGAGCAGGAATAGTAGGAACTTCTTTAAGATTATTAATTCGAGCAGAATTAGGAAATCCTGGATCTTTGATTGGAGATGATCAAATTTATAATACTATTGTAACAGCTCATGCTTTTATTATAATTTTTTTTATAGTAATACCTATTATAATT
>c3dacd42c2903b8b2f05024ca163d966	AATATGAGCTGGAATAATTGGTACATCATTAAGAATATTAATTCGTTTAGAATTAAGAACTATTAAAAACCTTATTGGTAATGATCAAATTTATAATGTAATTGTTACAGCACATGCTTTCATTATAATTTTTTTTATAGTTATACCAATTTTAATT
>2fdea4e64ae87ff14cc41bf29af44048	AGCTTGATCAGGAATAGTAGGAACTTCATTAAGAATTTAATTCGTACCGAACTTGGACAACCAGGTTATTTAATTGGAGATGATCAAACATATGTTATCACTACAGCTCACGCTTTTATTATAATTTTCTTTATAGGTATACATATCATAATT
>99b8dec6e9180371f63425d368cf0e38	AGCATGATCTGGAATAGTGGGAGCAAGACTAAGAACTTTAATTCGATTGGAATTAGGACAACCTGGTACACTTTTAGGAAGAGATCAAATTTATAATACTATCGTAACAGCTCATGCTTTTGTTATAATCTTCTTTATAGTTATACCAATAATAATT
>f4f6663779edc0b243d5d01b2f2c6ddd	AATTTGATCAGGAATAGTAGGAACTTCTCTAAGAATTCTTATTCGATTAGAATTAAGAACAGTATCTAACTTAATTGGAAATGATCAAATTTATAATGTAATTGTAACTGCTCACGCATTTATTATAATTTTTTTTATAGTTATACCTATTTTAATT
>db30463e1e81f678d6da720f529cd850	ATTATGGTCAGGAATAGTTGGTACTAGATTATCTTTAATTATTCGTTTAGAGTTAGCAAAACCTGGTTTTTTTTTAGGAAATGGACAATTATATAATTCTGTATTAACTGCACATGCAATTTTAATAATCTTTTTTATAGTAATACCTAGAATAATT
>26601ad8ba0639797176d6506b22d868	AGCTTGAGCTGGAATAGTAGGAACTTCATTAAGAATTTTAATTCGAGCAGAATTAGGACACCCTGGAGCATTAATTGGAAATGATCAAATTTATAATGTTATTGTTACAGCCCATGCATTTATTATAATTTTTTTTATAGTAATACCTATTATGATT
>1bf8f0826dcb49d0c16ef0140aa700f7	AGCATGATCAGGGATAGTAGGAACATCTTTAAGTATACTTATTCGGGCAGAATTAGGCCATCCTGGTAATTTTATTGGAGATGACCAAATTTATAATGTAATTGTTACAGCTCATGCATTTATTATAATTTTTTTTATAGTTATACCAATTTTAATT
>83bacfaaa2f23e457791c7c806068cb7	AATTTGAGCAGGAATAGTGGGAACATCTTTAAGTTTATTAATTCGAGCAGAATTAGGAAACCCCGGATCTTTAATCGGAGATGATCAAATTTATAATACTATTGTCACAGCTCATGCTTTCATTATAATTTTTTTTATAGTAATACCTATTATAATT
>43913c611ee54fdab67f6412424c10bb	AGCTTGATCAGGAATAGTAGGTACTTCATTAAGAATTTTAATTCGAGCTGAATTAGGACATGCTGGTTCTTTGATTGGAGACGACCAAATTTATAATGTTATTGTAACAGCTCATGCTTTTGTTATAATTTTTTTTATGGTTATACCTATTTTAATT
>2fe6723427eedd502ba1920812a5121b	AATTTGAGCAGGAATAGTAGGTACATCTTTAAGATTACTAATTCGTGCTGAATTAGGTAACCCAGGATCTTTAATTGGTGATGACCAAATTTATAATACTATTGTTACAGCACATGCTTTTATTATAATTTTTTTTATGGTTATACCCATTATAATT
>96e2f9d5f6ed44e04e49952728c34c40	CGTTTGATCTGGTATAGTAGGAACCTCTTTAAGATTATTAATTCGAGCTGAATTAGGAAGCCCGGGTTCTTTAATTGGGGACGATCAAATTTATAATGTAATTGTTACTGCTCATGCTTTTATTATGATTTTCTTTATAGTAATACCTATCATAATT
>890ffafed7a2aae70dd1406e54de6bde	TTTGTGATCAGGTATAGTTGGTACTAGGCTTTCTCAAATTATTCGTTTGGAATTAGCTAAACCAGGTTTCTTTATTGGAGATGGACAATTATATAATTCTATTATTACTGCTCACGCTTTATTAATAATTTTTTTTATGGTTATACCTACTATAATT
>f67f2f4a77ce39733a50d15c2d3547ee	GGCTTGATCAGGAATGGTAGGAACTTCTTTAAGTCTTCTTATTCGAGCTGAATTAGGTCAACCCGGATCTTTAATTGGTGATGACCAGATCTATAACGTTATTGTAACAGCTCATGCTTTCATTATGATTTTCTTCATGGTTATGCCTATTATGATT
>db62157ae70aee06336d7c59b018de0c	AATTTGAGCTGGGATAGTGGGAACATCCCTAAGAATAATTATTCGAACAGAATTAGGAACAACAGAATCCCTCATTAAAAATGATCAAATTTATAATGTATTAGTAACTGCCCACGCTTTTATTATAATTTTTTTTATGGTAATACCAATTATAATT
>d631272a47dd4bf2cac8a2f92a90b1f6	TGCATGATCAGGATTAGTAGGAACTTCCCTAAGCTTATTAATCCGTATTGAATTAGGTAGCCCCGGTACCTTAATTGGAAATGACCAAATTTATAATACTATTGTTACTGCACATGCATTTATTATAATTTTCTTTATAGTTATACCAATTATAATT
>437886f1c408878417fc5f488bcd0a6b	AGTTTGATCAGGAATAGTAGGAACATCTTTAAGTATATTAATTCGTGCTGAATTAAGTCACCCAGGGATATTTATTGGAAATGATCAAATTTATAACGTAATTGTTACAGCTCATGCATTTATTATAATTTTTTTTATAGTAATACCAATTATAATT
>dcdce33045b20f79af0cbf8d611d8145	AATTTGATCAGGGATAGTAGGAACCTCCCTCAGAATATTAATCCGACTAGAATTAGGTACTCCTGGAAATTTAATTGGCAACGATCAAATTTATAATGTTATCGTCACTGCTCATGCTTTTATTATAATTTTTTTTATAGTTATACCAATCTTAATT
>fdc55ba5bfd9bf6a68a3b9c6141fa59a	AGCATGAGCAGGAATAGTAGGGACATCTTTAAGTCTTTTAATTCGAGCTGAACTTGGGCAACCAGGATCACTTATTGGAGACGACCAAGTTTATAATGTAATTGTTACTGCCCACGCTTTCGTTATGATTTTCTTTATGGTTATGCCTATTATAATT
>2a58b2b928d8f90cb0d29d4d3b17f9a4	AGCTTGAGCTGGAATAGTAGGTACATCTCTTAGTATTATAATTCGAGCCGAATTAGGTCACCCAGGTGCCTTAATTGGTGACGATCAAATTTATAATGTAATTGTAACCGCCCATGCTTTTATTATAATTTTTTTTATAGTTATACCAATCATAATA
>89ef57e26e6074ada4f14b8b995628b0	TGCTTGAGCTGGAATAATTGGTACTTCTTTAAGAATTCTTATTCGAGCTGAATTAGGGCATCCAGGAGCTTTAATTGGCGACGATCAAATTTACAATGTAATTGTAACTGCTCATGCATTTATTATAATTTTTTTTATAGTTATACCAATTATAATT
>c1c5853842cb906ad7326e0a4fdfcbb1	AGCTTGATCAAGAATAATTGGAACTTCTTTAAGTATATTAATTCGAGTTGAATTAGGTCATCCAGGATCTTTAATTGGAAATGATCAAATTTATAATGTAATTGTAACAGCTCATGCTTTTATTATAATTTTTTTTATAGTAATACCTATTATAATT
>4390cb17af9353f161cc0c218de83bdb	AGCTTGATCTGGAATAGTAGGAACTTCACTAAGTATATTAATTCGAGCAGAATTAGGACACCCAGGAACATTGATTGGAGATGATCAAATTTATAATGTAATTGTAACAGCGCATGCTTTCATTATAATTTTTTTTATAGTTATACCTATTTTAATT
>40786867c6b5e85e3be5e2bd91bb7d7e	TATCTGATCAGGAATAGTAGGAACATCTTTAAGATTACTAATTCGTGCTGAATTAGGAAATCCTGGGTCTTTAATTGGAGATGATCAAATTTATAATACAATTGTAACTGCTCATGCTTTTATTATAATTTTTTTTATAGTTATACCAATTATAATT
>fd5f6e5239139a3470ce82a20b84d5ed	TATTTGAGCAGGTATAGTAGGAACTTCTTTAAGATTATTAATTCGAGCAGAATTAGGAAATCCTGGATCATTAATTGGAGATGATCAAATTTATAATACTATTGTAACAGCTCATGCTTTCATTATAATTTTTTTTATAGTAATACCAATTATAATT
>19c07466ddf83e12c61404780a55f48e	AGCTTGAGCTGGTATAGTCGGAACTTCTCTAAGTATTTTAATTCGAGCAGAATTAGGACATCCTGGTGCCTTAATTGGTGATGACCAAATTTATAATGTAATCGTTACAGCTCATGCTTTTGTTATAATTTTTTTCATAGTAATACCAATTATAATT
>bb50f5195e2bd3b2f022305b3c8244eb	TATTTGAGCCGGTATAGTTGGTACTTCTTTAAGACTTCTAATTCGAGCTGAATTAGGAAATCCCGGATCTTTAATTGGTGATGATCAAATTTATAATACTATTGTAACTGCTCATGCTTTTATTATAATTTTTTTTATAGTTATACCTATTATAATT
>f79dcf5a79116efe9f5d18c5550fcf47	AATTTGAGCAGGAATATTAGGAACCTCTCTTAGTTTATTAATCCGAGCAGAATTAGGAAATCCAGGATCTTTAATTGGGAATGATCAAATTTATAATACCATTGTAACGGCTCATGCTTTTATTATAATTTTCTTTATAGTCATGCCAATTATAATT
>820ae0c9fc1ed38b39f9437dbee73d74	GGCTTGATCAGGAATATTAGGGACATCTTTAAGTATATTAATTCGTAGAGAATTAGGCCATCCTGGTGCTTTAATTGGTAATGATCAAATTTTCAATGTAATTGTTACAGCACATGCATTCATTATAATTTTTTTTATAGTAATACCCATTATAATT
>e71d0f199a8b89cd46c20e1fd380a584	GGCATGAGCAGGAATAGTTGGTACTTCATTAAGAATCTTAATTCGAGCAGAATTAGGGCACCCGGGTGCCCTAATTGGAGATGATCAAATTTATAATGTTATTGTTACTGCCCATGCTTTTATTATAATTTTCTTTATAGTTATACCTATTATAATT
>22ddbfaed58abf000c2fe1fb66de494a	AATTTGAGCAGGTATATTAGGAACTTCTCTTAGTTTATTAATTCGAGCAGAATTAGGAAATCCTGGTTCATTAATTGGAGATGATCAAATTTATAATACTATTGTAACAGCTCATGCTTTTATTATAATTTTTTTTATAGTTATACCTATTATAATT
>75203ef7eb0ae0f6ecc21494df263580	AATTTGAGCAGGTATAGTAGGTACTTCTCTTAGTTTATTAATTCGAGCAGAATTAGGAAATCCTGGATCTTTAATTGGAGATGATCAAATTTATAATACTATTGTAACAGCTCATGCTTTTATTATAATTTTTTTTATAGTAATGCCTATTATAATT
>6b6fed240cf0dffc43177a56b9100365	AATTTGAGCAGGAATAGTTGGAACATCTTTAAGTCTTTTAATTCGAGCTGAATTAGGAAATCCAGGATCATTAATTGGAGATGATCAAATTTATAACACTATTGTTACAGCTCATGCTTTTATTATAATTTTTTTCATAGTTATACCTATTATAATT
>25fe796383e96045599dd17668ec0629	AGCTTGATCAGGTATACTAGGAACCTCCTTAAGACTATTAATTCGAGCCGAATTAGGTAATCCCGGATCCCTAATTGGTAATGACCAAATTTACAATGTTATTGTTACAGCTCATGCCTTTATCATAATTTTCTTTATAGTAATACCAATCATAATT
>a59fa44d47f681180ae3a2632834ae16	AATTTGAGCAGGAATAGTAGGAACATCTTTAAGCCTTCTTATTCGTGCTGAATTAGGAACTCCTGGATCATTAATTGGAGATGATCAAATTTATAATACAATTGTAACAGCACATGCTTTCATTATAATTTTCTTTATAGTTATACCAATTATAATT
>ba2d98b5abc29b8f1a5f585a65d0c862	AATTTGAGCTGGAATAGTTGGAACTTCTTTAAGTTTATTAATTCGAGCAGAATTAGGAAATCCTGGATCATTAATTGGTGATGATCAAATTTATAATACAATTGTAACAGCTCATGCTTTTATTATAATTTTTTTTATAGTTATACCAATTATAATT
>31f2239354868a50f30548636cb28814	GGCTTGAGCTGGAATAGTAGGTACATCATTAAGTATTATAATTCGTGCTGAACTAGGGCATCCAGGAGCCTTAATTGGGGATGATCAAATTTATAATGTAATTGTAACTGCCCATGCTTTTATTATAATTTTTTTTATAGTAATACCTATTATAATA
>31243eeb06bcaa87b954bfd36f023665	GGCTTGAGCTGGAATAGTAGGAACTTCTTTAAGAATTCTAATTCGAGCAGAATTAGGACATCCAGGTGCATTAATTGGGGATGATCAAATTTATAATGTTATTGTTACTGCTCATGCTTTTATTATAATTTTTTTTATAGTTATACCAATTATAATT
>4a954af4f0125dd3518f5f9f56d1746e	ATCATGATCAGGAATAGTAGGAACATCTTTAAGTATATTAATTCGAACTGAATTAGGAAATCCTGGCAGATTAATTGGTAATGATCAAATTTATAATTCTATTGTCACTGCTCATGCTTTTATTATAATTTTTTTTATAGTAATACCAATTATAATT
>a646a0dfba7540d9be3de505a1c755b5	TAGTTGAGCAAGAATAGTTGGTACTTCTTTAAGAATAATTATTCGAGCCGAATTAGGTCACCCGGGTTCATTAATTGGAAATGACCAAATTTATAATACTATTGTAACTGCACATGCTTTTGTAATAATTTTTTTCATAGTTATACCTATTATAATT
>c7ecb053b3ec31151ca8356990732d75	AATTTGAGCAGGAATAGTTGGAACATCTTTAAGTCTTTTAATTCGAGCTGAATTAGGAAATCCAGGATCATTAATTGGAGATGATCAAATTTATAATACTATTGTTACAGCTCATGCTTTTATTATAATTTTTTTCATAGTTATACCTATTATAATT
>d099b625de15917aa02dd4904b2984f5	AATTTTATCTGGTATGCTTGGTACAGTAATAAGATTATTAATTCGTATTGAATTGGGTCAATCAGGTTCTTTTATTGGGGATGATCAAATTTATAATGTTATTGTTACGTCTCATGCTTTTATTATAATTTTTTTTATAGTTATACCAATTATGATT
>0ca92a8035aa2d9e3b8b4f967076e0c3	AGCCTGAGCAGGAATAGTAGGTACCTCTTTAAGAATTTTAATTCGAACTGAATTAGGACATCCTGGAGCATTAATTGGAAATGATCAAATTTATAATGTAATCGTTACAGCTCATGCTTTCGTTATAATTTTTTTTATAGTAATACCAATTATAATT
>366ea62a651faa6f54560d365b256458	AGCTTGATCAGGAATAGTAGGGACTTCATTAAGAATTTTAATTCGAACTGAACTTGGACAGCCAGGTTATTTAATTGGAGATGATCAAACATATAACGTTATTGTTACAGCTCATGCTTTCATTATAATTTTTTTTTTACAGTTATACCCATTATAATT
>4e6a386465580837d79c730a82978ad2	TATATGAGCAGGAATAATTGGAACTTCATTAAGAATATTAATTCGATTAGAATTAAGAACTATCAAAAATTTAATTGGGAATGATCAAATTTATAATGTAATTGTAACAGCACATGCTTTTATTATAATTTTTTTTATAGTTATACCAATTTTAATT
>946600fcccd4657270454e1dd6761f22	TAGTTGAGCAAGAATAGTTGGAACTTCTCTTAGAATAATTATTCGAGCTGAATTAGGCCATCCTGGCTCATTAATTGGAAATGACCAAATTTATAATACTATTGTAACTGCACATGCTTTTGTAATAATTTTTTTCATAGTTATACCTATTATAATT
>8bd569fd0262ff6b7efde9adc0b66190	TATTTGAGCAGGAATAGTAGGAACTTCTCTAAGATTATTAATTCGTGCTGAATTAGGAAACCCCGGATCTTTAATTGGAGATGATCAAATTTATAATACTATTGTAACAGCTCATGCTTTTATTATAATTTTTTTTATGGTAATACCTATTATAATT
>393cf52c0c010c8805c7ac10962213c9	AGCTTGAGCCGGAATAGTTGGAACTTCTCTTAGTTTATTAATTCGAGCTGAATTAGGTCATCCAGGTGCCTTAATTGGAGATGACCAGATTTATAATGTTATTGTTACAGCTCATGCTTTTGTAATAATTTTTTTCATAGTTATGCCAATCATAATT
>b459053eddf538e2be62c5ef20beb3fa	TGCTTGATCAGGAATAGTAGGAACTTCACTAAGAATTTTAATTCGAGCTGAATTAGGTCATCCTGGAGCTTTAATTGGAGATGATCAAATTTATAATGTAATTGTAACAGCTCATGCTTTAGTAATAATTTTTTTTATAGTAATACCAATTATAATT
>202ff777111a072a7221eb48cffb459f	TGCTTGAGCTGGAATAGTTGGTACTTCATTAAGTATATTAATTCGAGCAGAATTAGGACACCCTGGAGCATTAATTGGAGATGATCAAATTTATAATGTTATTGTAACTGCACATGCTTTTGTAATAATTTTTTTCATAGTTATACCTATTATAATT
>cbef5350e7951431100a12be70b1fdb5	AGCATGATCTGGAATAATTGGAACAGCATTAAGACTAATTATCCGAACAGAACTAGGAATTCCAGGATCAATAATTGGAAATGATCAAATCTTTAATGTTATCGTAACCTCACATGCATTCATTATAATTTTCTTCATGGTAATACCAATTATAATT
>13fc99d4c9b37a0f53da9657084055b4	AGCCTGATCAGGCATAGTAGGGACATCTTTAAGACTACTTATTCGAGCTGAATTAGGTCAACCAGGCTCCCTTATTGGAGATGACCAGATTTATAATGTTATTGTAACAGCTCACGCTTTTGTAATAATTTTCTTTATAGTAATGCCCATTATAATT
>364669600f78cfda61e36651266869b7	AGCTTGATCAGGAATAGTAGGTACTTCATTAAGAATTTTAATTCGAACTGAACTTGGACAGCCAGATTATTTAATTGGAGATGATCAAACTTATAATGTTATTGTTACAACTCATGCTTTTATTATATTTTTTATAGTTATACCCATTATAATT
>c6868d6485074c94bf095b018d907f4f	AATTTGATCAGGAATAGTAGGAACCTCTTTAAGAATTCTTATTCGATTAGAATTAAGAACTATTTCAAATTTAATTGGAAATGATCAAATTTATAATGTTATTGTTACTGCCCACGCATTTATTATAATTTTCTTTATAGTTATACCAATTTTAATT
>a529ccf51a771bafd3aad5f1d7b53ea1	TTTATGATCAGGATTAATTGGAACATCACTAAGATTAATTATTCGAGCTGAACTAGGAAACCCAGGATCTTTAATTGGAGATGATCAAATTTATAATACTATTGTCACAGCTCATGCTTTTATTATAATTTTTTTTATAGTAATACCTATTATAATT
>74cfc05e125cea487501e30e732dc119	GATATGAGCAGGAATAATTGGATCATCTATAAGAATTATTATTCGATTAGAATTAGGAAACCCAGGATTTTTAATTAATAATGACCAAATTTATAATTCAATTGTTACAGCCCATGCTTTTATTATAATTTTTTTTATAGTTATACCAATTATAATC
>6873846e91bbd75f943abf25c4aacdc3	TGTTTGAGCTGGAATAGTAGGAACATCATTAAGTTTATTAATTCGGGCTGAATTAGGAAATCCTGGATCTTTAATTGGAGATGATCAAATTTATAACACAATTGTTACAGCTCATGCTTTTATTATAATTTTTTTTATAGTAATACCTATTATAATT
>a18a3ce4033ad06f567573dbc3dd9b85	TGTTTGAGCTGGTATAATTGGTACTTCTTTAAGATTATTAATTCGAGCTGAATTAGGAAATCCAGGTTTATTAATTGGAGATGATCAAATTTACAATACTATTGTAACTGCCCATGCTTTTATTATAATTTTTTTTATAGTTATACCCATTATAATT
>4767379dee07065c4f83607eef3cf08c	GGCCTGATCAGGAATAGTTGGAACATCCCTTAGAATTCTAATTCGAACTGAATTAGGCCACCCAGGAGCCCTTATTGGAGATGATCAAATTTATAATGTAATTGTTACTGCCCACGCTTTTGTAATAATTTTTTTTATAGTAATACCCATTTTAATT
>5929c726eda38ec759c0e3b3447de02c	GATTTGAGCAGGAATAGTAGGAACCTCATTAAGTCTATTAATTCGAGCTGAATTAGGGAATCCTGGATTTTTAATTGGAGACGATCAAATTTATAATACTATTGTTACAGCTCATGCTTTTATTATAATTTTTTTTATAGTTATACCTATCATAATC
>bb48c1f9e62deefc34a764e6a8a69c7f	CGCATGAGCTGAAATAGTAGGAACTTCTTTAAGACTACTTACTCGCTCAGAACTAGGGACACCTGGAACATTAATTGGTAATGATCAAATTTATAATGTAATTGTTACTGCTCATGCTTTCATCATAATTTTCTTTATAGTTATACCAATTATGATT
>b257cc940fe3ac61081417dbb0f292f2	AGCTTGAGCCGGTATAGTCGGAACTTCTCTAAGTATTTTAATTCGAGCAGAATTAGGACATCCTGGTGCCTTAATTGGTGATGATCAAATTTATAATGTAATCGTTACAGCTCATGCTTTTGTTATAATTTTTTTCATAGTAATACCAATTATAATT
>1c1667da29ae6971bc324926bc71041b	AATTTGAGCTGGAATAGTGGGAACATCATTAAGAATTATTATTCGATTAGAATTAAGAACTATTTCTAATTTAATTGGAAACGATCAAATTTACAATGTTGTAGTAACAGCCCATGCTTTTATTATAATTTTTTTTATAGTTATACCAATTTTAATT
>1e15e2e82b9406ed3bce2376ab9b4d86	TATTTGAGCTGGAATAATTGGAACTTCTTTAAGTTTATTAATTCGTGCAGAATTAGGAAATCCAGGATCTTTAATTGGAGATGATCAAATTTATAATACTATTGTAACTGCTCATGCTTTTATTATAATTTTTTTTATAGTAATACCTATTATAATT
>36f9703e9883188bb9da5f4fa11c9506	TGTTTGATCCGGAATAGTAGGAACATCTTTAAGAATTTTAATTCGTACTGAATTAAGACACCCAGGAATATTTATTGGAAATGATCAAGTTTATAATGTTATTGTAACAGCTCATGCTTTTATTATAATTTTTTTTATAGTTATACCTATTATAATT
>b7d388f29101d61297247e7685a7ce40	AATTTGAGCTGGAATAGTAGGAACCTCTTTAAGATTATTAATTCGAGCTGAATTAGGAAATCCCGGATCTTTAATTGGAGATGATCAAATTTATAATACTATTGTTACAGCACATGCTTTTATTATAATTTTCTTTATAGTAATACCTATTATAATT
>8287bc3333ec0ad584264a027a924b70	AGCTTGATCCGGAATAGTGGGAACTTCATTAAGTATTCTAATTCGAGCTGAATTAGGACACCCTGGAGCATTAATTGGAGACGATCAAATTTATAATGTAATTGTAACTGCCCATGCTTTTATTATAATTTTTTTTATAGTTATACCTATTATAATT
>736dbf9248c62adf8af59bc44012b807	AATTTGAGCAGGAATAATTGGAACTTCTTTAAGATTATTGATTCGAGCTGAATTAGGAAATCCAGGATCTTTAATTGGAGATGATCAAATTTATAACACTATTGTTACAGCTCATGCTTTTATTATAATTTTTTTTATAGTTATACCTATTATAATT
>be2df4f0b2242889ca0b35bc9f59961b	AATTTGATCTGGATTAGTAGGTACAAGATTAAGTTTATTAATTCGAGCTGAATTAGGTCAACCAGGTTCTTTAATTGGTGATGATCAAATTTATAATGTTATTGTTACAGCTCATGCTTTTATTATAATTTTTTTTATGGTAATACCTATTGTTATT
>08017827a828cca618472aa077305f0e	AATTTGAGCAGGAATAGTAGGAACTTCTTTAAGTTTATTAATTCGAGCAGAATTAGGAAATCCAGGATCTTTAATTGGAGATGATCAAATTTATAATACTATTGTCACAGCTCATGCTTTTATTATAATTTTTTTTATGGTTATACCTATTATAATT
>d0a2ba81320577aec2f3f08a9631b433	AGCTTGATCAGGTATGGTAGGAACATCACTGAGAATTTTAATTCGAACTGAATTAGGTCAACCTGGCTCATTAATTGGAGATGATCAAATTTATAATGTAATTGTAACAGCTCACGCTTTTGTAATAATTTTCTTTATAGTTATACCTATTATAATT
>31963945bfd389ff46f6b526a2b35927	AATTTGATCAGGAATAGTAGGAATAATATTAAGAATAATTATTCGTATTGAATTAGCACAACCAGGATCTTTTATTAATAACGATCAAGCTTACAATGTTATCGTAACATCCCACGCATTTATTATAATCTTTTTCATAGTTATACCAATTATAATT
>8c7ee268bc8b8e224943550018d386e7	AGCTTGGTCAGGAATAGTAGGAGCTTCATTAAGAATTTTAAATCGTACTGAACTTGGACAACCAGGTTATTTAATTGGAGATGATCAAACATATAATATTATTGTTACAGCTCATGCTTTTATAACAATTTTTTATAGTTATACCTATTATAATT
>f4f2947120cfb2bb7b92639885ca1a15	AATTTGAGCTGGGATAGTGGGAACATCCCTAAGAATAATTATTCGAACAGAATTAGGAACAACAGAGTCCCTTATTAAAAATGATCAAATTTATAATGTATTAGTAACTGCCCATGCTTTTATTATAATTTTTTTTATGGTAATACCAATTATAATT
>47070a785f7d4fdfe6f6873d9d8e778f	CGCATGAGCTGGAATAGTAGGAACTTCTTTTAGACTACTTATTCGCTCAGAACTAGGGACACCTGGAACATTAATTGGTAATGATCAAATTTATAATGTAATTGTTACTGCTCATGCTTTCATCATAATTTTCTTTATAGTTATACCAATTATGATT
>7c5b13a3b560f175fde35abb44ba15db	AATTTGAGCAGGAATAGTAGGAACTTCTTTAAGATTATTAATTCGTGCAGAATTAGGAACTCCTGGATCATTAATTGGTGATGATCAAATTTATAATACTATTGTCACAGCTCACGCTTTCATTATAATTTTTTTTATAGTTATACCTATTATAATT
>d8890f448d13c4da084911035b6dc9a5	TGCATGATCTGGAATAGTAGGAACTTCTTTAAGACTACTTATTCGTTCAGAACTAGGGACACCTGGAACATTAATTGGTAATGATCAAATTTATAATGTAATTGTTACTGCTCATGCTTTCATCATAATTTTCTTTATAGTTATACCAATTATAATT
>e5a0191cac33aa054f9cd30680e66017	TGCCTGATCAGGAATAGTGGGTACTTCCCTTAGTATCCTTATTCGAGCTGAATTAGGACATGCTGGTTCTTTAATTGGAGATGACCAAATTTATAACGTAATTGTAACAGCTCATGCTTTTGTAATAATTTTTTTTATAGTAATGCCAATTTTAATT
>fd3465a78759379bfe29752c2192fce5	AGCTTGAGCTGGAATAGTAGGAACTTCTTTAAGAATTTTAATTCGTGCTGAATTAGGAAATCCTGGAGCATTAATTGGTGATGACCAAATTTATAATGTTATTGTCACTGCTCATGCATTTGTAATAATTTTTTTCATAGTTATACCTATTATAATT
>682f34ea3be276c02546f404a1b4c1ea	GGCTTGAGCCGGTATAGTCGGAACTTCTCTAAGTATTTTAATTCGAGCAGAATTAGGACATCCTGGTGCCTTAATTGGTGATGACCAAATTTATAATGTAATCGTTACAGCTCATGCTTTTGTTATAATTTTTTTCATAGTAATACCAATTATAATT
>ff4299d9a12591b9b320bd1252274e93	AATCTGATCAGGACTTATTGGAATAATAATAAGAATAATTATTCGATTAGAATTATCTAGAACTGAATCATTAATTAATAATGATCAATTATACAATGTAATTGTAACATCACATGCATTTATTATAATTTTCTTCATAGTTATACCAATTATAATT
>14e8052c03c8a40f12a1a79022321797	AGCTTGATCTGGAATAGTAGGAACTTCATTAAGTATATTAATTCGAGCAGAATTAGGACATCCAGGAACATTAATTGGTGATGATCAAATTTATAATGTAATTGTAACAGCACATGCTTTTATTATAATTTTTTTCATAGTTATACCTATTTTAATT
>772c0610e892307cb7f8cb7650619b58	TGCTTGGGCTGCTATAGTGGGGACGGCAATAAGAGTTTTAATTCGAATTGAATTAGGTCAGTCTGGGAGATTTATTGGTGATGATCAGCTATATAATGTAATTGTAACTGCTCATGCTTTTGTTATAATTTTTTTTATAGTGATACCTATTTTAATT
>3f82d022b281250b0f7b53456c2cc08f	AATTTGAGCTGGAATATTAGGAACATCATTGAGAATATTAATTCGTTTAGAATTAAGAACTTCTGGATATTTAATTGGAAATGATCAAATTTATAATGTAATTGTGACAGCCCATGCTTTTGTAATAATTTTTTTTATAGTTATACCTATTATAATT
>b5e1f5b70eed930838d24415df31e15a	AATCTGAGCAGGTATAGTTGGAACTTCTTTAAGATTATTAATTCGAGCTGAATTAGGAAATCCTGGATCATTAATTGGAGATGATCAAATTTATAATACCATTGTAACAGCTCATGCATTTATTATAATTTTTTTTATAGTAATACCTATTATAATT
>f01c52f96b931f5bb2f8f873805ad8f1	AGCTTGAGCTGGAATAATTGGTACTTCTTTAAGAATTCTTATTCGAGCAGAATTAGGACATCCTGGAGCTTTAATTGGAGATGACCAAATTTATAATGTTATTGTTACAGCTCATGCATTTATTATAATTTTTTTTATAGTTATACCAATTATAATT
>2adb0df1204c541abf10feae0e90f5a2	GACTTGATCAGGAATAGTAGGTACTTCATTAAGAATTTTGATCCGAACTGAACTTGGACAACCAGGTTACTTAATTGGAGATGATCAAACATATAATGTTATTGTTACAGCCCATGCTTTTATTATAATTTTTTTTATAGTTATACCCATTATAATT
>2507f33a9ea94ee194a834d3bcf2d298	AATTTGAGCAGGAATAGTTGGAACATCATTAAGATTATTAATTCGAGCTGAATTAGGAAATCCTGGATCTTTAATTGGAGATGATCAAATTTATAATACTATTGTTACAGCTCATGCTTTTATTATAATTTTTTTTATAGTTATACCTATTATAATC
>4b69428e47d7ecc4b3d3614ff6010a04	AATTTGAGCAGGAATAGTAGGAACATCTTTAAGCTTATTAATTCGAGCTGAATTAGGTAACCCTGGTTCTTTAATTGGCGATGATCAAATTTATAATACTATTGTAACAGCTCATGCTTTTATTATAATTTTCTTCATAGTTATACCTATTATAATT
>3bf49ac942b2d7932055e789002b90e7	GGCTTGGTCAGGTATAATTGGTACTTCATTAAGTTTATTAATTCGAGCTGAACTTGGTCAACCAGGATCTTTAATTGGAGACGATCAAATTTACAATGTGATTGTAACTGCTCATGCTTTTATTATAATTTTTTTTATAGTAATACCTATCATAATT
>e0f50da98cdd2c5a6ac9d32f82b94909	TGCTTGATCTGGAATAGTTGGAACATCATTAAGAATACTAATCCGCTCAGAATTAGGAAATCCCGGATCTTTAATTGGGGACGATCAAATTTATAATGTTATTGTTACAGCCCATGCTTTTATTATAATTTTTTTCATAGTTATACCTATTATAATT
>914e18f6092b596830f70b6dffffc76f	AGCTTGATCAGGAATAGTAGGGACTTCATTAAGAATTTTAATTCGAACTGAACTTGGACAGCCAGGTTATTTAATTGGAGATGATCAAACATATAATGTTATTGTTACAACTCACGCTTTCATTATAATTTTTTTATAGTTATACCTATTATAATT
>c648f290baa7ae06c740d5bbeb063411	AGCATGATCTGGGATAGTTGGAACTTCGTTAAGAATCTTAATTCGGTCAGAACTTGGAAATCCAGGAACTTTAATTGGTAATGATCAAATTTATAATACTATTGTTACTGCCCATGCTTTTATTATAATTTTTTTTATAGTAATACCAATAATAATT
>5b4adb5d84069b32bc7ede9accca12ee	TGTTTGAGCGGGTATAATTGGAACTTCTTTGAGGCTTTTGATTCGAGCTGAGTTGGGTAACCCTGGGTTTTTAATTGGGGATGATCAGATTTATAATGTTATTGTTACTGCTCACGCATTTATTATAATTTTCTTTATAGTTATACCTACTATAATT
>97e8c0cb073637f714a659e119565487	AATTTGAGCTAGAATAATTGGTACATCATTAAGAATTTTAATTCGAACTGAATTAAGAAATCCAGGATCATTTATTAATAATGATCAAATTTATAACTCTATCGTTACAGCTCATGCATTCATTATAATTTTTTTTATAATTATACCAATTATAATT
>a6170c70867749f52febc3d8b8de692d	TGCATGAGCTGGAATAGTAGGAACATTAAGACTACTTATTCTTTCAGAACTAGGTACTCCTGGTACATTAATTGGTAATGACCAAATTTATAATGTAATTGTAACAGCTCATGCTTCTATCATCATTTTCTTTGTAGCTATACCAATTATAATT
>a6e09bd515e4888c66484a325faf2d86	TATTTGAGCAGGTATAGTAGGAACCTCTTTAAGCTTATTAATCCGAGCTGAATTAGGAAATCCCGGATCATTAATTGGAGATGATCAAATTTATAATACAATTGTTACAGCTCACGCTTTTATTATAATTTTTTTTATGGTTATGCCAATTATAATT
>74d9a3282a1e55907ecf6a62e37ea399	AGCTTGAGCAGGAATAGTAGGAACTTCATTAAGAATTTTAATTCGAGCAGAATTAGGTCATCCTGGGGCTTTAATTGGAAATGACCAAATTTATAATGTAGTTGTTACTGCACATGCTTTTATTATAATTTTTTTTATAGTTATACCTATTATAATT
>a1a0b44a6a3197a5467a66cb10990c7a	ATTGTGGGCTGGTATAGTTGGTACTAGTTTGTCTTTAATTATTCGTTTAGAGTTAGCTAAACCTGGTTTATTATTAGGTAGTGGCCAGCTATATAATAGTATTATTACTGCTCATGCTATTTTGATAATTTTTTTTATAGTTATACCTACTATAATT
>46fe45e0d1c324debfc9bdb6e0aad1fa	TGCATGAGCTGGGATATTAGGAACTTCTTTAAGACTACTTATTCGCTCAGAACTAGGGACACCTGGAACATTAATTGGTAATGATCAAATTTATAATGTAATTGTTACTGCTCATGCTTTCATCATGATTTTCTTTATAGTTATACCAATTATAATT
>0b8ee6e14baafd7d2d0adcfca90195e2	TAGTTGAGCAAGAATAATTGGAACTTCTTTAAGAATAATTATTCGAGCAGAATTAGGTCATCCAGGTTCTTTAATTGGAAATGACCAAATTTATAATACTATTGTAACTGCACATGCTTTTGTAATAATTTTTTTTATAGTAATGCCTATTATAATT
>819ff77ddbff6a3d0182d6e593b675db	AATTTGATCTGGATTAGTAGGTACAAGATTAAGTTTATTAATTCGAGCTGAATTAGGTCAACCAGGTTCTTTAATTGGTGATGATCAAATTTATAATGTTATTGTTACAGCTCATGCTTTTATTATAATTTTTTTTATAGTAATACCTATTGTTATT
>54e2ebf47f108350621058fc8bcda2ac	TATATGATCTGGAATTATTGGATTATCATTATGAATAATTATTCGATTAGAACTTGGATTTCCTGGTTCATTAATTAGAAATGATCAAATTTATAATTCAATTGTAACTACCCATGCTTTTATAATAATTTTTTCTTGTGATACCTGTAATAATA
>1a2599bdf7c5fe610a888e72c1e6fd73	AGCTTGGGCAGGAATAGTAGGAACTTCATTAAGAATTTTAATTCGAGCAGAACTTGGACATCCAGGTGCATTAATTGGAGATGACCAAATTTATAATGTTATTGTAACAGCTCATGCTTTTATTATAATTTTCTTTATAGTAATACCTATCATAATC
>e52ed7e4f239e506dd6e7085a77498ce	TGCTTGGGCTGCAATGGTTGGTACTGCAATAAGTGTATTGATTCGAATGGAATTAGGTCAGACTGGATCATTTATGGGAAATGATCATATATATAATGTAATTGTAACCGCTCATGCTTTTGTTATAATTTTTTTTATAGTAATACCCATTATAATT
>0f43d679e07b7c44af02e7d4b6af2aa2	GGCTTGATCAGGAATAGTAGGTACATCATTAAGAATTTTGATTCGAACTGAACTTGGACAACCAGGTTACTTGATTGGAGATGATCAAACATATAATGTTATTGTTACAGCCCATGCTTTTATTATAATTTTTTTTATAGTTATACCCATTATAATT
>3390e7b136149197ee1f654d1155d28a	GGCTTGGTCAGGTATAATTGGTACTTCATTAAGTTTATTAATTCGAGCTGAACTTGGTCAACCAGGATCTTTAATTGGAGACGATCAAATTTACAATGTGATTGTAACTGCTCATGCTTTTATTATAATTTTCTTTATAGTGATACCTATCATAATT
>945104612cd8ddca2a224b77aa426bde	AGCTTGAGCTGGTATAGTAGGAACCTCATTAAGAATTCTAATTCGTGCCGAATTAGGTCATCCAGGAGCATTAATTGGAGATGATCAAATTTATAATGTTATTGTTACTGCCCATGCATTTATTATAATTTTTTTTATAGTTATACCAATTATAATT
>6286159206271a18a87b74a4ea6876e0	AGCATGAGCAGGAATAGTGGGAACTTCACTAAGTATTCTAATTCGGGCTGAATTAGGGCACCCAGGAGCATTAATTGGAGACGATCAAATTTATAATGTAATTGTTACAGCTCATGCTTTTATTATAATTTTTTTTATGGTTATACCAATTATAATT
>97907b6300d9d541673cc4054192ec78	TGCTTGAGCTGGAATAGTTGGTACTTCATTAAGTATACTAATTCGAGCAGAATTAGGACACCCTGGAGCATTAATTGGAGATGATCAAATTTATAATGTTATTGTAACTGCACATGCTTTTGTAATAATTTTTTTCATAGTTATACCTATTATAATT
>0b2d8cf1c57606913dffc2f9dc8aeb3d	TATTTGAGCTGGTATAGTTGGTACATCATTGAGATTATTAATTCGAGCTGAATTAGGAAATCCAGGTTCTTTAATTGGTGATGATCAAATTTATAATACTATTGTAACTGCTCATGCTTTTATTATAATTTTTTTTATAGTTATACCAATTATAATT
>5584b8ab1be68ea20ee4fd899ea0c10f	TGCTTGATCTGGAATAGTGGGTACTTCTTTAAGAATTTTAATTCGTGCAGAATTAGGACATCCTGGAGCCTTAATTGGAGACGATCAAATTTACAATGTAATTGTAACAGCACATGCATTTATTATAATTTTTTTTATAGTTATACCTATTATAATT
>53497bb46e0fb5d33a259f8f945ebf9a	AATATGAGCAGGAATAATTGGTTCTTCAATAAGAATTATTATTCGAATAGAATTAGGGAATCCAGGAATTCTTATTAATAATGATCAAATTTATAATTCAATTGTTACTGCACATGCATTTATTATAATTTTCTTTATAGTTATACCAATTATAATT
>d98993b8f7f84e5330e1697f930e90a2	TGCTTGAGCAGGAATAGTAGGAACATCCTTAAGAATCATAATTCGTGCTGAATTAGGTCATCCAGGAGCCTTAATTGGTGATGATCAAATTTATAACGTAATTGTTACAGCTCATGCTTTTATTATAATTTTTTTCATAGTAATACCTATTATAATA
>f6ad63140282866bf49954d9f687f824	TACATGATCCGGCTTATTAGGGACTTCTTTAAGAGTTCTAATTCGTACTGAATTAGGAACTGTTAACTCATTAATTAACAATGATCAAACATATAATGTTTTAGTTACAGCCCATGCTTTCATTATAATTTTTTTTATAGTTATGCCTATTATAATT
>15f47e80001ab333c73daf142b0350c2	GGCATGAGCAGGAATAGTAGGATCTTCTTTAAGAATTCTTATTCGTGCAGAATTAGGTCATCCAGGAATATTAATTGGTAATGATCAAATTTATAATGTAATTGTAACAGCCCATGCTTTTATTATAATTTTTTTTATAGTTATACCAATTATAATT
>74e411cc70c9321859b9137592e09027	TATTTGATCAGGATTAATTGGAATAATAATAAGATTAATTATTCGTTTAGAATTATCTAGATCTAATTCAATTTTGAATAACGATCAATTATATAATGTAATTGTTACTTCCCATGCATTTATTATAATTTTTTTCATAACTATACCAATTATAATT
>b5789fa60a84c827edee99ee5580aa4a	GGCTTGATCAGGGATGGTAGGAACTTCTTTAAGTTTACTCATCCGGGCCGAATTGGGCCAACCTGGGTCTTTAATTGGTGATGATCAAATCTATAATGTTATTGTAACAGCCCATGCTTTCATTATAATTTTCTTCATGGTTATGCCTATCATGATT
>098acbb19e51cfcc13d46de3c34bbe9c	TGCATGAGCTGTATAGTAAGAACTTCATTAAGACTACTTATTCGTTCAGAACTGGGTACTCCTGGTATATTAATGGATAATGACCAAATTTATAATGTAACTGTAACTGCTCATGCTTTTATCATAATTTTCTTTATAGTTATACCAATTATAATT
>16640ead2a10c1ebc1522d6cac47d692	GACTTGAGCTGGAATAGTAGGAACTTCTTTAAGAATTTTAATTCGTGCTGAATTAGGAAATCCTGGAGCATTAATTGGTGATGACCAAATTTATAATGTTATTGTCACTGCTCATGCATTTGTAATAATTTTTTTCATAGTTATACCTATTATAATT
>a5c56e960ef8ae576741caaea9948f7b	GGCATGATCCGGAATAGTAGGAACTGCCTTAAGTATATTAATTCGAGCTGAATTAGGACATCCTGGAACTTTTATTGGTGATGACCAAATTTATAATGTAATTGTTACAGCACATGCTTTTATTATAATTTTTTTCATAGTTATACCTATTCTAATT
>66f73edb03e58332105a733e2237321e	TGCATGAGCTGGAATAGTAGGAAGTTCAATGAGACTACTAATTCATTCAGAACTAGGTACTCCTGGTACATTAATTGGTAATGACCAAATTTATAATGTAATTGTTACTGCTCATGCTTTCATCATAATTTTCTTTATGGTTATGCCAATCATAATT
>56e9813ccc1e40b9a9440cc5ff108dc6	TATTTGAGCTGGTATAGTTGGTACTTCATTAAGATTATTAATTCGAGCTGAATTAGGAAATCCAGGATCTTTAATTGGTGATGACCAAATTTATAACACTATTGTAACTGCACATGCTTTTATTATAATTTTCTTTATAGTTATACCTATTATAATT
>b80403dc58afba55bb8fe28399ba77ac	TGCTTGAGCAGCAATAGTAGGTACAGCTATAAGAGTTTTAATTCGAATTGAATTAGGACAAACTGGGAGATTTATAGGTGATGATCAATTATATAATGTTATTGTAACAGCTCATGCTTTTATTATAATTTTTTTTATGGTTATACCTATTTTAATT
>e779628ee4c2c5667f0e0e8f3a9345fa	AATTTGATCAGGTTTAGTAGGAACTAGATTAAGTTTATTAATTCGAGCTGAATTAGGTCAACCAGGTTCATTAATTGGGGATGACCAAATTTACAATGTAATTGTAACTGCACATGCATTTATTATAATTTTCTTTATAGTTATACCAATTGTCATT
>d566ef87762965ae0f12dbfb2da6de35	AGCCTGAGCTGGAATAGTAGGAACTTCTTTAAGAATTTTAATTCGAGCTGAATTAGGACATCCTGGCGCTTTAATTGGAAACGATCAGATTTATAATGTAGTAGTGACTGCACATGCCTTTATTATAATTTTTTTTATAGTAATGCCTATTATAATT
>da4930a91e248b35a456098b7c14e7a1	AGCTTGATCAGGAATAGTAGGTACTTCTTTAAGTATTATTATTCGTGCTGAATTAGGTCACCCAGGAGCTTTGATTGGGAATGATCAAATTTATAATGTCATTGTTACTGCTCATGCTTTTATCATAATTTTTTTTATGGTTATACCAATCATAATT
>5ced3ff6d624f4a95c441007c44e93bc	TATTTGAGCAGGAATAGTAGGAACTTCTTTAAGATTGTTAATTCGTGCTGAATTAGGTAATCCTGGATCACTAATCGGAGATGATCAAATTTATAATACTATTGTAACTGCTCACGCTTTTATTATAATTTTTTTTATAGTAATACCTATTATAATT
>81fe99cd85a1c30d5b62911db56a994b	GGCCTGATCTGGGATAGTAGGATCTTCTTTAAGAATTTTGATTCGAACAGAATTAGGTCACCCAGGAATATTAATTGGGAATGACCAAATTTATAATGTTATTGTAACAGCTCATGCTTTTATTATAATTTTTTTTATAGTTATACCTATTATAATT
>0e6e6d5fd1f75b92f82146562c135868	AGCTTGATCAGGAATAGTTGGTACTTCACTAAGACTATTAATTCGATCTGAATTAGGAAATCCAGGTTCTTTAATTGGAGATGATCAAATTTATAATGTAATTGTTACTGCTCATGCTTTTATTATAATTTTCTTTATAGTTATACCTATTATAATA
>b837bb07786f58638f6c05498776147d	GGCTTGATCAGGAATAGTAGGTACATCATTAAGAATTTTGATTCGAACTGAACTTGGACAACCAGGTTACTTAATTGGAGATGATCAAACATATAATGTTATTGTTACAGCCCACGCTTTTATTATAATTTTTTTTATAGTTATACCCATTATAATT
>861bf1ddf8e92c9e3f78b8fd1c645eed	AATTTGATCAGGACTTGTAGGTACAAGTTTAAGTTTATTAATTCGAGCTGAATTAGGTCAGCCAGGTTCATTAATTGGGGATGATCAAATTTATAATGTTATTGTTACAGCTCATGCTTTTATTATAATTTTTTTTATAGTAATACCTATTATAATT
>8811e9e5d3c623e2e63b8962709c70ab	GGCTTGAGCTGGAATAGTGGGGACCTCCTTAAGAATTTTGATTCGGGCTGAATTAGGACATCCTGGAGCTTTAATTGGAAATGATCAAATTTATAACGTTATTGTAACAGCCCATGCTTTTATTATAATTTTTTTTATAGTTATACCTATTATAATT
>b5b348fd6c3453ced204cc5cad1b203a	TGCTTGATCAGGAATAGTTGGTACTTCTTTAAGTATAATTATTCGAGCTGAATTAGGGCACCCTGGTGCATTAATTGGTAATGATCAAATTTATAATGTAGTAGTAACTGCTCACGCTTTTATTATAATTTTTTTTATAGTTATACCTATTATAATT
>d3a421bb91c3b5b9a2caec8c75cfd862	TGTATGATCAGGAATATTAGGAACCTCTCTTAGCCTGTTAATTCGAGCTGAATTAGGTCATCCAGGTTCTTTAATTGGAGATGATCAAATTTATAATGTAATCGTTACGGCTCATGCTTTTATTATAATTTTCTTTATAGTAATACCTATTATAATT
>ce35c813515c6ba912bdaa5957d8c942	AGCATGAGCCGGAATAGTAGGAACTTCTCTAAGTATTCTAATTCGAGCTGAATTAGGACACCCAGGAGCCTTAATTGGTGATGACCAAATTTATAATGTAATTGTAACAGCTCACGCATTTGTTATAATTTTCTTTATAGTAATACCTATTATAATT
>efc6b420d38f900f6ae99bfa826422f2	AGCCTGAGCTGGAATAGTTGGAACTTCATTAAGAATTTTAATTCGTGCAGAGTTGGGTCACCCTGGAGCTTTAATTGGTGATGATCAAATTTATAATGTAATTGTTACTGCTCATGCATTCGTAATAATTTTTTTTATAGTAATACCTATTATAATT
>c2dfc63e935aab8a7e442c2b22211a6a	AGCTTGAGCGGGAATAGTAGGAACTTCATTAAGAATTTTAATTCGAGCAGAATTAGGGCATCCTGGAGCTTTAATTGGAAATGACCAAATTTATAATGTAGTTGTTACTGCACATGCTTTTATTATAATTTTTTTTATAGTAATACCTATTATAATT
>8041efba663a8e42fc593762b7af9598	TGCTTTTTCCGGTATTATTGGTACAGTGTTGTCATTAATTATACGTTTAGAATTAAGTTATCCAGATTTTAGTATTTTATATAATAATTATAATTTATATAATGTTATTATTACGAACCATGCTTTTATTATGATTTTTTTTTTTATTATGCCAATTATGATT
>4a2c42056c39b5f572e8e05047bce3d2	TGGATTTGCAGGATTATTAGGTACTGTAATTTCGGTTATTATTCGATTTGAGCTATCAGGCCCAGGTCCTCAAATTTTAAACGGAAATGGCCAGGTATATAATGTATTGATAACAACACATGCGTTTTTAATGATTTTTTTTTTTGTTATGCCTGTTATGATT
>b76f0d2b1f9d401404c138b87f9682f3	AATCTGAGCAGGTATAGTAGGTACTTCATTAAGATTATTAATTCGAGCTGAATTAGGAAATCCTGGATCTTTAATTGGAGATGATCAAATTTATAATACTATTGTTACAGCTCATGCTTTTATTATAATTTTTTTTATAGTTATACCTATTATAATT
>81f5996659a2145448c02ce8267a1f59	AGCTTGAGCTGGAATAGTAGGAACTTCTTTAAGTATTTTAATTCGAATAGAATTAGGTCATCCTGGAGCTCTAATTGGAGATGACCAAATTTATAATGTAATTGTAACTGCTCATGCATTTGTAATAATTTTCTTTATAGTAATGCCTATTATAATT
>656cc178e0860a3533804592b1e862c0	AATCTGAGCTGGTATAGTAGGAACTTCTTTAAGAATAATTATTCGAACAGAATTAGGAACTACTGAATCTTTAATTAAAAATGATCAAATTTATAATGTATTAGTTACTGCCCATGCTTTTATTATAATTTTTTTTATAGTTATACCTATTATAATT
>e41fb1e831e15c7d6272145c940797dc	AGCTTGGTCCGGAATAGTGGGAACTTCATTAAGAATTTTAATTCGAGCAGAATTAGGTCATGCCGGATCTTTAATTGGTGACGACCAAATTTATAATGTTATTGTAACTGCTCATGCTTTTGTTATAATTTTTTTTATAGTTATACCTATTTTAATT
>bfa8dc38df45ef7c5eb342e594460332	AGCCTGATCAGGATCTTTAGGATTAGCCTTAAGATTACTAATTCGAGCTGAATTAGGAACTCCAGGAACTTTAATTGGTAATGATCAAATTTATAATGTTATTGTTACAGCTCACGCCTTCATTATAATTTTCTTTATAGTTATACCTATTATAATT
>d3caea9f3ac5a698ed798a7d71c7bdf5	TGCTTGAGCAGGAATAGTAGGAACTTCTTTAAGTATATTAATTCGAGCAGAATTAGGTCATCCAGGAGCTTTAATTGGAAATGATCAAATTTATAATACTATTGTTACAGCACATGCTTTTGTTATAATTTTTTTTATAGTAATACCTATTATAATT
>f7631742ed42bfa7794ea269f614db0c	AATCTGAGCAGGTATAGTTGGAACTTCTTTAAGATTATTAATTCGAGCTGAATTAGGAAATCCTGGATCATTAATTGGAGATGATCAAATTTATAATACCATTGTAACAGCTCATGCATTTATTATAATTTTTTTTATGGTAATACCTATTATAATT
>1e18643d94b8472c632f5d84727d38a6	AATTTGAGCAGGAATAGTAGGAACATCTTTAAGACTATTAATTCGTGCTGAATTAGGAAACCCTGGATCTTTAATTGGAGATGACCAAATTTATAACACTATTGTCACAGCTCATGCTTTTATTATAATTTTTTTTATAGTTATACCTATTATAATT
>ab80b4877391ec944f289a128096b341	GGCCTGAGCAGGAATAATCGGAACTTCTCTAAGAATATTAATTCGAGCTGAATTAGGGCATGCTGGTTCTTTAATTGGAAATGACCAAATTTATAATGTTATTGTTACTGCTCATGCATTTATTATAATTTTTTTTATAGTAATACCAATTATAATT
>3fb0368183808f408ddb1537aea3fb24	AATTTGATCTGGAATAGTAGGAACTTCTTTAAGAATTATTATTCGAACTGAATTAGGCCATCCAGGAGCATTAATTGGTAATGACCAAATTTATAATGTAATTGTTACTGCTCATGCTTTTATTATAATTTTTTTTATAGTTATACCTATTATAATT
>3b3066c6e4a1c54a368b4b6a15f5f238	AATTTGAGCTGGTATAGTAGGTACTTCATTAAGATTACTAATTCGTGCAGAATTAGGAACCCCCGGATCTTTAATTGGAGATGACCAAATTTATAATACTATTGTTACTGCTCATGCATTTATTATAATTTTTTTTATAGTAATACCTATTATAATT
>127db19cb2ee7a0d350aee4c0854d346	AGCTTGATCTGGAATAGTTGGTACTTCCCTAAGTATAATTATTCGAGCAGAATTAGGCCACCCAGGAGCCTTTATTGGTAATGACCAAATTTATAATGTAGTTGTTACAGCTCATGCTTTTGTCATAATTTTTTTTATAGTAATACCTATTATAATT
>7ee882a7f2cbfb1bfff941e8edbfc82e	AGCTTGATCAGGAATAGTAGGTACTTCATTAAGAATTTTAATTCGAACTGAACTTGGACAGCCAGGTTATTTAATTGGAGATGATCAAACATATAACGTTATTGTTACAGCTCATGCTTTTATTATAATTTTTTTATAGTTATACCCATTATAATT
>66418eef61605cf3fe090012b70e5310	GGCCTGAGCAGGAATAATTGGAACTTCTTTAAGAGTTCTTATTCGAACTGAACTAGGGCATCCTGGGGCACTAATTGGGAATGACCAAATTTATAATGTAATCGTTACTGCTCATGCTTTTATTATAATTTTTTTTATAGTAATGCCAATTATAATT
>a8bac5e672a55354a91550ed25d36f2c	AATTTGAGCAGGAATAGTAGGAACATCTTAAGTCTTTTAATTCGAGCTGAATTAGGTAACCCTGGTTCTTTAATTGGAGATGATCAAATTTATAATACTATTGTAACAGCTCATGCTTTTATTATAAATTTTTTTATAGTTATACCTATTATAATT
>51a58758b1d98d0a7ba5055a066efcec	AGCATGATCTGGAATAATCGGAACTTCATTAAGAATTTTAATTCGAACTGAATTAGGTCACCCTGGGGCTTTAATTGGAGATGACCAAATTTATAATGTAATTGTAACAGCTCATGCTTTTATTATAATTTTTTTTATAGTAATACCTATTATAATT
>f0601c86f2473516707c28e61b8b24bb	AGCTTGATCAGGGATATTAGGAACCTCATTAAGTATATTAATTCGAGCAGAATTAGGACGACCAGGAACTTTTATTGGAGACGACCAAATTTATAATGTAATTGTAACAGCTCATGCTTTTATTATAATTTTTTTCATGGTTATACCAATTTTAATT
>e6b8006c7cf1cc1fa4791f12ec8eb826	AGCATGAGCTGGGATAGTAGGAACTTCTCTTAGAATTCTAATTCGAACCGAACTTGGCCAACCAGGTTCCCTTATTGGTGATGACCAAATTTATAACGTCATTGTAACAGCCCACGCATTTGTAATAATTTTCTTTATAGTTATGCCCATTATAATT
>bd70e7206062c378b3bbb37990a72c14	AATTTGAGCAGGAATAGTTGGAACATCTTTAAGTCTTTTAATTCGAGCTGAATTAGGAAATCCAGGATCATTAATTGGGGATGATCAAATTTATAACACTATTGTTACAGCTCATGCTTTTATTATAATTTTTTTCATAGTTATACCTATTATAATT
>f7fcb579c455642bd195eade2a47222b	AGCTTGAGCAAGTATAGTAGGCACCTCTTTAAGTATATTAATTCGAGCAGAATTAGGATGTCCTAATGCTCTAATTGGAGATGATCAAATTTATAATGTAATTGTAACTGCTCATGCCTTTATTATAATTTTTTTTATAGTAATACCTATTATAATT
>613714081560560addda13d1e85c0562	GTCTTGAGCTGGAATGATCGGAGCTAGCCTTAGCAGAGCCATTCGGTTGGAATTAGGGCAACCCGGGGCTCTCCTGGGGAATGACCAAATCTATAACACCATGGTGACAGCTCACGCATTCATCATAATTTTTTTTATAGTCATACCTATAATAATT
>30b827c8feb279d4530442525046099a	TCTTTGATCTGGTATGGTTGGAACTAGATTATCTTTAATTATTCGTTTAGAATTAGCAAAACCCGGTATATTCTTAGGTAATGGACAACTATATAATTCTATTATTACAGCTCATGCTATTTTAATAATTTTTTTTATAGTTATACCGAGAATAATT
>d6cff1beabaf737be51db07cf334833a	AGCTTGATCAGGAATAATTGGAACTTCATTAAGAATTTTAATTCGTACTGAATTAGGACATCCTGGATCATTAATTGGAAATGATCAAATTTATAATGTTATTGTTACAGCTCATGCTTTTATTATAATTTTTTTTATAGTAATACCAATTATAATT
>bf2431ac8c8a34105657ed126d5faa79	AATTTGAGCGGGAATAGTAGGAACATCTCTTAGTCTTTTAATTCGAGCTGAATTAGGAAATCCAGGATCTTTAATTGGAGATGATCAAATTTATAATACTATTGTAACAGCTCATGCTTTTATTATAATTTTTTTTATAGTTATACCTATTATAATT
>0132042bd3d85ed547229401c19ff7a0	TATTTGAGCAGGAATAGTAGGAACTTCTTTAAGTCTCTTAATTCGAGCAGAATTAGGAAATCCAGGCTCATTAATTGGAGATGACCAAATTTATAATACTATTGTTACAGCACATGCATTTATTATAATTTTTTTTATAGTTATGCCCATTATAATT
>1bf2aa20cd7cc85195fd953d52d3d257	AATTTGATCCGGATTAGTCGGGTCTTCTTTAAGATTCCTTATTCGAATTGAACTCAGAACTCCAGGGTCTTTAATTGGAAATGACCAAATTTATAATGTAATTGTCACTTCTCATGCATTTATTATAATTTTCTTTATAGTTATACCCATTATAATT
>5f6ba5f5ee90c0d76cf1b41b6fd1cd13	TATCTGAGCTGGAATAGTGGGAACTTCTTTAAGATTATTAATTCGAGCAGAATTAGGAAACCCAGGATCATTAATTGGAGATGATCAAATCTATAATACTATTGTTACAGCACATGCTTTCATTATAATTTTTTTTATGGTTATACCTATTATAATT
>d8282eea4e5d988c05433de692e2c1ce	AATTTGAGCAGGTATAGTAGGAACATCATTAAGATTATTAATTCGAGCTGAATTAGGAAATCCTGGCTCATTAATTGGAGATGATCAAATTTATAATACTATTGTTACAGCACATGCTTTTATTATAATTTTTTTTATAGTTATACCTATTATAATT
>89f1ca2ebeaec8ecdff8ff710f950fc4	GGCCTGAGCAGGAATAATCGGAACCTCTCTAAGAATATTAATTCGAGCTGAATTAGGACATGCTGGTTCTTTAATTGGAAATGACCAAATTTATAATGTTATTGTTACTGCTCATGCATTTATTATAATTTTTTTTATAGTAATACCAATTATAATT
>757ec3f7fbadffd1aca8480ad7cea7c0	AAGTTGAGCAAGAATAATTGGAACTTCGTTAAGTTTAATTATTCGAACTGAATTAGGTCACCCAGGATCTTTAATTGGGAATGACCAAATTTATAACACAATTGTAACAGCTCATGCATTTGTAATAATTTTTTTCATAGTAATGCCAATTATAATT
>f60fed2e692008ee2ae662353624dab5	AAGATGGGCAAGAATGGTTGGTACTTCTTTAAGTTTAATTATTCGAGCTGAATTAGGTCATCCTGGATCATTGATTGGAAATGACCAAATTTATAATACTATTGTAACTGCTCATGCATTTATTATAATTTTCTTTATAGTTATACCTATTATAATT
>763bf7e07af1bcee90a26075c297fa1e	GATTTGAGCTGGAATAGTGGGAACATCATTAAGTTTATTAATTCGAGCAGAATTAGGAAATCCAGGATCACTAATTGGAGATGATCAAATTTATAATACTATTGTAACAGCCCATGCCTTTATTATAATTTTTTTTATAGTAATACCCATTATAATT
>1e4e4849e0f87d79eccb2907a3fca6b4	TGCTTGATCTGCTATACTAGGGACAGCTTTAAGAGTAATTATTCGAGCAGAGCTTGGGCAACCTGGGACACTAATTGGTAATGACCAAATTTATAATACAATTGTTACTGCCCATGCATTTATTATAATTTTTTTTATAGTAATACCAATCATAATC
>6008a2a1b7fde14a305f818bcde9ed3b	AATTTGAGCAGGAATATTAGGAACTTCTCTTAGTTTATTAATTCGAGCAGAATTAGGGAATCCAGGATCTTTAATTGGAAGTGATCAAATTTATAATACCATTGTAACAGCTCATGCTTTTATCATAATTTTCTTTATAGTTATGCCAATTATAATT
>5c03761047200f95ceab80d3f38cf247	GGCCTGGTCTGGAATAGTAGGCACATCTTTAAGTATACTTATTCGAACAGAACTGGGAAATCCAGGTTCTTTAATTGGAGATGACCAAATTTATAACACAATTGTAACAGCCCATGCTTTTATCATAATTTTTTTTATAGTTATACCAATTATAATT
>356124160004b1d9b16b6e525abaea56	TGCCTGAGCTGGGATAGTAGGCACTGCATTAAGCCTACTAATCCGCGCCGAACTAGGCCAACCAGGGGCCCTATTAGGAGATGATCAAATTTATAATGTAATTGTTACCGCCCACGCTTTTGTAATAATCTTCTTTATAGTCATGCCTATTATAATT
>b611197b49ff0f5a6b046500b3acba39	TATATGATCTGGAATTATTGGATTATCATTAAGAATAATTATTCGATTAGAACTTGGATATCCTGGCTCATTAATTGGGAATGATCAAATTTATAATTCGATTGTAACTACCCATGCTTTTATAATAATCTTTTTTGTGATACCTGTAATTATA
>cfb396bbe3943da73ccc781f2c0785b3	AGCTTGATCCGGAATAGTTGGGACAGCATTAAGTATATTAATTCGTGCTGAATTAGGTCATCCTGGAACTTTTATTGGAGATGACCAAATTTATAATGTAATTGTTACAGCTCACGCTTTTGTCATAATTTTTTTTATAGTTATACCAATTTTAATT
>df19247380f15a4d93c706c857046962	TGCTTGAGCTGGTATAGTAGGTACATCCCTTAGTATCTTAGTACGAGCCGAATTAGGACACCCTGGAGCATTAATTGGTGATGATCAAATTTATAATGTGATTGTGACTGCTCATGCTTTTGTAATAATTTTTTTTATAGTAATACCTATTTTAATT
>6a40a1d9a59627db384e1e32eea197df	AATCTGAGCAGGAATGGTCGGAACTTCATTAAGAATAATTATTCGATCTGAACTAAGAATAACTGAATCCTTAATTAAAAATGATCAAATTTATAATGTTTTAGTTACTGCCCATGCCTTTATTATAATTTTCTTTATAGTAATACCAATTATAATT
>b730f81eaa12ea465837627efe423988	GGCATGATCTGGTATAGTTGGCTCATCTTTAAGAATTTTAATTCGAGCAGAATTAGGTCATCCTGGAATATTAATTGGAAATGATCAAATTTATAATGTTATTGTAACAGCTCATGCTTTTATTATAATTTTTTTTATAGTTATACCTATCATAATC
>2fce40cb54d7cd498535f7dd2de88f72	AGCTTGAGCGGGAATAGTAGGAACTTCTTTAAGAATTTTAATTCGAGCAGAATTAGGACACCCTGGAGCTTTAATTGGAGATGATCAAATTTATAATGTAATTGTAACAGCTCATGCCTTTGTAATAATTTTCTTTATAGTAATACCTATTATAATT
>c4bc423f7f5301ce0be3c02bd904863a	TGCATGATCTGGTATAGTAGGAACTTCATTAAGAATTTTAATTCGAGCAGAATTAGGACACCCTGGTGCATTAATTGGTGACGACCAAATTTATAATGTAATTGTTACAGCTCATGCTTTTATTATAATTTTCTTTATAGTTATACCTATTATAATT
>c952e5c73edd514b54f39e3f2724ed30	GGCTTGAGCAGGAATAGTAGGAACTTCTTTAAGAATTTTAATTCGAGCAGAATTAGGGCACCCTGGAGCATTAATTGGTGACGATCAAATTTATAATGTGATTGTTACAGCTCATGCATTTATTATAATTTTTTTTATAGTTATACCTATTATAATT
>d9d59e96c6a7ec7943deda7103ef22f3	ATTATGATCAGGACTTTTAGGAACCATAAGAAGATTAATTATTCGATTAGAATTAGTTCAACCAGGATCAATAATTAAAAATGATCAAATTTACAATACCATTGTAACCTCACATGCATTTATTATAATTTTCTTTATAGTTATACCAATTATAATT
>0509c985ae8606ffcff3a41264950a50	TGCATTATCAGGAATAATGGGTACTACTTTTTCTGTATTAATTCGCATGGAATTAGCTCAGCCAGGTAGCCAAATTCTTCTTGGAAATGGACAAGTTTATAATGTAATAATTACAGCTCATGCTTTTTTAATGATATTTTTTATGGTAATGCCAATTTTAATG
>b0fd17f1102516ea6dd3ef967fe1d846	GGCTTGATCAGGGATGGTGGGAACTTCTTTAAGTCTTCTTATCCGAGCTGAATTAGGTCAACCTGGATCTTTAATTGGTGATGACCAGATCTATAACGTTATTGTAACAGCCCATGCTTTCATTATGATTTTCTTCATGGTTATGCTTATTATGATT
>c2e6f17838d5d39847e1ff7e80d4f5b5	AAGTTGAGCTAGAATAGTAGGAACTTCATTAAGAATAATTATTCGAGCTGAATTAGGGCACCCCGGATCATTAATTGGAAATGATCAAATTTATAATACAATTGTTACAGCTCATGCTTTTGTAATAATTTTTTTTATAGTTATACCCATTATAATT
>453b703dce313d3a34bb2f147f84c0e2	TATTTGATCTGGAATAGTTGGAACTTCTTTAAGACTTTTAATTCGAGCTGAATTAGGAAATCCTGGATCTTTAATTGGAGATGATCAAATTTATAATACCATTGTTACAGGTCATGCTTTTATTATAATTTTTTTTATAGTTATACCTATTATGATT
>5b8c5568a9e3de677cb9e5c69079eb4c	AATTTGAGCTGGAATATTAGGAACTTCATTAAGATTGTTAATTCGTATAGAATTAAGAACTCCGGGATCATTTATTGGAAATGATCAAATTTATAATGCAATTGTAACAGCTCACGCCTTCATCATAATTTTTTTCATAGTTATACCTATCATAATA
>b42425674e2c6e467e51c9d03afe2f0d	TATTTGAGCAGGATTAGTGGGAACCTCTTTAAGAATATTAGTGCGATTAGAGTTAAGAACTACAGGGAATTTAATTGGTAATGACCAAATTTATAATGTAATTGTAACAGCCCACGCTTTTGTAATGATTTTTTTTATAGTTATACCCATTCTAATT
>ec30cf949211bce57a5ee1f9f88758ec	AGCTTGAGCCGGTATAGTCGGAACTTCTCTGAGTATTTTAATTCGAGCAGAATTAGGACATCCTGGTGCCTTAATTGGTGATGACCAAATTTATAATGTAATCGTTACAGCTCATGCTTTTGTTATAATTTTTTTCATAGTAATACCAATTATAATT
>076cf23a82f043ea2d91a4e78e6ebffc	AATTTGAGCAGGAATAATTGGAACATCTTTAAGATTATTAATTCGAGCAGAATTAGGAAACCCAGGATCTTTAATTGGGAATGATCAAATTTATAATACTATTGTAACAGCACATGCATTTATTATGATTTTTTTTATAGTTATACCAATTATAATT
>63beb3b2797901a9ad1ae12de80e0d53	GGCATTGTCAGGTGTTCTTGGAACAATCATGTCAATGCTAATTCGCATAGAATTAGCCTACCCGGGAAATCAATTTTTTTTAGGAAATCATCAATTGTATAACGTTGTGGTCACAGCACATGCAATTTTAATGATTTTTTTTATGGTAATGCCAGTAATGATT
>a8a4c041c2f6a94e1482aefb711bfff3	GATCTGATCAGGAATAATTGGAACTTCCCTTAGAATATTAATCCGATTAGAATTAGGAACCCCTAATAATTTAATTGGAAATGATCAAATTTACAATGTAATTGTAACGGCTCACGCGTTTATTATAATTTTCTTTATAGTTATGCCAGTCTTAATT
>0adb923c1dcdbf5773ff2778fdb3670c	AGCTTGATCAGGCATGGTAGGAACATCTTTAAGACTACTTATTCGAGCTGAATTAGGCCAACCAGGATCACTTATTGGAGATGACCAGATTTATAATGTTATTGTAACAGCTCACGCTTTTGTAATAATTTTCTTTATAGTAATACCCATTATAATT
>b8696a217b081fbbb5915e4078040cc0	AGCTTGAGCAGGAATAGTAGGAACTTCTTTAAGAATTTTAATTCGTACTGAATTAGGACACCCTGGAACATTAATTGGAAATGATCAAATCTATATTGTAATTGTTACAGCTCAGGCTTTTATTATAATTTTTTTTATAGTGATACCAATTATAATT
>faa6c3f9e6cfe173016ab2163ed2b314	TTTATTTGCAGGATTAGTTGGAACAAGTTATTCAATGTTAATTAGAATTGAATTAGCTACACCAGGAAATCATATTTTTGGAAATAATTATCATGCTTATAATGTTGCTGTTACAACTCATGCAGTTGTTATGATTTTTTTTATGGTTATGCCAGTTTTAATT
>1eedb995878ec3f27fa6cd307436f5a0	AATTTGAGCAGGAATAGTAGGAACTTCTTTAAGTTTATTAATTCGAGCAGAATTAGGTAATCCAGGATCTTTAATTGGAGATGACCAAATTTATAATACTATTGTTACAGCTCATGCTTTTATTATAATTTTTTTTATAGTTATACCTATTATAATT
>c395fc72095087eb9bfd94120f26cede	AGCATGATCAGGAATAGTGGGGACTTCTCTTAGAATACTTATTCGAGCGGAATTAGGCCACCCTGGAACATTTATTGGAGATGACCAAATCTATAATGTTATTGTTACAGCACATGCTTTTATTATAATTTTTTTTATAGTTATACCAATCTTAATC
>6f16b6343f60c8b216d0f14c54ff5b1b	TATATGATCTGGAATTATTGGATTATCATTAAGAATAATTATTCGATTAGAACTTGGATATCCTGGCTCATTAATTGGAAATGATCAAATTTATAATTCAATTGTAACTACCCATGCTTTTATAATAATTTCTCTTTTTGTGATACCTGTAATAATA
>6606548224c0853c36b91147753c3776	GGCTTGGGCAGGTATAATTGGAACTTCCCTAAGTATTTTAATTCGAGCAGAACTTGGTCATCCGGGAGCATTAATTGGGGATGATCAAATCTATAATGTTATTGTAACAGCTCATGCATTTATTATAATTTTCTTTATAGTTATACCAATTATAATT
>6902e197d135978f28f0c44059e93732	AGCCTGATCAGGAATAATTGGAACTTCTCTTAGAATATTAATCCGAACTGAATTAGGACACCCCGGAAGTTTAATTGGTGATGATCAAATTTATAATGTTATTGTTACTGCTCATGCTTTTATTATAATTTTTTTTATAGTTATACCTATTTTAATT
>5ad7d31e62bd1261f86ad92c4c5a7181	CTCATGATCTGGAATAGTAGGAACTTCTTTAAGAATACTAATTCGGTCAGAATTAGGAAACCCTGGATCATTAATTGGGAACGATCAAATTTATAATGTAATCGTTACAGCCCATGCATTTATTATAATTTTTTTTATAGTTATACCTATTATACTA
>e49810839d80d657fbf61eab9148cd0b	AGCTTGATCTGGTATAATTGGAACTTCTCTTAGTTTATTAATTCGGGCAGAGTTGGGCCAACCGGGATCTTTAATTGGGGATGACCAAATTTATAATGTTGTTGTTACTGCTCATGCTTTTATTATAATTTTCTTTATAGTGATGCCAATCATAATC
>240957864289a8cb47776be03615bfc9	AGCTTGATCAGGAATAGTAGGAACTTCTTTAAGAATTCTTATTCGAGCTGAATTAGGACACGCTGGTTCATTAATTGGTGATGATCAAATTTATAATGTAATTGTTACCGCCCATGCTTTTGTAATAATTTTCTTCATAGTTATACCAATTTTAATT
>4e4e679c9839e0316b0fb1726243386e	TGCTTGAGCAGGAATAGTGGGAACTTCCTTAAGAATTTTAATTCGAACTGAGCTAGGCCATCCCGGTAGATTAATTGGTAATGATCAAATTTTTAATGTAATTGTTACAGCTCATGCTTTCATCATAATTTTTTTTATAGTTATACCAATTATAATT
>cf7ac0f672a528ed2dcdfa781aa98833	AGCATGATACGGAATAGTTGGCACATCTCTTAGAATATTAATTCGTACTGAATTAGAAAACCCCGGAAGACTAATTGGAGATGACCAAATTTATAACACTATTGTAACAGCCCATGCTTTTATTATAATTTTCTTTATAGTAATACCAATTATAATT
>720be0438176d59b1ed9071ae0c8f4e5	AGCTTGAGCAGGAATAGTCGGAACTTCATTAAGTATACTAATTCGAGCAGAACTGGGTCACCCTGGAGCCTTAATTGGAGATGATCAAATTTATAATGTAATTGTTACTGCACATGCATTTGTTATAATTTTTTTTATAGTAATACCTATTATAATT
>43e935f9c22c562b51e1629bafaa74fc	AATTTGAGCAGGTATAGTAGGAACATCTTTAAGATTATTAATTCGAGCAGAATTAGGAAACCCCGGATCTTTAATTGGAGATGATCAAATTTATAATACTATTGTAACAGCTCATGCTTTTATTATAATTTTTTTTATAGTTATACCTATTATAATT
>6d19b3b19e4e894fd9e1674d5044512b	AATTTGAGCAGGAATATTAGGAACTTCTCTTAGTTTATTAATTCGAGCAGAATTAGGAAATCCAGGATCTTTAATTGGAAGTGATCAAATTTATAATACCATTGTAACAGCTCATGCTTTTATTATAATTTTCTTTATAGTTATGCCAATTATAATT
>26efd894e44d76db758596e6065caf4a	AATTTGATCAGGATTAATTGGATCTTCTTTAAGAATATTAATTCGTTTAGAATTAAGTCAAATTAATTCAATTATTAACAATAATCAATTATATAATGTTATTGTAACAATTCATGCATTTATCATAATTTTCTTTATAACAATACCAATTGTAATT
>11d63de4efd437a665b27927191a9b3e	GGCTTGATCCGGAATAGTAGGAACATCTCTAAGAATGCTTATTCGAGCAGAATTAGGACGTCCTGGTACTTTCATTGGTGATGACCAAATTTATAATGTTGTAGTTACAGCACATGCTTTTATTATAATTTTTTTCATAGTTATGCCTATTCTAATT
>413d9e82bbaf7027a33dfa56dae8393e	TATTTGAGCTGGTTTAATTGGAACTTCTTTAAGATTATTAATTCGAGCTGAATTAGGAAATCCAGGATCTTTAATTGGAGATGATCAAATTTATAATACAGTTGTAACTGCACATGCTTTTATTATAATTTTTTTCATAGTTATACCTATTATAATT
>b64b37ffc73f86fe665dcc398b7b5c54	AATTTGAGCCGGAATAGTCGGAACTTCGCTAAGTATGATTATTCGAATTGAATTAGGAACCCCTCAATCTTTAATTATAAATGATCAAATTTATAATGTTTTAGTCACAGCTCACGCATTTATCATAATTTTTTTTATAGTAATACCCATTATAATT
>f4dceb83b8ac69a789c8b7af0f0b573c	AGCTTGATCTGGTATAATCGGAACTTCTTTAAGAATTCTAATTCGAGCTGAATTAGGGCACCCCGGAGCACTAATTGGTGACGATCAAATTTATAATGTAATTGTAACAGCTCATGCTTTTATTATAATTTTCTTTATAGTAATACCAATTATAATC
>df8cc721e9f806b01e2d470ca3adce2e	AGCATGAGCCGGAATAGTTGGAACTTCTTTAAGAATTTTAATTCGTATAGAATTAGGTCATCCGGGAGCTTTAATTGGTGATGATCAAATTTATAATGTGATCGTTACAGCTCATGCATTTGTAATAATTTTTTTTATAGTAATACCAATTATAATT
>de63c2c1f2f13c6c6e69de8b1d49ef12	GGCTTGAGCCGGAATAATTGGAACTTCATTAAGAATTTTAATTCGGGCCGAATTAGGACACCCTGGGGCATTAATTGGGGATGATCAAATTTATAATGTTATTGTAACTGCCCATGCATTTATTATAATTTTTTTTATAGTTATACCTATTATAATT
>d6fbd0d52f67e08e4f6591f444dbd78d	GGCTTGATCAGGGATAGTAGGGACTTCTTTAAGTATACTTGTTCGATCTGAACTAAGAATTCCTGGAAGATTAATTGGAGATGATCAAATTTATAATACAATTGTTACAGCCCATGCCTTTATTATAATTTTCTTTATAGTAATACCTATTATGATA
>cf17bf3a1bf2a36e7f787cdec636a3f9	TATATGCTCTGGAATTATTGGATTATCATTAAGAATAATTATTCGATTAGAACTTGGATGTCCTGGCTCATTAATTGGGAATGATCAAATTTATAATTCAATTGTAACTAACCATGCTTTTATAATAATTTTTTTTTTGTGATACTTGTAATTATA
>544bbfaf75cdaf4e886748ef143864aa	AGCTTGGGCTGGAATAGTAGGAACATCATTAAGAATATTAATCCGTTCGGAATTAGGCACTTCAAGAGCTTTAATTGGGAATGACCAAATTTATAATACAATTGTTACAGCCCATGCATTTATTATAATTTTTTTTATAGTTATACCAATTATAATT
>4d4c5a7f639981313e054d33e351c31c	GGCATGATCAGGTATAGTAGCAACTTCTTTAAGAATCTTAAAATCGTACTGAATTAGGAAACCCAGGATCACTAATTTTAGGTGATCATGTAAGGTTATTGTAACTGCTCATGCTTTCATCCTAATCTTCTTTATAGTAATACCTATAATAATT
>c3a54d338ebd606b596ae0a373b085ad	AATTTGAGCAGGAATAGTAGGAACTTCTTTAAGATTATTAATTCGTGCTGAATTAGGTAATCCAGGATCTTTAATCGGAGATGATCAAATTTATAATACTATTGTAACAGCTCATGCTTTTATTATAATTTTTTTTATAGTAATACCTATTATAATT
>d6d93caaaf5d21368e6cfd2765c6f96c	AGCATGATCTGGAATAGTGGGGGCAAGACTAAGAACTTTAATTCGATTGGAATTAGGACAACCTGGTACACTTTTAGGAAGAGATCAAATTTATAACACTATCGTAACAGCTCATGCTTTTGTTATAATCTTCTTTATAGTTATACCAATAATAATT
>2c84c15aea69416cd0ba4bae94f3c40b	AATTTGATCAGGTTTAGTAGGAACTAGATTAAGTTTATTAATTCGAGCTGAATTAGGTCAACCAGGTTCATTAATTGGAGATGACCAAATTTATAATGTAATTGTAACTGCACATGCATTTATTATAATTTTCTTTATAGTTATACCAATTGTTATT
>c58d52cdda5ce051d004e81b535a5100	AGTATGATCCGGAATAGTTGGCACATCTCTTAGTATATTAATTCGTACTGAATTAGGAAACCCCGGAAGACTAATTGGAGATGACCAAATTTATAACACTATTGTAACAGCCCATGCTTTTATTATAATTTTCTTTATAGTAATACCAATTATAATT
>aa88d038db8d348c1a42aba627673541	TTCTATTTCTGGCGCAGCTGGAACGGTTCTTTCTATACTTATACGTATTACTTTATTTCAACCAAATGATAATTTATTAGAAAATAATTACCAATTATACAATGTTATTGTTACAGGTCATGCTTTTATTATGATTTTTTTTATGGTAATGCCAACTTTAATT
>1c0495cac800fc3a049a71614f67f10b	GGCATGATCAGCTATAGTAGGAACGGCTATAAGAGTGTTAATTCGAATTGAGTTGGGACAAATTAGAAGAGTTTTAGGAAATGATCAACTTTATAATGTAATTGTTACTTCTCATGCTTTTGTAATAATTTTTTTTATAGTAATACCTATTTTAATT
>39fd92bd20478cc258bee28df98de299	GGCTTGAGCAGGGATAGTAGGAACATCCCTTAGAGTACTAATTCGAACAGAATTAGGACACCCTGGAGCTTTAATTGGAAATGACCAAATTTATAACGTAATTGTAACTGCACATGCTTTTATTATAATTTTTTTTATAGTTATACCTATTATAATT
>bfca6937635f529b85f6680c2a29e644	GGCTTGGGCAGGAATAGTAGGAACTTCATTAAGAATTTTAATTCGAGCAGAACTTGGACATCCAGGTGCATTAATTGGAGATGATCAAATTTATAATGTTATTGTAACAGCTCATGCATTTATTATAATTTTTTTCATAGTAATACCTATTATAATT
>343c8163b4c46cc5a55124c2dbd235c9	AATTTGATCAGGATTTTTAGGAGCAAGAATTAGATTAATTATTCGTACTGAATTAGGTATAGTTAGTAGTATTATTATAGATGAACAAATTTATAATTCTATAGTTACAGCTCATGCATTTTTAATAATTTTTTTTTTCGTTATACCTGTAGCTGTA
>b8ab336b5ceffbc639c29d25edf7be09	TATCTGATCAGGAATATTAGGTACTTCCCTAAGTTTATTAATTCGAGCTGAACTTGGAAACCCAGGTTCTTTAATTGGAGATGATCAAATTTATAATACAATTGTAACAGCTCATGCTTTTATTATAATTTTTTTTATAGTTATACCTATTATAATT
>d360c96dfcba9c8a65d22ec02fd1bb93	GGTTTGGTCGGGAATAATTGGTACAAGCCTAAGTTTACTTATTCGAGCTGAACTAGGACAAGCCGGCTCTCTTATTGGAGATGATCAAATCTATAATGTAATTGTCACCGCCCATGCTTTCATTATAATTTTTTTTATAGTAATACCTATTATAATT
>cf4f62e04c17656ca6e5458397cdf693	AGCTTGAGCTGGAATAGTAGGGACTTCTTTAAGTATTTTAATTCGTATAGAACTAGGACACCCAGGAGCTTTAATTGGGGATGATCAAATCTATAATGTAATTGTAACAGCCCATGCCTTTGTAATGATTTTTTTTATAGTTATACCTATTATAATT
>b47ae97173de05117e4dfbd71de8b2ba	TGCTTGATCTGGAATAGTAGGAACTTCATTAAGAATATTAATTCGCTCAGAATTAGGATTCCCCGGATCTTTAATTGGTGACGATCAAATTTTTAATGTTATTGTTACTGCTCATGCTTTCATTATAATTTTTTTTATGGTTATACCTATTTTAATT
>0bfb67cb390e6269d99cf22d434bed57	AGCTTGAGCTGGAATAGTAGGAACTTCTTTAAGTATATTAATTCGAGCTGAATTAGGTCATCCTGGGGCATTAATTGGTGATGATCAAATTTATAATGTAATTGTAACTGCACATGCATTTATTATAATTTTTTTTATAGTTATGCCTATTATAATT
>0f612bbe9788a05c01236bbae2bc84a4	GGCTTGATCTGGAATAGTAGGAACTTCTCTTAGTATTTTAATTCGAGCTGAATTAGGACATGCTGGGTCATTAATTGGTGATGACCAAATTTATAATGTAATTGTAACTGCTCATGCTTTTGTTATAATTTTTTTTATAGTTATACCTATTTTAATT
>1f3907d78c8356382ff6a3e34c1d35c0	TTTATGATCTGGTATAGTAGGTACTAGATTATCTTTAATTATTCGTTTAGAATTAGCAAAACCAGGCTTTTTTTTAGGTAATGGTCAATTATATAATTCTGTTTTAACAGCGCATGCTATTTTAATAATTTTTTTTATAGTTATACCTAGAATAATT
>794fec223b60411ebb0978d2c30e4212	TATATGATCTGGAATTATTGGATTATCATTAAGAATAGTTATTCGATTAGAACTTGGATGTCCTGGCTCATTAATTGGAAATGATCAAATTTATAATTCAATTGTAACTACCCATGCTTTTATAATAATTTCTCTTTTTGTGATACCTGTAATAATA
>7d6eb4c5a7d392145c8c8e041f9eb4dd	AGCTTGATCCGGAATAGTGGGGACTTCCCTCAGAATAATTATTCGAGCTGAATTAGGACATCCTGGTGCTTTAATTGGAAACGATCAAATTTATAATGTAGTAGTAACTGCTCATGCTTTTATTATAATTTTTTTTATAGTTATACCTATTATAATT
>e7fff262cc3c8c1c1807e985359ec145	GGCTTGATCAGGTATAATTGGCACTTCACTAAGTTTATTAATTCGGGCTGAACTTGGTCAACCGGGATCTCTAATTGGAGATGATCAAATTTACAATGTGATTGTAACTGCTCATGCCTTTATCATAATTTTCTTTATAGTAATACCTATTATAATT
>643e904ce5dbd6ca664326f87228cb7a	GGCTTGAGCTAGAATAGTAGGTACATCCCTAAGAATATTAATTCGTGCTGAACTAGGACATCCCGGTGCTCTTATTGGAGACGACCAAATTTATAATGTAATTGTTACTGCTCATGCCTTCGTAATAATTTTCTTTATAGTTATACCTATTATAATT
>bcee73719fe44d8e5fb2536e32ea8503	AGCTTGATCAGGAATAGTGGGTACATCTCTAAGTATACTCATTCGAGCAGAATTAGGACGCCCTGGTACTTTTATTGGAGATGACCAAATTTATAATGTAATTGTTACTGCACATGCATTTATCATAATTTTTTTTATAGTAATACCTATTTTAATT
>e3e3ca134dd0d7b2a2ff705b76d460d2	TGTTTGAGCCGGAATAGTTGGAACTTCTTTAAGATTATTAATTCGAGCTGAATTAGGAAATCCTGGATCATTAATTGGGGACGATCAAATTTATAATACTATTGTAACTGCCCATGCTTTTATTATAATTTTTTTTATAGTTATACCAATTATAATT
>95dc0dd19fb1cf3df8a128513cfaf1dc	AGCTTGATCTGGTATAGTAGGAACTTCTTTAAGAATCTTAATTCGAGCAGAACTTGGTCATCCAGGTGCATTAATTGGTGATGATTAAATTTATAATGTAATTGTAACAGCTCATGCATTTATTATAATTTTTTTTATAGTTATACCTATTATAATT
>083a854efb7767d6780c21006cfb41c1	AGCTTGATCCGGAATAGTAGGAACATCTCTAAGAATGCTTATTCGAGCAGAATTAGGACGCCCTGGTACTTTCATTGGTGATGACCAAATTTATAATGTTGTAGTTACAGCACATGCTTTTATTATAATTTTTTTCATAGTTATGCCTATTCTAATT
>712fd46c0f35c37fe3cf30ddc4052ff5	AGCGTGAGCGGGAATAGTAGGAACATCATTAAGAATTTTAATTCGAGCTGAATTAGGACATCCAGGTGCTTTAATTGGTGATGACCAAATTTATAATGTAATTGTTACTGCTCATGCATTTGTAATAATTTTTTTTATAGTAATACCAATTATAATT
>9c8a8dd51d94673282e1a1a040756d48	TATCTGATCAGGACTATTAGGGACCTCTTTGAGATTATTAATTCGAATGGAATTAAGAACTTCCGGATCTTTAATTGGGAATGATCAAATTTATAATGCCATTGTAACAGCACATGCCTTTATTATAATTTTTTTTATAGTAATACCTATTATAATT
>41fa5e92d7576d10966093c983f0572f	AGCCTGATCAGGCATAGTAGGGACATCTTTAAGACTACTTATTCGAGCTGAATTAGGTCAACCAGGTTCCCTTATTGGAGATGACCAGATTTATAATGTTATTGTAACAGCTCACGCTTTTGTAATAATTTTCTTTATAGTAATGCCCATTATAATT
>120e50592362a0a5e71ac35396514f61	TATTTGATCAGGAATAGTAGGAACATCTTTAAGAATAATTATTCGTACAGAATTAGGAACAGCTGAATCTTTAATTAAAAATGATCAAATTTATAATGTTTTAGTAACAGCCCATGCTTTCATCATAATTTTCTTTATAGTTATACCTATTATAATC
>ebd5ffc5b47a347e830a2cb3930060a6	GGGCATGGGCTGGAATAGTAGAAACATCATTAAGAATTTTAATTCGACCAGAGCTTGGACATCCGGGAGCACTGATTGGGAATGACCATATTTATAATGTAATTGTAACAGCTTATGCATTTATTATAATTTTCTTTATAGTTATACCTACTATATCATAATT
>82e021c6d8e9a210f74d5615e04d5cfa	GGCTTGAGCTGGAATAGTAGGAACTTCTTTAAGAATTTTAATTCGGGCTGAATTAGGACATCCAGGATCTCTAATTGGAGATGACCAAATTTATAATGTTATTGTAACTGCTCATGCTTTTATTATAATTTTTTTTATAGTAATGCCTATTATAATT
>e8fdc39491ff5c8110b44bcfb35265b2	AGCTTGAGCTGGAATAATTGGTACTTCATTAAGTATTCTTATTCGAGCAGAATTAAGTCAACCTGGAGTATTTATTGGAAATGATCAAATTTATAATGTTATTGTAACTGCTCATGCTTTTATTATAATTTTTTTTATAGTTATACCTATTATAATT
>ab92ff38cff110558aec6c1d72d3af68	AATTTGATCTGGGTTTTTAGGAGCTAGTATTAGGCTTATTATTCGTACTGAATTAGGAATAGTGAGAAGAATTATTATAGATGAGCAAATTTATAATGCTATAGTTACTGCTCATGCTTTTTTGATGATTTTTTTCTTTGTCATGCCTGTAGCTGTT
>2b2d9f3126f010e8ed72fb5337b60086	AATTTGAGCAGGAATGCTAGGAACATCTTTAAGAATCTTAATTCGAATAGAATTAGGTACTCCTGGATCTCTAATTGGAGATGATCAAATTTATAACACAATTGTTACAGCACATGCTTTTATTATAATTTTCTTCATAGTAATACCTATTATAATT
>10f2ab705272e2a411a2f3bc5a3fe2a4	AATTTGAGCAGGAATAGTAGGAACATCATTAAGTTTATTAATTCGAGCTGAATTAGGTAATCCAGGTTCATTAATTGGAGATGATCAAATTTATAATACTATTGTAACAGCTCATGCTTTCATTATAATTTTTTTTATAGTAATACCTATTATAATT
>0e1ccffeeacb9eb8410fb76e34645389	GGCTTGATCAGGAATAGTAGGTACTTCATTAAGAATTTTGATCCGAACTGAACTTGGACAACCAGGTTACTTAATTGGAGATGATCAAACATATAACGTTATTGTTACAGCCCATGCTTTTATTATAATTTTTTTTATAGTTATACCCATTATAATT
>a5f819df609bcc2d2952da8266d573ec	AATTTGATCAGGTATAATCGGAACATCATTAAGATTACTAATTCGAGCTGAATTAGGAAATCCTGGATCTTTAATTGGAGATGACCAAATTTATAATACTATTGTTACAGCTCATGCCTTCATTATAATTTTTTTTATAGTTATACCTATTATAATT
>32281b0e28a55b820de86e06a631e644	TATTTGATCAGGATTAATTGGAATAATAATAAGATTAATTATTCGTTTAGAATTATCTAGATCTAATTCAATTTTAAATAATGATCAATTATATAATGTGATTGTTACTTCCCATGCATTTATCATAATTTTTTTCATAACTATACCAATTATAATT
>7aab579b1811745d727535f6d61e94a6	AATTTGGGCAGGAATAGTAGGTACATCGTTAAGATTATTAATTCGAGCTGAATTAGGAAATCCAGGTTCTTTAATTGGAGATGATCAAATTTACAATACTATTGTTACAGCCCATGCTTTTATTATAATTTTTTTTATAGTTATACCTATTATAATT
>bd5e1ad490119ed382cf1551a1640d91	TGCCTGAGCAGGTATAGTAGGAACCTCCTTGAGAGTGCTAATCCGAACAGAACTAGGAACTCCCGGTAGTCTAATCATAGATGATCAAATCTTTAACACAATTGTCACAGCTCACGCATTCATTATAATTTTCTTTATAGTAATACCTATCCTAATT
>4d6f58d13d6ecd089cd2757853b860fa	AATTTGAGCAGGAATAGTAGGAACATCACTAAGTTTATTAATTCGTGCTGAATTAGGAAATCCTGGATCTTTAATTGGAGATGATCAAATTTATAATACTATTGTTACAGCTCATGCTTTTATCATAATTTTTTTTATAGTTATACCTATTATAATT
>6a78eafc5f1974a7eac796ec68f8cc8d	AATTTGAGCAGGTATAGTTGGAACCTCATTAAGATTATTAATTCGAGCTGAATTAGGAAATCCAGGATCTTTAATTGGAGATGATCAAATTTATAATACTATTGTAACAGCTCATGCTTTTATTATAATTTTTTTTATAGTTATACCTATTATAATT
>e68f301ceb81c06e578b52eea12cb3f1	AATTTGAGCTAGAATAATCGGTACATCATTAAGAATCTTAATCCGAACTGAACTAAGAAACCCAGGATCATTTATTAATAATGATCAAATTTATAACTCTATTGTCACAGCTCACGCATTCATTATAATTTTTTTCATAATTATACCAATTATAATT
>234a0b9e72296e0adc38fe3ff777be7d	TATATGATCTGGAATTATTGGATTATCATTAAGAATAATTATTCGATTGGAACTTGGATGTCCTGGCTCATTAATTGGAAATAATCGAATTTATAATTCAATTGTAACTACCCATGCTTTTATAATAATTTTTTTTTGTGATACCTGTAATAATA
>f1eac4f70fa287a67445f1820e58d400	TATTTGATCAGGAATAATTGGTTCATCTTTAAGAATTTTAATTCGATTAGAATTAAGTCAAATTAACTCCATTATTAATAATAATCAATTATATAATGTAATTGTTACAATTCATGCCTTTATTATAATTTTTTTTATAACTATACCTATTGTTATT
>344aadd0867ecc12c73467049f12aa6e	AGCATGATCAGGAATAGTAGGGACTTCATTAAGTATATTAATTCGAATAGAATTAGGAACTCCTGGTGCATTAATTGGTGACGATCAAATTTATAATGTTATTGTTACTGCTCATGCTTTTGTAATAATTTTTTTTATAGTAATACCTATTATAATT
>90eb79d66d00596e8d56ff0e2f70dfdf	AATTTGAGCAGGTATAGTTGGAACTTCTTTAAGATTATTAATTCGAGCAGAATTAGGAAATCCTGGATCATTAATTGGAGATGATCAAATTTATAATACTATTGTAACAGCTCATGCTTTTATTATAATTTTTTTTATAGTAATGCCAATTATAATT
>09aca6357816c4f42f3bdb097278677a	AGCTTGAGCCGGTATAGTTGGAACTTCTCTAAGTATTTTAATTCGAGCAGAATTAGGACATCCTGGTGCCTTAATTGGTGATGACCAAATTTATAATGTAATTGTTACAGCTCATGCTTTTGTTATAATTTTTTTCATAGTAATACCAATTATAATT
>08b7192512d1948b243bc7b00574db43	AATTTGAGCTAGAATAATCGGTACATCATTAAGAATCTTAATCCGAACTGAACTAAGAAACCCAGAATCATTTATTAATAATGATCAAATTTATAACTCTATTGTCACAGCTCACGCATTCATTATAATTTTTTTCATAATTATACCAATTATAATT
>05a177cf34e31b6f2049f6e8c3ac8c7e	AGCTTGATCTGGCTTATTAGGAACATCTCTCAGAGTAATAATTCGAACCGAACTAGGTTCTGTAGGGTCATTAATTAAAAACGATCAAATTTACAATGTAATAGTTACTGCTCATGCTTTTATTATAATTTTTTTTATAGTAATACCTATAATAATT
>95d9135276253e9e8397328419b75323	GGCATTCGCGGGAGTAATTGGAACTGTTTTATCCTTTATAATACGTTTAGAATTAGCTGTACCTGGCAACCAATTATTATTGGGTAATTCTCAACTGTACAATGTGTTAGTTACAGCACATGCATTTATTATGATATTTTTTGCGGTGATGCCTATTTTAATT
>42f35819c3ee78a18056ce0a5a63cde9	AGCTTGAGCAGGAATAGTCGGAACTTCTCTAAGAATTTTAATTCGAGCAGAATTAGGACATCCTGGAGCTTTAATTGGTGATGATCAAATTTATAATGTAATTGTTACAGCTCATGCTTTTGTAATAATTTTCTTTATAGTAATACCTATTATAATT
>91fd70e40dc2525701bcd44f46a1f355	AGCATGGGCAGGAATAGTAGGAACATCATTAAGAATTTTAATTCGAGCAGAGCTTGGACATCCGGGGGCACTTATTGGGGATGATCAAATTTATAATGTAATTGTAACAGCTCATGCATTTATTATAATTTTCTTTATAGTTATACCTATTATAATT
>6dc041f5b8d53ec1cb61e075ca3e3f53	TATTTGAGCCGGTATAGTAGGAACAAGATTAAGTATCTTAATTCGTATCGAACTAGGCCAGCCCGGCCTTTTCCTAGAAGATGACCAAACCTATAATGTCATTGTAACAGCTCACGCTTTTATTATAATTTTTTTCATAATTATACCAATCATAATT
>a05e08b4210ab5938f808d5d9d700bbf	TATTTGAGCAGGGTTTATTGGTTTGAGTATAAGGTTTCTTATTCGTTTAGAGTTAGGTGTTGTAGGTTCTTATTTGGGTGATGAGCATATTTATAATGTTTTGGTTACAGCTCATGCTTTTGTTATGATTTTTTTTATGGTTATGCCTATTTCTATA
>6b87cc26685fcde006b609e1e2713e37	TATTTGAGCAGGAATAGTAGGAACAAGATTAAGTATTTTAATCCGCATTGAATTAGGGCAACCTGGACTTTTTCTTGAAGATGATCAGACATATAATGTTATTGTGACAGCCCATGCTTTCATTATAATTTTTTTCATAATTATACCAATTATAATT
>2dba600202a5d4133d9407a1f2156b6f	AGCTTTTTCAGGTGTAATAGGAACAACATTATCTGTTTTAATTCGAATGGAATTATCTCAACCAGGTAATCAAATTTTTTTAGGTAATCATCAATTATATAATGTTGTTGTAACAGCACATGCTTTTGTTATGATTTTTTTTATGGTTATGCCTATCTTAATA
>ac178e9050c46838a34b3f1d07363509	TGCTTGATCTGGAATAGTAGGTACTTCTTTAAGAATTTTAATTCGTGCAGAATTAGGACATCCTGGAGCCTTAATTGGAGATGATCAAATTTACAATGTAATTGTAACAGCACATGCATTTATCATAATTTTTTTTATAGTTATACCTATTATAATT
>5392c8b45e13359c0456d48abd32cdfc	AGCTTGATCAGGAATAGTAGGTACTTCATTAAGAATTTTAATTCGAACTGAACTTGGACAGCCAGATTATTTAATTGGAGATGATCAAACTTATAATGTTATTGTTACAGCTCATGCTTTTATTATATTTTTTATAGTTATACCCATTATAATT
>1858a340fdc3dc28a7332c312b6a90e7	GGCTTGAGCAGGTATAGTGGGAACTTCTTTAAGAATTTTAGTGCGGGCTGAATTAGGACACCCCGGAGCCTTAATTGGTGATGACCAAATTTATAATGTTATTGTAACTGCCCATGCATTTGTAATAATTTTTTTCATAGTAATGCCAATTATAATT
>da6ac31443ba646edd07aacafd9ef74c	GGCATGAGCAGGAATAGTTGGTACTTCATTAAGAATCTTAATTCGAGCAGAATTAGGACACCCAGGAGCACTAATTGGAGATGATCAAATTTATAATGTTATTGTTACTGCCCATGCTTTTATTATAATTTTCTTTATAGTTATACCTATTATAATT
>8ac54ead828d4add6ff2e3b86a5b6f1f	AGCTTGATCAGCTTTAGTAGGAACTTCATTGAGAATTTTAATTAGAACTGAACGTGGACAACCAGGTTACTTAACTGAAGATGATCAAACACATAATGTTATTGTTACAGCTCATGCTTTTATTAATTTTTTTTTTTAGTTATACCTATTATAATT
>22e161163dffab60558d4d292e60e28d	TATTTGAGCAGGAATAGTAGGGACAAGATTAAGTATTTTAATCCGCATTGAATTAGGACAACCTGGACTTTTTCTTGAAGATGATCAGACATATAATGTTATTGTGACAGCCCATGCTTTCATTATAATTTTTTTCATAATTATACCAATTATAATT
>88a9a4058aec613a236741fb9c1d9357	GATATGGGCAGGAATACTAGGATCATCCTTAAGATGAATCATTCGAATTGAATTAGGTATACCTGGGTCATTTATTGGTGATGACCAAACATATAATGTAGTAGTAACAGCTCATGCATTTATTATAATTTTTTTTATAGTTATACCAATCATGATT
>397efc51a01209fe8cfb942bcddd168e	AATATGAGCAGGAATAATTGGTTCTTCAATAAGAATTATTATCCGAATAGAATTAGGAAATCCAGGAATTCTTATTAATAATGATCAAATTTATAATTCAATTGTTACTGCACATGCATTTATTATAATTTTCTTTATAGTTATACCAATTATAATT
>d754d3a198b1a5abf4e412cc5fb38dc3	TATTTGAGCTGGTATAGTAGGAACATCATTAAGATTATTAATTCGAGCTGAATTAGGAAATCCTGGATCTTTAATTGGTGATGATCAAATTTATAATACTATTGTTACAGCACATGCTTTTATTATAATTTTTTTTATAGTTATACCTATTATAATT
>964e2fccf7a7effd7502566b4c7fd4c3	AGCTTGATCCGGAATAGTTGGAACAGCTTTAAGTATATTAATTCGTGCTGAATTAGGTCACCCTGGAACTTTTATTGGAGATGATCAAATTTATAATGTAATTGTAACAGCTCATGCTTTTGTTATAATTTTTTTTATAGTTATACCTATTTTAATT
>135695b380b4a90606f00bf7332c28dc	CTCATGGGCAGGAATAGTAGGAACATCTCTTAGACTTTTAATTCGAGCAGAATTAGGAACTCCGGGATCACTAATTGGAGACGATCAAATTTATAATGTAATCGTTACAGCTCACGCTTTCATTATAATTTTTTTTATAGTAATACCTATTATAATT
>a6b47544174cf9d6ef44a813b7624797	TATATGAGCTGGAATAATTGGATCCTCCATAAGAATTATTATTCGAATAGAACTAGGAAATCCAGGATTTTTAATTAATAATGATCAAATTTATAATTCTATTGTTACAGCACATGCTTTTATTATAATTTTCTTTATAGTAATGCCAATTTTAATT
>5fc8624edcb02ba59f02f6cacb605bc7	AGCTTGGGCTGCTATAGTAGGGACTGCAATAAGAGTACTAATTCGAGTAGAATTGGGACAACCTGGGAGATTTTTGGGTGATGATCAATTGTATAATGTTATTGTAACAGCGCATGCATTCGTAATAATTTTTTTTATAGTGATACCTATTTTAATT
>dbcec92809c50757e3f6d305f14f7d18	AGCATGATCCGGTATAGTTGGGACTGCTTTAAGTATATTAATTCGAGCTGAATTAGGACATCCTGGAACTTTTATTGGAGATGACCAAATTTATAATGTAATTGTAACAGCACATGCTTTTATTATAATTTTTTTCATAGTTATACCTATTCTAATT
>aca5223dc7d36b57c115979d94612d28	AATTTGATCAGGAATAGTAGGAACATCTTTAAGATTACTTATTCGTGCTGAATTAGGAAACCCAGGATCATTAATTGGAGATGATCAAATTTACAATACTATTGTAACAGCTCATGCATTTATTATAATTTTTTTTATAGTTATACCAATTATAATT
>683b8e2913ac3c70b9d10bbdfdbe4463	AATTTGATCTGGAATATTAGGAACATCTTTAAGAATTCTAATTCGAATAGAATTGAGAACCCCAAGAGCCTTAATTGGAAATGATCAAATTTACAATACAATTGTAACAGCTCATGCTTTTATTATAATTTTCTTTATAGTTATACCTATTATAATA
>bc273a53d3bc9eb1600e0bc62ac50730	TATTTGAGCTGGTATAGTTGGTACTTCATTAAGATTACTAATTCGAGCTGAATTAGGAAACCCAGGATCTTTAATTGGAGATGATCAAATTTATAATACTATTGTAACTGCACATGCTTTCATTATAATTTTTTTTATAGTTATACCTATTATAATT
>883f9c2f6f8e038af285d59fac945d88	GGGATTTGCGGGTTTACTTGGTACGGTTGTTTCTGTGGTTATAAGAATGGAGTTAGCAGGCCCGGGATCTCAAATATTATCTTCAAATTGACAATTGTATAATGTGTTAATCACAGCCCATGCGTTATTAATGATATTTTTTTTTGTTATGCCTGTAATGATG
>990934d7ae0e76b9bba568184567e21d	AGCTTGAGCTGGAATGGTAGGAACTTCTTTAAGAATTTTAATTCGTGCTGAATTAGGAAATCCTGGAGCATTAATTGGTGATGACCAAATTTATAATGTTATTGTCACTGCTCATGCATTTGTAATAATTTTTTTCATAGTTATACCTATTATAATT
>b0e802aa8782b6834b98fef4cbad03fd	AGCTTGATCAGGAATAGTTGGTACTTCTTTAAGAATAATTATTCGAGCCGAATTAGGACACCCCGGAGCTTTAATTGGTAACGATCAAATTTACAATGTAGTTGTAACAGCTCATGCTTTTATTATAATTTTTTTTATAGTTATACCTATTATAATT
>aed5b9a6dc541e666975d47e6e5f1a06	AGCTTGATCAGCTTTAGTAGGAACTTCATTGAGAATTTTAATTAGAACTGAACGTGGACAACCAGGTTACTTAACTGAAGATGATCAAACACAATGTTATTGTTACAGCTCATGCTTTTATTAATTTTTTTTTTTAGTTATACCTATTATAATT
>fc183a4247078fc246b934fc449ec0f5	TATTTGATCTGGAATAGTAGGAACTTCTTTAAGAGTTATTATTCGAACAGAACTTGGACATCCAGGAGCTTTAATTGGAAATGACCAAATTTATAATGTAATTGTTACTGCTCATGCCTTCATTATAATTTTTTTTATAGTTATACCTATTATAATT
>2bc6257b49d4ec83f7d8e5dea74a58a8	TATTTGAGCAGGAATAGTAGGAACTTCTTTAAGTTTGTTAATTCGTGCTGAATTAGGTAATCCTGGATCTTTAATTGGAGATGATCAAATTTATAATACTATTGTAACAGCTCATGCTTTTATTATAATTTTTTTCATAGTTATACCTATTATAATT
>63792b9db511222bda3ecb2b1da94f64	AATTTGAGCTGGAATAGTAGGAACTTCTTTAAGTCTTTTAATTCGAGCAGAATTAGGTAATCCAGGACAATTAATTGGAAATGATCAAATTTATAATACTATTGTAACAGCTCATGCTTTTATTATAATTTTTTTTATAGTTATGCCAATTATAATT
>672a49b000f85eac6a81ca3edf1275f0	AATTTGATCAGGATTAGTTGGATCTTCTTTAAGATTCCTTATTCGAATTGAACTTAGAACTCCAGGGTCTTTAATTGGAAACGACCAAATTTATAATGTAATTGTCACTTCTCATGCATTTATTATAATTTTCTTTATAGTTATACCTATTATAATC
>88ef27032299e51add33c851109d001f	TGCGTGAGCAGGAATAGTAGGAACATCTCTTAGAATTTTAATTCGAGCTGAATTAGGACACCCTGGAGCTTTAATTGGAGATGACCAAATTTACAATGTAATTGTTACTGCTCATGCTTTTGTAATAATTTTTTTTATAGTAATACCAATTATAATC
>081412f2a0c63795a63264654b497aef	AGCTTGGTCAGGAATAGTAGGAGCTTCATTAAGAATTTTAAATCGTACTGAACTTGGACAACCAGGTTATTTAATTGGAGATGATCAAACATATAATATTATTGTTACAGCTCATGCTTTTATAACAATTTTTTATAGTTATGCCTATTATAATT
>4d1d5c218d0e5674a40e7e327c98e5bd	AGCTTGATCTGGCTTATTAGGAACATCTCTAAGAGTAATAATTCGAACCGAACTAGGTTCTGTAGGGTCATTAATTAAAAACGATCAAATTTACAATGTAATAGTTACTGCTCATGCTTTTATTATAATTTTTTTTATAGTAATACCTATAATAATC
>737f20f78cf62a6f1bec57db67279bc2	AATTTGAGCAGGAATAGTAGGAACCTCATTAAGTCTATTAATTCGAGCTGAATTAGGGAATCCTGGATCTTTAATTGGAGACGATCAAATTTATAATACTATTGTTACAGCTCATGCTTTTATTATAATTTTTTTTATAGTTATACCTATCATAATC
>09961e12822eb80d6d05e1b63c8d2066	AATCTGAGCAGGAATAGTGGGAACTTCTTTAAGATTATTAATTCGTGCTGAATTAGGTAATCCAGGATCTTTAATTGGAGATGATCAAATTTATAATACTATTGTAACAGCTCATGCTTTTATTATAATTTTTTTTATAGTAATACCCATTATAATT
>5e516f111e4c75284c8d4c036e2b5dd0	AGCCTGGTCAGGAATAGTAGGGACATCCTTAAGTCTACTCATTCGAGCGGAATTAGGACAGCCCGGTTCACTGATTGGAGACGATCAAATCTATAATGTGATCGTAACAGCTCATGCCTTTATTATGATTTTCTTCATAGTTATACCTATTATGATT
>1868b384b4846f0616fd42b0deb69c05	AATTTGAGCTGGAATAGTCGGAACTTCATTAAGTCTTTTAATTCGAATAGAATTAGGAACTCCAGGATTATTAATTGGAGATGATCAAATTTATAATACTATTGTAACAGCACATGCTTTCATTATAATTTTTTTTATAGTTATACCCATTATAATT
>7468cae9882a0083f5ec92f2f183a76d	AGCTTGATCAGGTATACTAGGGACCTCCTTAAGACTATTAATTCGAGCCGAACTAAGTAACCCTGGATCCCTAATCGGTAATGACCAAATTTACAATGTCATTGTTACAGCTCATGACTTCATCATAATTTTCTTTATAGTAATACCAATCATAATT
>c5fe51bffbacab8d5336fd57f5e360a5	AATTTGAGCTGGTATAGTTGGAACTTCATTAAGTTTATTAATTCGAGCTGAATTAGGAAATCCTGGATCTTTAATTGGAGATGATCAAATTTATAATACTATTGTAACTGCTCATGCTTTTATCATAATTTTTTTTATAGTTATACCCATTATAATT
>a9d4f3d23d39dc93ba95140ea8b96024	TAGTTGAGCAAGAATAGTTGGAACTTCTTTAAGAATAATTATTCGAGCAGAATTAGGTCACCCAGGTTCTTTAATTGGAAATGACCAAATTTATAATACTATTGTAACTGCACATGCTTTTGTAATAATTTTTTTTATAGTAATGCCTATTATAATT
>fb009f1644aa9416288061612d7431d4	AATCTGAGCCGGAATAGTCGGAACTTCCCTAAGTATGATTATTCGGATTGAATTGGGAACCCCCCAATCTTTAATTATAAATGATCAAATTTATAATGTTTTAGTCACAGCTCACGCATTTATCATAATTTTTTTTATAGTAATACCTATTATAATT
>a177192042f8c6457e97aa7b07a546e7	AATTTGAGCAGGTATAATTGGAACTTCCTTAAGATTACTAATTCGAGCTGAATTAGGTACCCCCGGATCTTTAATTGGTGATGACCAAATTTATAATACCATTGTAACAGCTCATGCTTTCATTATAATTTTTTTTATAGTTATACCTATTATAATT
>9611a22541943ff772ffbc7a7da5f3a8	AGCTTGATCAGGCATAGTAGGAACATCTTTAAGACTACTTATTCGAGCTGAATTAGGTCAACCAGGCTCACTTATTGGAGATGACCAGATTTACAATGTTATTGTAACAGCTCACGCTTTTGTAATAATTTTCTTCATAGTAATGCCCATTATAATT
>b56a1446bd066a7d0541f64285e80cac	AGCTTGATCAGGAATAGTAGGTACTTCATTAAGAATTTTAATTCGAGCTGAATTAGGACATGCCGGTTCTTTGATTGGAGACGACCAAATTTATAATGTTATTGTAACAGCTCATGCTTTTGTTATAATTTTTTTTATGGTTATACCTATTTTAATT
>43de3b79f14e8229beafa562669e0f6c	AATTTGAGCCGGAATAGTGGGAACCTCTCTAAGTATAATTATCCGAATTGAATTAGGAACCCCCCAATCTTTAATTATAAATGACCAAATCTATAATGTTCTAGTCACAGCCCATGCATTCATTATAATTTTTTTTATAGTAATGCCTATTATAATT
>0bbfbfe766a3a9bdd539df5d996e691f	GTCTTGAGCTGGAATGATCGGAGCTAGCCTTAGCAGAGCCATTCGGTTGGAATTTGGGCAACCTGGGACTCTCCTGGGGAATGACCAAATCTACAACACCATGATGACAGCTCACGCATTCATCATAATTTTTTTTATAGTCATACCTATAATAATT
>b513c4d2f56088805ea4edb873b2c0b3	TGCTTGATCAAGTATAATTGGTACTTCTTTAAGAATATTAGTTCGAGTTGAATTAGGTCATCCAGGATCCCTAATTGGAAATGAACAAATTTATAATGTAATTGTTACAGCTCATGCTTTTATTATAATTTTTTTTATAGTAATACCTATTATAATT
>f1a70273682b8d4002f7e8a2af17cadd	TATTTGAGCTGGAATAGTTGGAACTTCTTTAAGTTTATTAATTCGTGCAGAATTAGGAAATCCAGGATCTTTAATTGGAGATGATCAAATTTATAATACTATTGTAACTGCTCATGCTTTTATTATAATTTTTTTTATAGTAATGCCCATTATAATT
>ce9c3d0994e56488e7f7dfcd36847d12	TATAATGGCTGGACTCGTTGGGGGATTATTATCCTTCCTCTTCAGATTGGAATTAATGCAACCTGGCAACCAGATCCTTGGAGGAAATCACCAATTATATAACATGTTAATAACAGCCCACGCTTTGGTTATGGTGTTCTTTATGATAATGCCTGCGTTAATA
>c16e7d864c0329c2e2eb65af1e5e4ae9	GGCTTGATCAGGGATGGTAGGAACTTCCTTAAGTCTTCTTATCCGAGCTGAATTAGGTCAACCTGGATCTTTAATTGGTGATGACCAGATCTATAACGTTATTGTAACAGCCCATGCTTTCATTATGATTTTCTTCATGGTTATGCCTATTATGATT
>48cea6eac958da48098246b92c683a5c	GGCTTGAGCAGGTATAGTAGGAACTTCTTTAAGAATTCTTATTCGAGCTGAACTTGGGCATCCTGGAGCATTAATTGGAGACGATCAAATTTATAATGTAATTGTCACAGCTCATGCTTTTATTATAATTTTCTTTATAGTTATACCAATTATAATT
>ff7235befe9e8027aaf9afe950c75184	AATTTGATCAGGCATAGTAGGAACTTCTCTCAGCCTACTTATTCGACTCGAATTAGGCACCCCTAATAATTTAATTGGTAATGATCAAATTTACAATGTAATTGTTACTGCTCATGCCTTTATTATAATTTTTTTTATAGTTATACCTATTTTAATT
>734e4c244fc216ccf5f56aece00df79a	CGTTTGATCTGGTATAGTAGGAACCTCTCTAAGATTATTAATTCGAGCTGAATTAGGAAGCCCGGGTTCTTTAATTGGGGACGATCAAATTTATAATGTAATTGTTACTGCTCATGCTTTTATTATGATTTTCTTTATAGTAATACCTATCATAATT
>2fb96375942d9d2c193e44d80ca654f4	AATTTGATCTGGGTTTATAGGAATATCTATTAGAAATCTTATTCGATTTGAACTTAGCTCTCCATCCTTTTTAATTAAAAGAGATCAAATCTATAATTCTATAGTAACTTCTCATGCTCTATTAATAATTTTTTTCACTGTTATACCTATAATAATT
>ed4c487968228191ed542b9c036422ae	GGCATTGTCAGGCGTTTTAGGTACAGTCATGTCAATGTTAATTCGTATTGAATTAGCCTACCCGGGAAACCAACTTTTTTTAGGAAATCACCAACTGTATAATGTTGTGGTCACAGCACATGCAATCTTGATGATTTTTTTTATGGTAATGCCAGTAATGATT
>3680f0c59c6ac4e6fc843bfc7970b547	AGCTTGAGCAGGTATAGTTGGAACTTCTCTTAGAGTATTAATTCGGGCAGAACTTGGACACCCCGGAGCTTTAATTGGAAATGACCAAATTTATAATGTAATTGTAACTGCCCATGCTTTTATTATAATTTTTTTTATAGTTATACCAATTATAATT
>04834aef18280d1c77396d7f5980495d	AATTTGAGCTGGAATAGTAGGAACTTCTTTAAGATTATTAATTCGGGCTGAATTAGGAAATCCTGGATCTTTAATTGGAGATGATCAAATTTATAATACTATTGTTACAGCACATGCTTTTATCATAATTTTTTTTATAGTAATACCTATTATAATT
>d12e2566014a170952a4f677644642c7	AGTTTGATCAGGAATGGTCGGAACTGCTCTGAGTATGCTAATTCGTGCTGAGTTAGGACAATCGGGTAGACTTATTGGTGATGATCAAATTTATAATGTAATTGTTACGGCTCACGCTTTTGTAATAATTTTTTTTATGGTTATACCAATTATAATT
>2be17e52b0a7f260dd39d50601a12416	AATTTGAGCAGGAATAGTTGGAACATCTTTAAGTTTATTAATTCGAGCTGAATTAGGAAATCCAGGTTCTTTAATTGGAGATGATCAAATTTATAATACTATTGTTACAGCTCATGCTTTTATCATAATTTTTTTTATAGTTATACCTATTATAATT
>c1a0da4ab0db524f4f9ed161f46e54b6	TATTTGAGCTGGAATAATTGGAACATCATTAAGATTATTAATTCGAGCAGAATTAGGAAATCCAGGCTCATTAATTGGAGATGATCAAATTTATAATACTATTGTAACTGCTCACGCATTTATTATAATTTTTTTTATAGTTATACCCATTATAATT
>cc94e627166c6b172857fd83859cca1a	GGCTTGGGCAGGAATAGTAGGAACTTCATTAAGAATTTTAATTCGGGCAGAACTTGGACATCCAGGTGCATTAATTGGTGATGATCAAATTTATAATGTTATTGTAACAGCTCATGCTTTTATTATAATTTTCTTTATAGTAATACCTATTATAATT
>1662e39b94cfcd7113d8f2717a96d650	GGCTTGATCAGGAATGGTAGGAACTTCTTTAAGTCTTCTTATCCGAGCTGAATTAGGTCAACCCGGATCTTTAATTGGTGATGACCAGATCTATAACGTTATTGTAACAGCTCATGCTTTCATTATGATTTTCTTCATGGTTATGCCTATTATGATT
>3d97a40b041ebadb8ecfc44bedf30a72	AGCGTTTTCTGGAATTGTTGGAACACTTTTATCAATTTTAATTCGATTAGAATTAGCACAACCAGGTAATCAAATTTTATCTGGTAATCATCAACTTTATAACGTTCTTATTACAGCACATGCTTTTATAATGATTTTTTTTATGGTAATGCCTATACTTATA
>c1ab49b22b3c4a0e79675fc46cdc6dbb	AATTTGAGCTGGAATAGTAGGAACTTCTATAAGAATCTTAATTCGAATAGAATTAAGATCAATTAGAAATTTAATTGGAAATGACCAAATTTATAACGTTATTGTTACTGCTCATGCTTTTATTATAATTTTTTTTATAGTAATACCTATTTTAATT
>80df66a9a84b2b0f8a53091ad26893cb	AATTTGAGCCGGAATAGTCGGAACTTCGCTAAGTATGATTATTCGAATTGAATTGGGAACCCCCCAATCTTTAATTATAAATGATCAAATTTATAATGTTTTAGTCACAGCTCACGCATTTATCATAATTTTTTTTATAGTAATACCTATTATAATT
>1b5e41efa918d738dae58b85603e3753	AATCTGAGCAGGAATAGTAGGAACTTCTTTAAGTTTATTAATTCGAGCAGAATTAGGAAATCCAGGGTCTTTAATTGGAGATGATCAAATTTATAATACTATTGTCACAGCTCATGCTTTTATTATAATTTTTTTTATAGTTATACCTATTATAATT
>32d6a006fac676907598f43283c94b11	AATCTGAGCAGGAATAGTAGGAACTTCTTTAAGTTTATTAATTCGAGCAGAATTGGGAAATCCGGGATCTTTAATTGGAGACGATCAAATTTATAATACTATTGTCACAGCTCATGCTTTTATTATAATTTTTTTTATAGTTATACCTATTATAATT
>ed01212cade2146a66477b78027e53e4	AATCTGAGCAGGAATAATTGGAACTTCTTTAAGAATAATTATTCGAACTGAACTAGGTACTACCGAATCATTAATTAAAAACGATCAAATTTATAATGTTTTAGTAACAGCCCATGCCTTTATTATAATTTTCTTTATGGTAATACCAATTATAATT
>4cd610fabba40d12c2b765f841f4e3a3	AATTTGAGCAGGGATAGTAGGAACTTCATTAAGATTATTAATTCGTGCAGAATTAGGTACTCCAGGATCATTGATTGGAGATGATCAAATTTATAATACAATTGTTACAGCCCATGCTTTTATTATAATTTTTTTTATAGTTATACCTATTATAATT
>a25bb7058298657b0b8bea25049b5b40	GGCCTGAGCAGGAATAATCGGAACTTCTCTAAGAATATTAATTCGAGCTGAATTAGGGCATGCTGGTTCTTTAATTGGAAATGACCAAATTTATAATGTTATTGTTACTACTCATGCATTTATTATAATTTTTTTTATAGTAATACCAATTATAATT
>265d46c4fe4fc95b20c59a009a98e836	AGTTTGATCAGGACTACTAGGAACTTCTCTCAGAATTTTAATTCGAACTGAACTAAGAATACCTAATTCATTAATTAAAAATGATCAAATTTATAATACTTTAGTTACAGCTCATGCATTTATTATAATTTTTTTTATAGTTATACCTATTATAATT
>4f3196659d9f29d91bbb29995ea2ebcb	TATATGATCTGGAGTTATTGGATTATCATTAAAAATAATTATTCGATTGGAACTTGGATGTCCTGGCTCATTAATTGGGAATGATCAAATTCATAATTCAATTGTAACTACCGATGCTTTTATAATAATTTTTCTTGTGATACCTGTAATAATA
>b9fb362917795dddf33152202ee93ad3	AGCCTGATCAGGAATAGTGGGAACTTCTTTAAGTATATTAATTCGAGCAGAATTAGGACGACCCGGAACTTTTATTGGAGATGACCAAATTTATAATGTAATTGTTACAGCCCATGCATTTATTATAATTTTTTTCATAGTTATGCCTATTTTAATT
>fdc1a43969a22263e2058a668a250ed0	AGCATGATCTGGGATGTTAGGAACTTCGCTAAGAATACTAATTCGAGCAGAATTAGGACGACCTGGTACATTTATTGGAGATGATCAAATTTATAACGTAATTGTAACAGCTCATGCTTTTATTATAATTTTTTTCATAGTTATGCCTATTTTAATT
>42b73431c458785dabaf4899f73a4253	CGCATGAGCTGGAATAGTAGGAACTTCTTTAAGACTACTCATTCGCTCAGAACTAGGAACACCTGGTACATTAATTGGTAATGACCAAATTTATAATGTAATTGTTACTGCTCATGCTTTCATCATAATTTTCTTTATAGTTATACCAATTATAATT
>5787ffb8786aa4765f3b5a3f93d030c4	TGCTTGAGCCGGAATAGTAGGTACATCCTTAAGAATTTTAATTCGTGCTGAATTAGGACATCCTGGGGCATTAATTGGAGATGATCAAATTTATAATGTAATTGTTACAGCTCATGCTTTTGTAATAATTTTTTTTATAGTAATACCAATCATAATT
>74f264e9e475b3c4dc6425f46454f51b	GATCTGATCTGGATTAGTAGGAACAAGTTTAAGTTTATTAATTCGAGCAGAATTAGGTCAACCAGGTTCTTTAATTGGAGATGACCAAATTTATAATGTAATTGTAACAGCTCATGCTTTTATTATAATTTTTTTTATAGTAATACCAATTGTAATT
>d7d0c46951e71915af89b3bb43aaf58b	TGCTTGAGCAGGAATAGTGGGAACTTCCCTAAGTTTACTTATTCGTGCTGAATTAAGTCAACCTGGTGTATTTATTGGAAATGATCAGATTTATAATGTAATTGTTACAGCTCATGCTTTTATTATAATTTTTTTTATAGTTATACCTATTATAATT
>69f8c178cd2b7c3e6772a29b39a4380e	AATCTGAGCAGGAATAGTAGGAACTTCTTTAAGTTTATTAATTCGAGCAGAATTAGGAAACCCGGGATCTTTAATTGGGGACGATCAAATTTATAATACTATTGTCACAGCTCATGCTTTTATTATAATTTTTTTTATAGTTATACCTATTATAATT
>b0013019ffbb754493aedd065850a7d8	GGCTTGGGCAGGAATACTAGGAACTTCACTAAGTATTTTAATTCGAGCTGAACTTGGTCATCCTGGAGCTTTAATTGGTGATGATCAAATTTATAATGTAATTGTAACAGCTCATGCTTTTATTATAATTTTTTTTATAGTTATACCTATTATAATT
>763110e2388c2dadbf9ae373201ad03d	AGCTTGAGCAGGAATAGTCGGAACTTCTTTAAGTATTATAATTCGAGCTGAATTAGGACATCCTGGAGCTTTAATTGGAGATGACCAAATTTATAATGTTATTGTAACTGCCCATGCATTTATTATAATTTTTTTTATAGTTATACCTATTATAATA
>bccedadb41fc3e33a85b479106b43ba0	AATTTGATCAGGAATACTGGGATTATCTTTAAGATTATTAATTCGAACAGAATTAAGAATCCCAGGATCTTTAATTGGAAATGATCAAATTTTTAATTCAATTGTTACAGCTCATGCTTTTATTATAATTTTCTTTATAGTTATACCAATTATAATT
>c9f8e0ed20ac36be38310ee21c536907	AATTTGAGCAGGAATAGTAGGAACATCTTTAAGTTTACTAATTCGAGCAGAATTAGGAAATCCTGGATCTTTAATTGGAGATGATCAAATTTATAATACTATTGTTACAACTCATGCTTTTATTATAATTTTTTTTATGGTTATACCCATCATAATT
>99fc80a7d5cde806a0a37cf88a327ac8	GGCTTGATCAGGAATAGTAGGTACTTCATTAGGAATTTTGATCCGAACTGAACTTGGACAACCAGGTTACTTAATTGGAGATGATCAAACATATAATGTTATTGTTACAGCTCATGCTTTTATTATATTTTTTTATAGTTATACCCATTATAATT
>6d6e3869c8229a40bd2874c8dfa43c84	TGCATGAGCTGGAATAATTGGAACATCTTTAAGAATTTTAATTCGAGCTGAATTAGGACACCCAGGAGCTTTAATTGGTGATGATCAAATTTATAATGTTATTGTTACTGCCCATGCTTTTATTATAATTTTTTTTATGGTAATACCTATTATAATT
>1fbb50b6a50ffb2d68b974eaf2731bf4	AGCTTGAGCCGGTATAGTCGGAACTTCATTAAGTATACTTATTCGAGCAGAATTAGGTCATCCAGGAGCCTTAATTGGTAATGATCAAATTTATAATGTAATCGTAACTGCTCATGCTTTTATTATAATTTTTTTTATAGTTATACCTATTATAATT
>8ae2cd7cf676b80972647190ff5e6dee	AATCTGAGCTGGTATAATAGGAACTTCTTTAAGAATGATTATTCGAACAGAATTAGGAACTACTGAATCTTTAATTAAAAATGATCAAATTTATAATGTATTAGTTACTGCCCATGCTTTTATTATAATTTTTTTTATAGTTATACCTATTATAATT
>05eb3399502da36182cd9a92e4345693	TGCATGATCAGGAATAGTAGGAACATCCCTAAGAATTTTAATTCGTGCCGAATTAGGTCACCCCGGATCATTAATTGGTGATGACCAAATTTATAATGTTATTGTAACAGCTCATGCTTTTATTATAATTTTTTTTATAGTTATGCCCATTTTAATT
>1a94e8a597830a8064554626e90aaba3	AGCCTGATCAGGCATAGTAGGGACATCTTTAAGACTACTTATTCGAGCTGAATTAGGTCAACCAGGGTCCCTTATTGGAGATGACCAGATTTATAATGTTATTGTAACAGCTCACGCTTTTGTAATAATTTTCTTTATAGTAATGCCCATTATAATT
>905a858f8bc140ec8c25d9dfde2c844d	TGCATGAGCCGGAATGGTTGGAACATCTTTAAGAATTTTAATTCGAGCAGAACTAGGACATCCAGGAGCATTAATTGGTGATGATCAAATTTATAATGTAATTGTAACTGCTCATGCTTTTATTATAATTTTTTTTATAGTAATACCTATTATAATT
>d7931ae675229e19b7fae13e6bef6b22	GGCTTGAGCAGGAATAGTAGGTACTTCCTTAAGTATATTAATTCGAGCAGAATTAGGCCATCCGGGAGCCTTAATTGGGAATGATCAAATTTATAATGTAATTGTTACAGCTCATGCTTTTGTAATAATTTTCTTTATAGTAATACCTATTATAATT
>ab1e5fde0774f46dc41c6ff4ca4b9dc9	GGCTTTATCAGGAATAGTAGGTACTTCATTAAGAATTTTGATCCGAACTGAACTTGGACAACCAGGTTACTTAATTGGAGATGATCAAACATATAACGTTATTGTTACAGCCCATGCTTTTATTATAATTTTTTTTATAGTTATACCCATTATAATT
>37d12e174c42767dd5eec97eb9c04b11	AGCTTGAGCAGGAATAGTCGGAACTTCACTAAGTATACTAATTCGAGCAGAACTAGGTCACCCTGGAGCCTTAATTGGAGATGATCAAATTTATAATGTAATTGTTACTGCACATGCATTTGTTATAATTTTTTTTATAGTAATACCTATTATAATT
>72c4fa9efe7914d909f1ad905fa1ef9f	TGCTTGATCTGCTATAGTAGGAACTGCTATAAGAGTATTAATTCGAATGGAATTAGGACAATCTGGAAGATTTTTAGGTGATGATCATTTATATAATGTGGTTGTTACTGCTCATGCTTTTATTATAATTTTTTTTATAGTAATACCTATTTTAATT
>5358f8cb9e6d701e5e6cf9f2b510ff7c	AGCTTGAGCCGGTATAGTCGGAACTTCTCTAAGTATTTTAATTCGAGCAGAATTAGGACATCCTGGTGCCTTAATTGGTGATGACCAAATTTATAATGTAATTGTTACAGCTCATGCTTTTGTTATAATTTTTTTCATAGTAATACCAATTATAATT
>21799384cbb7633d265b1eac9bba41c9	AGCATGATCTGGAATAGTGGGGGCAAGATTAAGAACTTTAATTCGATTGGAATTAGGACAACCTGGTACACTTTTAGGAAGAGATCAAATTTATAACACTATCGTAACAGCTCATGCTTTTGTTATAATCTTCTTTATAGTTATACCAATAATAATT
>ac89c481df7f3e7609272652f7f6d529	AGCATGATCCGGAATAGTAGGAACTGCTCTAAGTATATTAATTCGAGCTGAATTAGGACATCCTGGAACTTTTATTGGAGATGATCAAATTTATAATGTGATTGTAACAGCACATGCCTTTATTATAATTTTTTTTATAGTTATACCTATTCTAATT
>64d24e04791b75bcc92ec810714a4c5b	AATTTGAGCTGGAATAGTTGGTACTTCTCTTAGTTTACTTATTCGAGCAGAATTAGGAAATCCTGGTTCTTTAATTGGAGATGATCAAATTTATAATACTATTGTAACAGCTCATGCTTTTATTATAATTTTCTTTATAGTAATACCTATTATAATT
>171ca81ff5a8a45c74297b3ee335ff8a	TGCATGATCAGGTATAGTCGGAACCTCTCTAAGTTTATTAATCCGAGCTGAACTTGGTCAACCTGGTTCTTTAATTGGCGATGATCAAATTTATAATGTTATCGTAACAGCGCATGCTTTCATTATAATTTTCTTTATAGTAATACCTATTATAATT
>af7e471acfb053902b459aeb78f6df62	AGCCTGATCTGGAATAGTGGGAACCTCTTTAAGTATATTAATTCGAGCAGAATTAGGGCGACCTGGGACCTTTATCGGAGATGACCAAATTTATAACGTAATTGTAACGGCTCATGCTTTTATTATAATTTTTTTTATAGTTATACCCATTCTAATC
>e8b51d6c96c46204e995bbbfbcd1d87c	GGCTTGAGCTGGAATAGTAGGTACTTCTTTAAGAATCATAATTCGAGCTGAATTAGGACACCCAGGTGCTCTAATTGGAGATGACCAAATTTATAATGTAATTGTTACTGCTCATGCATTTATTATAATTTTTTTTATAGTTATACCTATTATAATA
>b39c0540fbd7b14c08e40061d6e6f3ac	AGCTTGATCAGGAATAGTAGGAACTTCTTTAAGAATTCTTATTCGAGCTGAATTAGGACATGCTGGTTCATTAATTGGTGACGACCAAATTTATAATGTAATTGTTACCGCCCATGCTTTTGTAATAATTTTCTTCATAGTTATACCAATTTTAATT
>1a5503aa417ede3d1fd80ba34d0c8f81	TATTTGATCAGGATTAATTGGAATAATAATAAGATTAATTATTCGTTTAGAATTATCCAGATCTAATTCAATTTTAAATAACGATCAATTATATAATGTAATTGTTACTTCCCATGCATTTATTATAATTTTTTTCATAACTATACCAATTATAATT
>ce46dd0d09f90c6e4c69075758fcac74	TATTTGATCAGGAATAGTGGGAACATCTTTAAGAATAATTATTCGTACAGAATTAGGAACAGCTGAATCTTTAATTAAAAATGATCAAATTTATAATGTTTTAGTAACAGCCCATGCTTTCATCATAATTTTCTTTATAGTTATACCTATTATAATT
>c05e6d00a16375be84d44dc018f5869f	AGCTTGAGCAGGAATAGTCGGAACTTCTCTAAGAATTTTAATTCGAGCAGAATTGGGACACCCTGGAGCTTTAATTGGTGATGACCAAATTTATAATGTAATTGTTACAGCTCATGTTTTTGTAATAATTTTCTTTATAGTAATACCTATTATAATT
>792ca536425430cd87d4e4c3dcffbfc7	AGCTTGAGCCGGTATAGTCGGAACTTCTCTAAGTATTTTAATTCGAGCAGAATTAGGACATCCTGGTGCCTTAATTGGTGATGACCAAATTTATAATGTAATCGTGACAGCTCATGCTTTTGTTATAATTTTTTTCATAGTAATACCAATTATAATT
>c42d3bff77855668bf03756accdd3119	AGCTTGATATGGTATAGTAGGAACTTCTTTAAGAATCTTAATTCGAGCAGAACTTAGTCACCCAGGTGCATTAATTGGTGATGATCAAATTTATAATGTAATTGTAACAGCTCATGCATTTATTATAATTTTTTTTATAGTTATACCTATTATAATT
>e0c7c36d9962c7f52023c4c0d0693720	AATTTGAGCTGGTATAGTTGGTACTTCCTTAAGACTATTAATTCGAGCTGAATTAGGAAACCCAGGATCTTTAATTGGTGATGACCAAATTTATAATACAATTGTTACTGCTCATGCATTTATTATAATTTTTTTTATGGTAATACCTATTATAATT
>d51fccf61ec33dccbfe11d0c252ef76f	AGCATGAGCCGGAATAGTAGGCACATCTCTGAGAATTATTGTACGAGCTGAACTTGGACATCCAGGAGCTCTTATTGGAGATGATCAAGTATATAATGTTGTAGTAACAGCTCATGCATTCGTAATAATTTTCTTTATAGTTATACCTATTATAATT
>962c77644db16b11ce2ece67a572fe6f	TATTTGATCAGGATTAATTGGAATAATAATAAGATTAATTATTCGTTTAGAATTATCTAGATCTAATTCAATTTTAAATAATGATCAATTATATAATGTGATTGTTACTTCCCATGCATTTATTATAATTTTTTTTATAACTATACCAATTATAATT
>be85b2825c08c2373b767865b9465b1a	TGCCTGATCAGGCATGGTTGGAACTTCCTTAAGTCTTTTAATTCGTGCTGAACTGGGGCAACCAGGGGCTTTAATTGGGGATGATCAAATTTATAATGTAATTGTTACCGCTCATGCGTTTATTATAATTTTTTTTATAGTAATACCAATTATAATT
>8c15d745b1dcd6c1b61dfb130b31d7d9	TATTTGAGCCGGTATAGTTGGTACTTCTTTAAGACTTCTAATTCGAGCTGAATTAGGAAATCCCGGATCTTTAATTGGCGATGATCAAATTTATAATACTATTGTAACTGCTCATGCTTTTATTATAATTTTTTTTATGGTTATACCTATTATAATT
>080a14d15714d7571238eec89f45fb3a	AATTTGAGCAGGAATAGTAGGAACTTCTTTAAGATTATTAATTCGAGCAGAATTAGGAAATCCTGGATCTTTGATTGGAGATGATCAAATTTATAATACTATTGTAACAGCTCATGCTTTTATTATAATTTTTTTTATAGTTATGCCTATTATAATT
>c85f8f721fb4aaa52dbe9f9d43024e15	AATTTGAGCGGGAATAGTAGGTACTTCTTTAAGTTTACTAATTCGAGCTGAATTAGGTAACCCAGGCTCTCTAATTGGTGATGATCAAATTTATAATACTATTGTTACAGCTCATGCTTTTATTATAATTTTTTTTATAGTTATACCTATTATAATT
>d0a28ceb6e10c1148bde71d8f4beb319	TGCTTGAGCTGGTATAGTAGGAACTTCCCTTAGAATTCTGATTCGAACTGAATTGGGACACCCCGGAGCTTTAATTGGTAATGATCAAATTTATAATGTTATTGTTACTGCCCATGCTTTTGTAATAATTTTTTTTATAGTAATACCTATCATAATT
>7b312aed21f31822bfa792bf64ea880a	AATTTGATCCGGAATATTAGGAACTTCATTAAGAATATTAATTCGAGCAGAATTAGGTAATCCTGGATCTTTAATTGGGGATGATCAAATTTATAATACAATTGTTACAGCTCATGCTTTTATTATAATTTTTTTTATAGTTATACCCATTATAATT
>0176d8580f968aa6316f5b9e4d3f4217	GTCTTGAGCTGGGATGATCGGAGCTAGCCTTAGCAGAGCCATTCGGTTGGAATTAGGACAACCTGGGGCTCTCCTGGGGAATGACCAAATCTATAACACCATGGTGACAGCTCATGCATTCATCATAATTTTTTTTATAGTCATACCTATAATAATT
>2b966b282b381a54e61cc72a9f9756f7	TGCTTGATCTGGATTACTAGGAACATCTTTAAGAGTAATAATTCGAACTGAATTAGGTTCAGTAGGATCATTAATTAAAAATGATCAAATTTATAATGTAATAGTTACTGCTCATGCTTTTATTATAATTTTTTTTATAGTAATACCTATAATAATT
>afba8d0d7338ad486eb2a0d527f73989	AGCTTGATCAATAATATTTGGTATATCTTTAAGAAATATAATTCGATTTGAATTAAGAATTCCTTCTTCTTTCTTAGGAATTGATCAAATTTATAATTCCTTAGTAACTTCTCATGCTTTAGTAATAATTTTTTTTATAGTAATGCCTGTTATAATT
>f49f86497bc0edcd67491810500448f0	GGCTTGAGCAGGTATAGTTGGAACTTCTCTTAGAGTATTAATTCGGGCGGAACTTGGGCACCCCGGAGCTTTAATTGGAAATGACCAAATTTATAATGTAATTGTAACTGCCCATGCTTTTATTATAATTTTTTTTATAGTTATACCAATCATAATC
>ac6067f1ff1859c87f27b2ddde163bf7	AGCTTGAGCCGGTATAGTCGGAACTTCACTAAGTATTTTAATTCTAGCAGAATTAGGACATCCTGGTGCCTTAATTGGTGATGACCAAATTTATAATGTAATCGTTACAGCTCATGCTTTTGTTATAATTTTTTTCATAGTAATACCAATTATAATT
>06b1c70a91d26f433d1df6c5f0da192b	AATTTGAGCTGGAATAGTGGGCACTTCATTAAGAATATTAATTCGATTAGAATTAAGGACAATTTCAAATTTAATTGGAAATGATCAAATTTATAATGTAATTGTAACTGCTCATGCTTTTATTATAATTTTTTTTATAGTTATACCTATTTTAATT
>89e44d5cdb0044012666f5b862691225	ATTATGATCTAGACTATTAGGAACAATAAGAAGAATAATTATTCGAACAGAATTAATTATACCAGGTAGATTAATTAAAAATGACCAAATTTACAATTCAATTGTAACCATTCACGCATTTATTATAATTTTTTTTATAGTTATACCTATCATAATT
>03bf0a43c9e9c63f06cbfb35f817dd38	TGGATTTGCAGGATTATTAGGTACTGTAATTTCGGTTATTATTCGATTTGAGCTATCAGGCCCAGGTCCTCAAATTTTAAACGGAAATGGTCAGGTATATAATGTATTGATAACAACACATGCGTTTTTAATGATTTTTTTTTTCGTTATGCCTGTTATGATT
>6b0fa26fb131636f9c493ed71a7b2a04	AATTTGATCTGGGTTTTTAGGAGCTAGTATTAGGCTTATTATTCGTACTGAATTAGGAATAGTGAGAAGAATTATTATAGATGAGCAAATCTATAATGCTATAGTTACTGCTCATGCTTTTTTGATGATTTTTTTCTTTGTTATGCCTGTAGCTGTT
>43c1db93a58bec6527f2c3c4b6859666	GGTTTGATCAGGAATTTTAGGATTTTCAATAAGAATTATTATTCGTTTGGAATTAGGAATACCAGGAAGATTAATTGGAAATGATCAAATTTATAATAGAATAGTTACTTCTCATGCTTTTATTATAATTTTTTTTATAGTTATACCTATTATAATT
>5c31ca28b0d88603edbc78663ad15682	TGCTTGGGCAGGAATAGTTGGAACCTCTTTAAGAATTTTAATTCGAGCTGAACTTGGTCATCCTGGAGCATTAATTGGAAACGATCAAATTTACAATGTAGTTGTAACAGCACATGCTTTTATTATAATTTTTTTCATAGTAATGCCCATTATAATT
>72fb7eaeabdb121e9bbe685bad02623a	AGCTTGAGCAGGAATAGTTGGAACTTCTCTAAGAATTTTAATTCGAGCAGAATTAGGACATCCTGGAGCTTTAATTGGTGATGACCAAATTTATAATGTAATTGTTACAGCTCATGCTTTTGTAATAATTTTCTTTATAGTAATACCTATTATAATT
>314d42d0a64e4615768ea0eb94285b41	GGCATGAGCTGGAATAATTGGAACATCAATAAGTATTTTAATTCGAACAGAACTAGGGTACCCTGGAGCATTAATTGGTAATGACCAAATTTATAATGTTATTGTAACAGCTCATGCTTTTATTATAATTTTTTTTATAGTAATACCTATTATAATT
>f1f3566d186dc6ec808ee454f2ce7845	GGCCTGATCAGGGATAGTAGGAACTTCTTTAAGCTTACTTATCCGGGCTGAATTAGGTCAACCAGGATCCCTAATTGGTGATGATCAAATCTACAATGTGATTGTTACAGCTCATGCTTTCATTATGATTTTCTTCATGGTCATGCCTATTATGATT
>f7a8b1d6ab7403b6e21f962f37cf3dc2	AATTTGATCTGGAATAGTAGGAACATCTTTAAGTGTTATTATTCGAACTGAACTTGGACACCCAGGAGCATTAATTGGTAATGATCAAATTTATAATGTTGTTGTTACAGCTCATGCTTTTATTATAATTTTTTTTATGGTTATACCTATTATAATT
>f22b4b1fa90aea02ed454a1ebf90fb32	AATTTGAGCTGGAATATTAGGAACTTCTCTTAGATTATTAATTCGAGCTGAATTAGGAAATCCAGGTTTATTAATTGGAGACGATCAAATTTATAATACTATTGTTACAGCTCATGCTTTTATTATAATTTTTTTTATGGTAATACCTATTATAATT
>50762a32052d2cac93f0ff8f65b450c8	TATTTGATCAGGAATAATTGGATCATCATTAAGAATCTTAATTCGATTAGAATTAAGTCAAATTAACTCTATTATTAATAATAATCAATTATATAATGTAATTGTTACAATTCATGCCTTTATTATAATTTTTTTTATAACAATACCTATTGTAATT
>869f36fc161778cd93adf86a61f27991	TACATGAGCAGGAATGATAGGAACTTCATTAAGAATTCTAATTCGAGCTGAGTTAGAACATCCAGGAGCTTTAATTGGTGATGATCAAATTTATAATGTTATTGTAACTGCTCATGCATTTATTATAATTTTTTTTATAGTAATACCAATTATAATT
>8c1f8204e1d43ef21528311a6eb53d80	TGGGTTTGCCGGTCTACTAGGTACAGTCGTTTCTGTGGTTATAAGAATGGAGTTAGCGGGACCAGGATCTCAAATTTTATCTTCAAATTGACAATTGTATAACGTATTAATTACTGCGCATGCTTTGTTAATGATTTTTTTTTTTGTTATGCCTGTAATGATG
>a7ff604a898e728927784c86b350d5bb	TATTTGATCAGGATTAATTGGAATAATGATAAGATTAATTATTCGTTTAGAATTATCTAGATCTAATTCAATTTTAAATAATGATCAATTATATAATGTGATTGTTACTTCCCATGCATTTATTATAATTTTTTTTATAACTATACCAATTATAATT
>021984290ab7cb5b1e323a7d86dafe87	AATCTGATCTGGAATAATTGGAACTTCTTTAAGAATAATTATTCGAATTGAATTAAGATCTACTAATTCATTAATTTTAAATGACCAAATTTATAACGTTTTAGTAACAGCTCATGCATTTATTATAATTTTTTTTATAGTTATACCTATTATAATT
>19303338d7b0608a5efd5a709ca4b8b1	AGCTTGAGCCGGTATAGTCGGAACTTCTCTAAGTATTTTAATTCGAGCAGAATTAGGACATCCTGGTGCCTTAATTGGTGATGACCAAATGTATAATGTAATCGTTACAGCTCATGCTTTTGTTATAATTTTTTTCATAGTAATACCAATTATAATT
>4d917ce47003f5f1ea977954b1f3c0d2	AGCATGAGCGGGTATAGTAGGAACTTCACTTAGTATTATAATTCGAGCTGAATTAGGTCATCCAGGTGCCTTAATTGGAGATGATCAAATTTATAATGTAATTGTAACTGCTCATGCATTTATCATAATTTTTTTTATAGTAATACCTATTATAATA
>51d4fb4cb98217aef9194ea2df44c372	GGCATGATCCGGAATAGTCGGAACTGCTTTAAGTATATTAATTCGAGCTGAATTAGGGCATCCTGGAACTTTTATTGGAGATGACCAAATTTATAATGTAATTGTAACAGCACATGCTTTTATTATAATTTTCTTCATAGTAATACCAATCTTAATT
>583e75c34cf25e7d69a4122db35fb80b	GGCATGGTCCGGAATAGTTGGCACACCTCTTAGTATATTAATTCGTACTGAACTGGGAAACCCCGGAAGGCTAATTGGAGATGACCAAATTTATAATACTATTGTAACAGCCCATGCTTTTATTATAATTTTTTTTATAGTAATACCAATTATAATC
>40769bad65b44fc8ee3b69dd799232d6	AGCCTGATCAGGAATAGTTGGAACTTCCTTAAGAATATTAATTCGAGCTGAATTAGGACATCCTGGTACTTTTATTGGAGATGATCAAATTTATAATGTAATTGTTACTGCACATGCTTTCATTATAATTTTTTTTATAGTTATACCAATTTTAATT
>8b1a7adf4c2c58dcb37ac8510432ad2b	AGCTTGATCAGGAATAGTAGGAACTTCATTAATAATCTTAATTCGTACTGAACTTGGACAACCAGGTTATTTAATTGGAGATGATCAAACATATAATGTTATTGTTACAGCTCATGCTTTTATTATATTTTTTTTAGTTATACCTATTATAATT
>e74fff9ef5d6e2687ea114320f6b0d32	TTTATTTGCAGGATTAGTTGGAACAAGTTATTCAATGTTAATTAGAATTGAATTAGCTACACCAGGAAATCATATTTTTGGAAATAATTATCATGCTTATAATGTTGCTGTTACAACTCATGCAGTTGTTATGATTTTTTTTATGGTTATGCCTGTTTTAATT
>26e88ba3c1d3116ceb5235c98afe591f	TTTATGAGCAGGTATAATTGGATCATCATTAAGAATTATTATTCGAATAGAATTAGGAAATCCTGGATTTTTAATTAATAATGATCAAATTTATAATTCATTAGTAACTATACATGCATTTATTATAATTTTTTTTATAGTTATACCAATTATAATT
>e49d69d1f74c91bb0d3c2ba9a045f246	TGCTTGAGCTGGAATAATTGGTACTTCTTTAAGAATTCTTATTCGAGCTGAATTAGGGCATCCAGGAGCTTTAATTGGCGATGATCAAATTTATAATGTAATTGTAACTGCTCATGCATTTATTATAATTTTTTTTATAGTCATACCAATTATAATT
>37b5497a5b574def8686bc7a7f92fd1d	TATATGATCTGGAGTTATTGGATTATCATTAAGAATAATTATTCGATTAGAACTTGGATGTCCTGGCTCATTAATTGGAAATGATCAAATTTATAACTCAATTGTAACTACCCATGCTTTTACAATAATTTTTCTTTTTGTGATACCTGTAATAATA
>d9f6a943afd3dd91e168c9af8b14e91a	CGCATGATCCGGCTTATTAGGGACTTCTTTAAGAGTTCTAATTCGTACTGAATTAGGAACTGTTAACTCATTAATTAACAATGATCAAACATATAATGTTTTAGTTACAGCCCATGCTTTCATTATAATTTTTTTTATAGTTATGCCTATTATAATT
>40fe853238dc990f661dbe250f4c2486	AGCTTGATCTGGTATAGTAGGGACTTCTTTAAGAATCTTAATTCGAGCAGAACTTGGTCATCCAGGTGCATTAATTGGTGATGATCAAATTTATAATGTAATTGTAACAGCTCATGCATTTATTATAATTTTTTTTATAGTTATACCTACTATAATT
>1475a550c30bcd5f59f0869cf9ea9c65	TATATGATCTGGAATTATTGGTTTATCTTTAAGAATAATTATTCGATTAGAACTTGGATGTCCTGGTTCATTAATTGGAAATGATCAAATTTATAACTCAATTGTAACTACACATGCTTTTATAATAATTTTTTTTTTTGTAATACCTGTAATAATA
>921d031a0d9a48398d0f495f882c78ff	GGCTTGATCCGGAATAGTTGGAACAGCATTAAGTATATTAATTCGTGCTGAATTAGGTCATCCTGGAACTTTTATTGGAGACGACCAAATTTATAATGTAATTGTTACAGCTCACGCTTTTGTCATAATTTTTTTTATAGTTATACCAATTTTAATT
>a078cd8d4e1062bb0241b18e3d799cac	TATTTGAGCAGGAATAGTAGGAACAAGATTAAGTATTTTAATCCGCATTGAATTAGGACAACCTGGACTTTTTCTTGAAGATGATCAGACATATAATGTTATTGTGACAGCCCATGCTTTCATTATAATTTTTTTCATAATTATACCAATTATAATT
>672c7b3f24353b6663ec1ae3d42b1503	TGCTTGGGCAGCAATAGTTGGTACAGCAATAAGTGTATTAATTCGAATAGAATTAGGACAAGTAGGTAAATTTTTAGGTGATGATCATTTGTATAATGTTATTGTTACTGCTCATGCATTTGTCATAATTTTTTTTATAGTAATACCTATTTTAATT
>0a124559556e8218d2ba0ef5343e5840	TGCTTGATCTGGCATAATTGGAACTTCTTTAAGAATACTAATTCGTTCAGAATTAGGAAATCCTGGTTCTTTAATTGGTAATGACCAAATTTATAATGTTATCGTAACTGCTCATGCTTTTATTATAATTTTTTTCATAGTTATACCTATTATAATA
>e58715f411993664cb5c07f1e4531656	TGCCTGAGCAGGAATAATTGGTACGTCCCTCAGAATTTTAATTCGTGCAGAATTAGGCCATCCTGGAGCCTTAATTGGTAATGACCAAATCTATAATGTTATTGTAACAGCTCATGCTTTTGTAATAATTTTTTTTATAGTAATACCAATCATAATT
>6c9c4a25bca9f31b24a4eb9fd1fc2cbc	ATCTTGAGCTGGAATAGTTGGAACCTCAATAAGAATTCTTATTCGATCTGAATTAGGATACCCAGGAGCTTTAATTGGAAATGATCAAATTTATAATGTAATTGTTACTGCTCATGCTTTTATTATAATTTTTTTTATAGTTATACCTATTATAATT
>939d28a28103763776f3ae91dc40905f	GTTATGATCAGGAATAGTTGGTACTAGATTATCTTTAATTATTCGTTTAGAATTAGCAAAACCTGGTTTTTTTTTAGGAAATGGACAATTATATAATTCTGTATTAACTGCACATGCAATTTTAATAATCTTTTTTATAGTAATACCTAGAATAATT
>7dcd8da6823c81deb7008a66f5449530	AGCCTGATCTGGAATAATCGGGACTTCTCTAAGAATACTTATTCGAGCTGAATTAGGACATCCAGGAGCTTTAATTGGAGATGACCAAATCTATAATGTTATTGTAACAGCCCATGCTTTTGTAATAATTTTTTTTATAGTTATACCTATTATAATT
>e9e177ad3908f8e99e881754679faea0	TGCTTGAGCAGGAATAGTGGGTACATCTCTTAGTATTATTATTCGTATAGAATTAGGCCATCCAGGAGCCTTAATTGGAGATGATCAAATTTATAATGTTGTTGTAACAGCTCATGCCTTTATTATAATTTTCTTTATAGTTATACCTATTATAATT
>7d9c8b36f3a29b7089a01828d93f53ab	TGTATGGTCAGGAATACTTGGGACTTCTCTTAGTCTTTTAATTCGAGCCGAATTAGGGCATCCTGGGTCGTTAATTGGAGATGATCAAATTTATAATGTAATTGTTACAGCTCATGCTTTTATCATAATTTTTTTTATAGTAATACCTATTATAATT
>d71bfad887813aac0eccc1e1f0b90dcf	TATTTGAGCAGGAATAGTAGGAACTTCTTTAAGATTATTAATTCGAGCAGAATTAGGAAACCCTGGATCATTAATTGGTGATGATCAAATTTATAATACTATCGTAACAGCTCATGCATTTATTATAATTTTTTTTATAGTAATACCTATTATAATT
>81bc01ea0bbb7b786e9752b3ef7eabb2	GGCATTGTCAGGTGTTTTAGGAACAGTTATGTCAATGTTAATTCGCATAGAATTAGCCTACCCGGGAAATCAATTATTTTTAGGTAATCAGCAGTTGTATAATGTTGTGGTCACAGCACATGCAATTTTAATGATTTTTTTTATGGTAATGCCAGTAATGATC
>9dc0ae8bd6a3f5ae041401fbbbb01811	AGCTTGAGCTGGAATAGTAGGAACATCCCTTAGATTATTAATTCGAGCAGAATTAGGAAACCCTGGATCATTAATTGGTGATGATCAAATTTATAATGTTATTGTAACTGCCCATGCATTTATTATAATTTTCTTCATAGTTATACCTATTGTTATT
>82f09abe540d4efc018b11636d9924fe	AGCATGATCAGGAATAGTTGGTACTTCCCTTAGTATAATTATTCGAGCTGAATTAGGTCATCCAGGAGCATTAATTGGTAATGATCAAATTTATAATGTTGTAGTAACTGCCCATGCATTTATCATAATTTTCTTTATAGTAATACCTATTATAATT
>a4c336afcc290bb82880782986a2f02c	AGCTTGATCAATAATATTTGGTATATCTTTAAGAAATATAATTCGATTTGAATTAAGAATTCCTTCTTCTTTCTTAGGAATTGATCAAATTTATAATTCTTTAGTAACTTCTCATGCTTTAGTAATAATTTTTTTTATAGTAATGCCTGTTATAATT
>66fd36ff850f66a57785bd70e84d75be	AGCTTGAGCCGGTATAGTCGGAACTTCTCTAAGTATTTTAATTCGAGCAGAATTAGGACATCCTGGTGCCTTAATTGGTGATGACCAAATTTATAATGTAATCGTTACAGCTCATGCTTTTGTTATAATTTTTTTCATAGTAATACCAGTTATAATT
>5d1061bd66790821cfdfb83b19f0d97d	AATTTGAGCAGGAATAGTTGGAACATCTTTAAGTCTTTTAATTCGAGCTGAATTAGAAAATCCAGGATCATTAATTGGAGATGATCAAATTTATAATACTATTGTTACAGCTCATGCTTTTATTATAATTTTTTTCATAGTTATACCTATTATAATT
>e684c6eb2566bda4f7dc6e0259980bc3	AATTTGAGCAGGAATAGTAGGAACTTCTTTAAGTTTACTAATTCGGGCTGAATTAGGTAATCCTGGATCTTTAATTGGAGATGATCAAATTTATAATACAATTGTTACAGCTCATGCTTTTATTATAATTTTTTTTATAGTTATACCTATTATAATT
>3829c12441b2ba7066e8593bbc781605	TGCATGAGCAGGAATAGTAGGAACATCACTTAGTATTATTATTCGAATAGAATTAGGTCACCCAGGAGCCTTAATTGGTGATGATCAAATTTATAATGTTGTTGTAACAGCACATGCTTTTATTATAATTTTCTTTATAGTTATACCTATTATAATT
>c953ab63d187c6e3723fde3816c80cbc	TATTTGAGCTGGTATAGTTGGTACTTCACTAAGATTACTAATTCGAGCTGAATTAGGAAACCCAGGATCTTTAATTGGAGATGATCAAATTTACAATACTATTGTAACTGCACATGCTTTCATTATAATTTTTTTTATAGTTATACCTATTATAATT
>860024662ebfbe9d6d16d78a1bb513c9	AATTTGAGCTGGAATAGTAGGAACCTCATTAAGATTATTAATTCGAGCAGAATTAGGAAATCCAGGATCTTTAATTGGAGATGATCAAATTTATAATACTATTGTTACAGCCCATGCTTTTATTATAATTTTTTTTATGGTTATACCTATTATAATT
>7de26c60614020e00d9e91c3be4ad108	GATTTGATCAGGAATAGTAGGAACCTCCCTCAGAATATTAATCCGACTAGAATTAGGTACTCCTGGAAATTTAATTGGCAATGATCAAATTTACAATGTTATCGTCACTGCTCATGCTTTTATTATAATTTTTTTTATAGTTATACCAATCTTAATT
>fa7f510b62a1d517f0ddeed7f52f1fa4	GGCCTGAGCCGGAATGGTCGGAACTTCCTTAAGAATATTAATTCGAACTGAATTAGGTCATCCCGGATCTTTAATTGGAGATGATCAAATTTATAATGTTATCGTTACTGCTCACGCCTTTGTAATAATTTTTTTTATAGTAATACCTATTATAATT
>dcbb61c8b1fd9197572899163ada5284	AATTTGAGCAGGAATAGTTGGAACTTCATTAAGACTACTAATTCGAGCAGAATTAGGAAATCCAGGATCATTAATTGGTGATGATCAAATTTATAATACAATTGTAACAGCCCATGCTTTTATTATAATTTTTTTTATAGTTATACCTATTATAATT
>6e0edfdfb8589e473cd154a0ed6c9878	AGCTTGATCAGGAATAGTAGGTGCTTCATTAAGAATTTTAATTCGAACTGAACTTGGACAACCAGGTTATTTAATTGGAGATGATCAAACATATAATGTTATTGTTACAGCTCATGCTTTTATTATATTTTTATAGTTATACCCATTATAATT
>48d5e832b6bba675cc1eb8f7d564994e	TATCTGATCAGGAATAGTAGGAACATCCTTAAGATTACTAATTCGTGCTGAATTAGGAAACCCTGGATCTTTAATTGGAGATGATCAAATTTATAATACAATTGTAACTGCTCATGCTTTTATTATAATTTTTTTTATAGTTATACCAATTATAATT
>fc97896df19b3609390a4112c67f1964	GACATGGGCCGGGATATTAGGAACATCTATAAGAATCTTAATTCGAATAGAATTAGGGTACCCTGGAGCATTGATTGGTAATGATCAGATCTATAATGTAATTGTGACTGCCCATGCTTTTGTAATAATTTTTTTTATAGTAATACCCATTATAATT
>59dc09269f0f5ad42ae2eeb0c7f5547a	TGCTTGATCAGGAATAGTAGGAACATCTTTAAGTATATTAGTTCGAGCAGAATTAGGTCATCCCGGTGCATTAATTGGAGATGATCAAATTTATAATGTAATTGTTACAGCTCATGCTTTTGTAATAATTTTTTTTATAGTAATACCAATTATAATT
>0c0741967a7e32339e8ec286ddeffa5b	GGCATGGGCAGGAATAGTAGGAACATCATTAAGAATTTTAATTCGAGCAGAGCTTGGACATCCGGGGGCACTTATTGGGGATGATCAAATTTATAATGTGATTGTAACAGCTCATGCATTTATTATAATTTTCTTTATAGTTATACCTATTATAATT
>9ba4ecd36dcb44558fdfdbf24ee003ce	AATTTGAGCTGGGATAGTGGGAACATCCCTAAGAATAATTATTCGAACAGAATTAGGAACAACAGAATCCCTTATTAAAAATGATCAAATTTATAATGTATTAGTAACTGCCCATGCTTTTATTATAATTTTTTTTATGGTAATACCAATTATAATT
>888924c8aa55b4cdb1a1d34338d9e801	TAGTTGAGCAAGAATAGTTGGTACTTCTTTAAGAATAATTATTCGAGCCGAATTAGGTCACCCAGGTTCATTAATTGGAAATGACCAAATTTATAATACTATTGTAACTGCACATGCTTTTGTAATAATTTTTTTCATAGTTATGCCTATTATAATT
>021b10ef2db85a7d9787ff65a089184a	GGCTTGATCAGGGATAGTAGGGACTTCTTTAAGTATACTTGTCCGATCTGAACTAAGAATTCCTGGAAGACTAATTGGAGATGATCAAATTTATAATACAATTGTTACAGCCCATGCCTTTATTATAATTTTCTTTATAGTAATACCTATTATAATA
>0aaf154a335613c611fc76d8b89d4ff4	AGCTTGAGCAGGAATAGTCGGAACTTCTCTAAGAATTTTAATTCGAGCAGAATTGGGACACCCTTGAGCTTTAATTGGTGATGACCAAATTTATAATGTAATTGTTACAGCTCATGCTTTTGTAATAATTTTCTTTATAGTAATACCTATTATAATT
>8f85a41dc2396c4c8ab7011cd14a05bf	AGCATGAGCAGGAATAGTAGGAACCTCTTTAAGAATTATAATTCGAGCAGAATTAGGACACCCTGGTGCCTTAATTGGTGATGATCAAATTTATAACGTGATTGTTACAGCTCATGCTTTTATTATAATTTTTTTTATAGTTATACCAATTATAATA
>45a144827d02f821eb3735166c6c8793	AATTTGAGCAGGTATAGTAGGAACATCTTTAAGACTGTTAATTCGTGCTGAATTAGGAAATCCTGGTTCATTAATTGGAGATGACCAAATTTATAATACTATTGTAACAGCTCATGCTTTCATTATAATTTTTTTTATAGTTATACCTATTATAATT
>354a00e75c90caf36be40489e0f2a79a	TGCATGAGCTGGAATAACAGGAAGTTCATTAAGACTACTAATTCATTCAGAACTAGGTACTCCTGGTACATTAATTGGTAATGACCAAATTTATAATGTAATTGTTACTGCTCATGCTTTCATCATAACTTTCTTTATGGTTATGCCAATAATAATTG
>504b253c38557a91151cbb0b6c9fc2a4	ATCTTGGTCAGGAATAGTAGGAACATCTTTAAGAATACTAATCCGAACTGAATTAGGTAATCCAGGAAGATTAATTGGTAATGATCAAATTTATAATAGTATTGTTACAGCCCATGCTTTTATTATAATTTTTTTCATAGTTATACCAATTATAATT
>81c3f43dc75635cadd7eb0e96acbc1d3	AATTTGATCAGGAATAGTGGGAACTTCCTTAAGAATACTTATTCGATTGGAATTAAGAACCGTTTCAAATCTAATTGGTAATGATCAAATTTATAATGTTATTGTAACAGCTCATGCTTTTATTATAATTTTCTTTATAGTAATACCTATTTTAATT
>6a89250839b94c7940d9492b57839b7d	GGTTTGAGCAGGACTAATTGGTACCTCCTTGAGACTATTAATTCGATTAGAATTAGGCATATCTGGAACTTTAATCGGAAATGACCAAATTTTTAATGTTATTGTAACTGCACATGCTTTTATCATAATTTTTTTTATAGTTATACCCGTCATAATA
>9f1f5acbc637f73f972c56a2d8d8a65d	AATTTGAGCTGGAATATTAGGAACATCACTGAGAATATTAATTCGTTTAGAATTAAGAACTTCTGGGTATTTAATTGGAAATGACCAAATTTATAATGTAATTGTGACAGCCCATGCTTTTGTAATAATTTTTTTTATAGTTATACCTATTATAATT
>377500f432ea79735a501ef805a9f89f	TGCATGAGCAGGAATAGTAGGTACTTCTTTAAGTATATTAATTCGAGCAGAATTAGGAAATCCTGGATCATTAATTGGTGATGATCAAATTTATAATGTTATTGTTACTGCCCATGCATTTATTATAATTTTCTTTATAGTTATACCTATTATAATT
>3495c5700dfc4a2669ed9fde1395bcc5	AATTTGATCTGGATTTTTGGGTGCAAGAATTAGATTAATTATTCGTACTGAATTAGGAATAGTAGGAAGAATTATTATAGATGAGCAAATCTATAATGCTATAGTTATTGCTCATGCTTTTTTAATAATTTTCTTTTTTGTAATGCCTGTGGCTGTT
>e87f39ac43d302c038418a2d4483ba66	AGCTTGAGCAGGAATATTAGGAACTTCTTTAAGAATATTAATTCGAGCTGAATTAGGCCATCCTGGCTCTTTACTTGGAAATGATCAAATTTATAATGTAATCGTGACTGCCCACGCTTTCATTATAATTTTTTTTATAGTAATGCCAATCATAATT
>c457e2152e0189232689534631500ffd	AATTTGAGCAGGAATAGTAGGAACTTCTCTTAGCTTATTAATTCGAGCTGAATTAGGTAATCCTGGATCTTTAATTGGAGATGATCAAATTTATAATACTATTGTTACAGCTCATGCTTTTATTATAATTTTTTTTATAGTGATGCCAATTATAATT
>495c32938a3e4f1f8740ab4c5d517a1d	AGCTTGAGCTGGAATAGTTGGAACTTCACTAAGTATATTAATTCGAGCTGAATTAGGACACCCTGGGGCATTAATTGGAGATGACCAAATTTATAATGTAATTGTAACAGCCCATGCTTTTATTATAATTTTTTTTATGGTTATACCAATTATAATT
>88693de6d1be1a968193cb9f04fc61d3	ATTATGATCTAGACTATTAGGAACAATAAGAAGAATAATCATTCGAACAGAATTAATTATACCAGGTAGATTAATTAAAAATGACCAAATTTACAATTCAATTGTAACCATTCACGCATTTATTATAATTTTTTTTATAGTTATACCTATTATAATT
>9b4470e357f61f36681b75e9501e6814	AGCATGAGCAGGAATAGTAGGAACTTCTTTAAGAATTCTTATTCGAGCAGAATTAGGTCATCCAGGAGCATTAATTGGAGATGATCAAATTTATAATGTAATTGTTACAGCTCATGCTTTTATTATAATTTTTTTTATAGTTATACCAATTATAATT
>08cd5b497dc392f5eeba3ba294746030	AATCTGAGCAGGAATATTAGGTACAAGATTAAGAATTTTAATTCGACTTGAACTAGGTCAACCTGGTTTATTTATTGAAAATGATCAAATTTATAATGTAATTGTTACTTCCCATGCATTTATTATAATTTTTTTTATAGTTATACCAATTATAATT
>b1c23f434adcec348a434dcaf7282481	GGCATGATCTGGTATAGTTGGCTCATCTTTAAGAATTTTAATTCGAGCAGAATTAGGCCATCCTGGAATATTAATTGGAAATGATCAAATTTATAATGTTATTGTAACAGCTCATGCTTTTATTATAATTTTTTTTATAGTTATACCTATCATAATC
>78a24c1d5a73849c15fa4cb26baca93b	GATTTGGTCGGCTATGGTAGGGACAGCTATAAGAGTTTTGATTCGAATAGAGTTAGGACAATCTGGAAGATTTTTAGGTGATGATCATTTATATAATGTAGTAGTAACTGCTCACGCTTTTGTTATAATTTTTTTTATGGTTATACCTATTTTGATT
>d4e4c5f0269ce17e7b74d47c9c926cba	GTCTTGAGCTGGAATGATCGGAGCTAGCCTTAGCAGAGCCATTCGGTTGGAATTAGGGCAACCTGGGACTCTCCTGGGGAATGACCAAACCTATAACACCATGGTGACAGCTCACGCATTCATCATAATTTTTTTTATAGTCATACCTATAATAATT
>f42c70d0caee670f05ebee280f1919e2	AGCTTGAGCCGGTATAGTTGGAACTTCTCTAAGTATTTTAATTCGAGCAGAATTATGACATCCTGGTGCCTTAATTGGTGATGACCAAATTTATAATGTAATTGTTACAGCTCATGCTTTTGTTATTCATAGTAATACCAATTATAATT
>59c6f2770a7a641229bf1201cabc6e4f	TGCTTGATCTGCTATAGTAGGAACTGCAATAAGAGTATTAATTCGTATAGAATTAGGACAATCAGGAAGATTTTTAGGTGATGATCATTTATATAATGTAGTTGTTACTGCTCATGCTTTTGTTATGATTTTTTTTATAGTAATACCTATTTTGATT
>0976efa59173e268f9a579a3e85b5a64	TATTTGAGCCGGTATAGTAGGAACAAGATTAAGTATTTTAATTCGTATCGAACTAGGCCAGCCCGGCCTTTTCCTAGAAGATGACCAAACCTATAATGTCATTGTAACAGCTCACGCTTTTATTATAATTTTTTTCATAATTATACCAATCATAATC
>e4cecef2533a7e966f4494607a2ba806	GGCCTGATCAGGAATAGTAGGAACTTCTTTAAGCTTACTTATCCGGGCTGAATTAGGTCAACCAGGATCCCTAATTGGTGATGATCAAATCTACAATGTGATTGTTACAGCTCATGCTTTCATTATGATTTTCTTCATGGTCATGCCTATTATGATT
>884060cd68503becf059ff178590df01	TATATGAGCAGGAATAATTGGAACTTCATTAAGAATATTAATTCGATTAGAATTAAGAACTATCAAAAATTTAATTGGAAATGATCAAATTTATAATGTAATTGTAACAGCACATGCTTTTATTATAATTTTTTTTATAGTTATACCAATTTTAATT
>77fa5790a1bc91bc9e7e285cb80b5f18	AGCATGATCCGGAATAATTGGTACAGCACTTAGAACTATTATCCGTACAGAATTAGGTAACCCAGGGTCACTAATTGGTAATGATCAAATTTTTAATGTTATTGTTACATCCCATGCATTTATTATAATTTTCTTCATAGTTATACCAATTATAATT
>7740db9d147a82d44bdf206bb4d19ecc	TATCTGATCAGGAATACTTGGAACTTCTTTAAGTCTATTAATTCGAGCAGAATTAGGAAACCCAGGTTCTTTAATTGGAGATGATCAAATTTATAACACTATCGTTACTGCCCATGCATTTATTATAATTTTTTTTATAGTTATACCTATTATAATT
>8d8543ee005cefafa14b3a2c677c7a1a	GGCATGGGCAGGAATAGTAGGAACATCATTAAGAATTTTAATTCGAGCAGAGCTTGGACATCCGGGGGCACTTATTGGGGATGACCAAATTTATAATGTAATTGTAACAGCTCATGCATTATTATAATTTTCTTTATAGTTATACCTATCATAATT
>fd317871de26eac58c43cecc16979d87	AGCTTGAGCTGGAATAGTGGGTACTTCTTTAAGAATCTTAATTCGAGCAGAATTAGGTCACCCAGGAGCCTTAATTGGAGATGACCAAATTTATAATGTTATTGTAACAGCTCATGCATTTGTAATAATTTTTTTTATGGTTATACCTATCATAATT
>ec873652abab9c26add2b900c65feb9f	TGCATGAGCTGGAATAGTAGGAACTTCATTAAGACTACTTATTCGTTCAGAACTAGGTACTCCTGGTACATTAATTGGTAATGACCAAATTTATAATGTAATTGTAACTGCTCATGCTTCTATCATCATTTTCTTTGTAGCTATACCAATTATAATT
>28ea8f03ed99df0902ec5e57a03eeef6	TATTTGATCAGGATTAATTGGAATAATAATAAGATTAATTATTCGTTTAGAATTATCCAGATCTAATTCAATTTTAAATAATGATCAATTATATAATGTGATTGTTACTTCCCATGCATTTATTATAATTTTTTTTATAACTATGCCAATTATAATT
>e58c540ac70b9e8cb6689987341772f7	AGCATGAGCAGGAATAGCAGGAACTTCAATAAGTATTCTTATTCGAACAGAATTAGGTCATCCAGGTGCATTAATTGGAGATGACCAAATTTATAATGTTATTGTTACTGCTCACGCATTTGTAATAATTTTTTTTATAGTAATACCAATCATAATT
>3a8aa33b342745f01921ccdd90d55620	TGCATGAGCTGGAATAGTAGGAACTTCTTTAAGACTACTTATTCGCTCAGAACTAGGGACACCTGGAACATTAATTGGTAATGATCAAATTCACAATGTAATTGTTACTGCTCATGCTTTCATCATAATTTTCTTTATAGTTATACCAATTATAATT
>d57fe2a7c206183e99df387a1b8fdc1f	AATTTGAGCTGGTATAATTGGAACTTCCATAAGATTATTAATTCGAGCAGAATTAGGGAGCCCAGGTTCATTAATTGGAAATGATCAAATTTATAATACCATTGTAACTGCTCATGCTTTTGTTATAATTTTTTTCATAGTTATACCAATTATAATT
>2199420eff17fe95c19fc0e99175813c	ATCTTGATCAGGGATAGTCGGAACATCCCTTAGAATACTAATTCGAACTGAATTAGGGAACCCAGGTAGATTAATTGGTGATGACCAAATTTATAATACTATTGTTACAGCTCATGCTTTTATTATAATTTTTTTTATAGTCATACCCATTATAATT
>68ac2e204cc0b57bbb501c641c1f96fc	GGCTTGAGCAGGGATAGTAGGAACATCCCTTAGAGTGCTAATTCGAACAGAATTAGGACACCCTGGAGCTTTAATTGGAAACGACCAAATTTATAACGTAATTGTAACTGCACATGCTTTTATTATAATTTTTTTTATAGTTATACCTATTATAATT
>419bb1b1bedeca1fa1e6a505bd537521	AGCATGATCAGGTATAGTAGGGACTTCATTAAGTATACTAATTCGAGCAGAATTAGGGACTCCCGGAGCATTAATTGGAGATGATCAAATTTATAATGTTATTGTAACTGCACATGCTTTTATCATAATTTTCTTCATAGTAATACCTATTATAATT
>a74971b7f83e35b251fb1c9cfa53801e	TGCTTGAGCAGGAATAATTGGAACTTCATTAAGAATTATTATTCGAGCTGAATTAGGACACCCTGGTGCATTAATTGGAGATGATCAAATTTATAATGTTATTGTAACTGCACATGCATTTATTATAATTTTTTTCATAGTTATACCAATTATAATT
>992662a7368ea15e668d21fe153b7848	GGCATGATCAGGTATAATTGGAACATCTATAAGATTAATAATTCGTACTGAATTAGGAAATTCCGGATCTTTAATTGGAGATGATCAAATTTATAATGTTATTGTTACAGCTCATGCTTTTATTATAATTTTTTTTATGGTTATACCTATTATAATT
>1303deb4db49df9555d5410fe5fc87c9	AGCTTGAGCCGGTATAGTCGGAACTTCCCTAAGTATTTTAATTCGAACAGAATTAGGACATCCTGGTGCCTTAATTGGTGATGACAAAATTTATAATGTAATTGTTACAGCTCATGCTTTTGTTATAATTTTTTTTATAGTAATACCAATTATAATT
>b37441834ad569df3aa3106548fb5821	TATTTGAGCTGGAATAGTAGGAACTTCTTTAAGTCTCTTAATTCGAGCAGAATTGGGTAATCCAGGACAATTAATTGGAAATGATCAAATTTATAATACTATTGTAACAGCTCATGCTTTCATTATAATTTTTTTTATAGTTATACCAATTATAATT
>a1f5c557d7df968a862c931770e33c6e	GGCTTGATCAGGGATGGTAGGGACTTCTTTAAGTTTACTCATCCGGGCAGAATTGGGACAGCCAGGATCTTTAATTGGCGATGACCAGATCTATAACGTTATTGTAACGGCCCATGCTTTCATTATGATTTTCTTTATGGTCATGCCTATTATGATT
>30d8c98c493eac46d5a65c1156adddd3	AGCTTGATCTGGAATAGTGGGAACTTCTCTTAGAATTATTATTCGAACTGAATTAGGACACCCAGGAGCATTAATTGGTAATGACCAAATTTATAATGTTATTGTTACAGCTCATGCTTTTATTATAATTTTTTTTATAGTTATACCTATTATAATT
>3ba241d0c1a6a6e9142e83300cceb9a8	AATCTGAGCAGGAATAGTAGGAACTTCATTAAGATTATTAATTCGTGCAGAATTAGGTACTCCAGGATCATTAATTGGCGATGATCAAATCTATAATACTATTGTTACAGCACATGCTTTTATTATAATTTTTTTTATAGTTATACCTATTATAATT
>33cec3746bd400297414a776ff4de176	AATTTGATCAGGAATATTTGGATCTTCTTTAAGAATAATTATTCGAAATGAACTAAGAATACCTGGATCTTTAATTGGAAATGACCAATTATATAATGTTATTGTAACAGCTCATGCATTTGTAATAATTTTTTTTATAGTTATACCGATTATAATC
>aff40f9123512671d0bf4316d861b998	AATTTGGGCAGGAATACTAGGTACAAGATTAAGAATTTTAATTCGACTTGAACTAGGTCAACCTGGTTTATTTATTGAAAATGATCAAATTTATAATGTAATTGTTACTTCCCATGCATTTATTATAATTTTTTTTATAGTTATACCAATTATAATT
>56d61fb1c425ade2687c3dd31e9686b5	ATTATGAGCAGGAATACTAGGAACATCATTAAGATGAATTATTCGAATTGAATTAGGAATACCAGGATCATTTATCGGGGATGACCAAACATATAATGTAATTGTTACAGCCCATGCATTTATTATAATTTTCTTTATAGTAATACCAATCATAATT
>30092d25bd5dfe521e7939a6694c04ab	TTTATGAGCTGGTTTAGTTGGTCTAAGTATGAGTTTACTAATTCGTTTAGAATTAGGAATTGTTGGACCCTTTTTAGGTGATGAACATTTATATAATGTTTTAGTCACAGCACATGCTTTTGTAATAATTTTCTTTATAGTTATACCTATTTCTATA
>7f46969ef275fe2cf4b6304e64d2044b	AGTTTGATCAGGGTTTTTAGGTGCGAGTATTAGTTTAATTATTCGTACTGAGTTGGGTATAGTTGGTAGAATTATTATAGATGAACAAATTTATAATTCAATAGTAACTGCACATGCTTTTTTAATAATTTTTTTTTTTGTAATACCTGTAGCTGTT
>6cba53e708faa370819823aee75cca60	AGCATGAGCCGGAATAGTCGGAACTTCTCTTAGATTACTAATTCGAGCCGAATTAGGACATCCCGGAGCTTTAATTGGAGATGACCAAATTTATAATGTTATTGTCACAGCTCATGCTTTTGTAATAATTTTTTTTATAGTAATACCTATTATAATT
>ba8b23d79bfc81786013e5d1dd89229f	AGCTTGATCAGGAATGATTGGAACTTCTTTAAGAATACTAATTCGAGCAGAACTAGGTCGCCCAGGAACTTTTATTGGAGATGATCAAATTTATAACGTTATTGTCACAGCACATGCTTTTATTATAATTTTTTTTATAGTTATACCTATTTTAATT
>c6d6d0acdbbec5301cb4e31c08341ac6	AGCCTGATCAGGAATATTAGGAACTTCTCTAAGAATACTTATTCGAGCAGAATTAGGACGTCCTGGAACATTTATTGGAGATGACCAAATTTATAATGTAATTGTTACAGCTCATGCTTTTATTATAATTTTTTTCATAGTTATGCCAATTTTAATT
>604d34088c1d0360cd99257619681d7f	AATTTGAGCAGGAATAGTAGGAACATCTTTAAGATTATTAATTCGAGCTGAATTAGGAAATCCGGGATCTTTAATTGGAGATGATCAAATTTATAATACTATTGTAACAGCTCATGCTTTTATTATAATTTTTTTTATAGTAATACCTATTATAATT
>c860131630b5681597507af7cf7d49c4	AGCTTGAGCCGGTATAGTCGGAACTTCTCTAAGTATTTTAATCCGAGCAGAATTAGGACATCCTGGTGCTTTAATTGGTGATGACCAAATTTATAATGTAATCGTTACAGCTCATGCTTTTGTTATAATTTTTTTCATAGTAATACCAATTATAATT
>52e6ecd953c26dbc4bf613a3c8e89490	TGCTTGAGCAGGAATAGTTGGAACTTCATTAAGTATTTTAATTCGTGCTGAATTAGGTCACCCTGGAGCTTTAATTGGAGATGATCAAATTTACAATGTAATTGTAACTGCTCATGCTTTTATTATGATTTTTTTTATAGTAATACCTATTATAATT
>e9c657592ec5d0adba5b9e1153e69b7a	GGCTTGAGCAGGAATAGTTGGAACATCTCTTAGTATTTTAATTCGAGCAGAGTTAAGTCAACCCGGAAACTTTATTGGAAATGATCAAATTTATAATGTTATTGTAACAGCACATGCTTTTATTATAATTTTTTTTATAGTTATACCTATTATAATT
>e11b2ae760c26d7e6b564d4d7ec4e5ea	AATTTGAGCAGGAATAGTAGGAACCTCTTTAAGTTTATTAATTCGAGCCGAATTAGGAAATCCAGGTTCCTTAATTGGAGATGACCAAATCTATAACACTATTGTTACAGCTCATGCTTTCATTATAATTTTTTTTATAGTAATACCTATTATAATT
>501e78450dbf12a8f1de729c62a10e13	TGCTTGATCTGGAATAGTAGGTACTTCTTTAAGAATTTTAATTCGTGCAGAATTAGGACATCCTGGAGCTTTAATTGGAGACGATCAAATTTACAATGTAATTGTAACAGCACATGCATTTATTATAATTTTTTTTATAGTTATACCTATTATAATT
>2d1e80ed62bc6863c7ac192efe765917	AATTTGAGCTGGTATAGTAGGAACTTCACTTAGATTATTAATTCGAGCTGAATTAGGTAATCCAGGATCTTTAATTGGTGATGATCAAATTTATAATACTATTGTAACTGCTCACGCTTTTATTATAATTTTTTTTATAGTTATACCTATTATAATT
>d811c06a5b08e3e41e2bae434f09d47d	GATATTTTCAGGTATATTAGGAACAATGTTTTCTGTTTTTATTCGTATGGAATTAAGTTATCCTGGTAATCAAATTTTTAATGGAAATTTTCAACTTTATAATGTAGTTGTTACTGCACATGCTTTTTTAATGATTTTTTTTTTGTTATGCCTGCTATGTTA
>c017c01ffc3f63c0969cf27e814ec691	TATATGATCAGGAATTATTGGATTATCTTTAAGAATAATTATTCGATTAGAATTAAGATGTCCAGGTTCATTAATTGGAAATGATCAAATTTATAATTCAATTGTAACTACTCATGCATTTATAATAATTTTTTTTTTTGTTATACCTGTAATAATA
>ddde30e2ba224dd94ac8dad7fd9f046b	AGCTTGTTCAGGAATTATTGGAACTTTGTTATTTATTTTTATTAGACTGGAATTAAATAATCCAGGAAGTAGATTTTTATTAAGTAATTATCAATTATATAATGTCTTAGTAAGCGCACATGTTTTTATTATTATATTTTTTATGATAATACCTATTTTAATT
>922a361a07d40c9b09bfdafba4b51a56	AGCCTGAGCAGGAATAGTAGGAACTTCTTTAAGAATTTTAATTCGAACTGGATTAGGACATCCTGGAGCACTAATTGGAAATGACCAAATTTATAATGTAATTGTTACAGCTCATGCTTTTTTTAAATTTTTTTTTATAGTAATACCAATTATAATT
>b290976b9d1b73e76a48ebda1b167bf7	AGCCTGATCGGGTATAGTCGGAACTTCTCTCAGTTTGCTAATTCGAGCTGAGCTTGGACAGCCCGGATCACTAATCGGAGATGACCAAATTTATAATGTCATTGTTACAGCACATGCCTTCGTTATAATTTTCTTCATGGTTATGCCAATTATGATT
>a3b32631440a7b00188641e387da3c7f	AATTTGAGCAGGAATAGTAGGAACATCTTTAAGCTTATTAATTCGAGCTGAATTAGGTAATCCTGGTTCTTTAATTGGAGATGATCAAATTTATAACACTATTGTAACAGCTCATGCTTTTATTATAATTTTTTTCATAGTTATACCTATTATAATT
>f3a82b6980213829543f2ce616a77943	AATTTGAGCAGGAATAGTTGGAACATCTTTAAGTCTTTTAATTCGAGCTGAATTAGGAAATCCAGGATCATTAATTGGGGATGATCAAATTTATAATACTATTGTTACAGCTCATGCTTTTATTATAATTTTTTTCATAGTTATACCTATTATAATT
>ccb492d22e10b78edee9188d38411d71	GTCATGAGCTGGAATAGTTGGAACATCTTTAAGTATAATTATTCGAGCAGAATTAGGTCATCCAGGAGCTCTAATTGGAAATGATCAAATTTATAATGTAATTGTTACAGCTCATGCTTTTATTATAATTTTTTTTATAGTTATACCTATTATAATT
>d5e3fa13eacda6941c5df3451babf205	TATTTGAGCAGGAATAGTAGGAACTTCCTTAAGCTTATTAATTCGAGCAGAATTAGGTAATCCAGGTTCTTTAATTGGAGATGACCAAATTTATAATACTATTGTAACAGCTCATGCTTTTATTATAATTTTTTTTATAGTTATACCAATTATAATT
>710223d0b149ca1b37d174985cb4d988	TATTTGATCAGGATTAATTGGAATAATAATAAGATTAATTATTCGTTTAGAATTATCCAGATCTAATTCAATTTTAAATAATGATCAATTATATAATGTGATTGTTACTTCCCATGCATTTATTATAATTTTTTTCATAACTATACCAATTATAATT
>d33f3407af640b9dd37c8c98dbf74c64	GGGGTTTGCTGGTTTACTTGGCACGGTTGTTTCTGTGGTTATAAGGATGGAACTAGCAGGTCCGGGATCTCAAATATTATCTTCTAATTGGCAATTATATAATGTGTTAATCACAGCGCATGCATTATTAATGATTTTTTTTTTTGTTATGCCTGTGATGATG
>db0ccd6712f0f8355428287ce9efdbed	AGCATGATCAGGAATAGTAGGAACTTCTTTAAGAATACTTATTCGAGCAGAATTAGGACGACCTGGTACCTTCATTGGAGATGACCAAATTTATAATGTAATTGTTACAGCTCACGCTTTTGTTATAATTTTTTTCATAGTTATACCTATTTTAATT
>0b5b412cda593acb94eff717370fa358	TATTTGAGCTGGTATAATTGGAACTTCTTTAAGATTATTAATTCGAACTGAATTAGGAAATCCAGGATCCTTAATTGGAGACGATCAAATTTATAATACAATTGTAACTGCACATGCTTTTATTATAATTTTTTTCATAGTTATACCTATTATAATT
>f09a32764a3bdcaa270bb39126bba0f1	TATTTGATCGGGATTAATTGGAATAATAATAAGATTAATTATTCGTTTAGAATTATCCAGATCTAATTCAATTTTAAATAATGATCAATTATATAATGTAATTGTTACTTCCCATGCATTCATTATAATTTTTTTTATAACTATACCAATTATAATT
>66497ff7216ea3906d0411a8e9942240	AATTTGAGCAGGAATATTAGGAACCTCTCTTAGTTTATTAATTCGAGCAGAATTAGGAAATCCAGGATCTTTAATTGGAAATGATCAAATTTATAATACCATTGTAACAGCTCATGCTTTTATTATAATTTTCTTTATAGTCATGCCAATTATAATT
>44d2b1f7297923eec795a8c9377f3218	TGCTTGGGCTGCTATAGTGGGGACGGCAATAAGAGTTTTAATTCGAATTGAATTAAGTCAGTCTGGAAGATTTATTGGTGATGATCAGCTATATAATGTAATTGTAACTGCTCATGCTTTTGTTATAATTTTTTTTATAGTGATACCTATTTTAATT
>cbe89eda2e1beff17638c4d831966d66	AATTTGAGCTGGAATAGTTGGTACTTCTCTTAGTTTACTTATTCGAGCAGAATTAGGAAATCCCGGTTCTTTAATTGGAGATGATCAAATTTATAATACTATTGTAACAGCTCATGCTTTTATTATAATTTTCTTTATAGTAATACCTATTATAATT
>ab14d16cb8a138342d04642f2b5effa9	AATTTGATCAGGTTTAGTAGGAACTAGATTAAGTTTATTAATTCGAGCTGAATTAGGTCAACCAGGATCATTAATTGGAGATGACCAAATTTATAATGTAATCGTAACTGCACATGCATTTATTATAATTTTCTTCATAGTTATACCTATTGTTATT
>026ab69733e1ad3bf8c968583800400d	GGCTTGATCAGGAATAGTAGGTACTTCATTAAGAATTTTGATCCGAACCGAACTTGGACAACCAGGTTACTTAATTGGAGATGATCAAACATATAATGTTATTGTTACAGCCCATGCTTTTATTATAATTTTTTTTATAGTTATACCTATTATAATT
>f47b0283106149471813068b3e7dac4b	AATTTGAGCAGGAATAGTAGGAACATCTTAAGTCTTTTAATTCGAGCTGAATTAGGTAACCCTGGTTCTTTAATTGGAGATGATCTAATTTATAATACTATTGTAACAGCTCATGCTTTTATTATAATTTTTTTTATAGTTATACCTATTATAATT
>461928705d17fa3f71e4f44643c5d8bd	AATTTGATCAAGATTAATTGGAACAACACTAAGATTAATAATTCGAATTGAATTAAGAACATCAGGATCATTTATAATAAATGATCAGATTTATAATTCAATTGTTACTATACATGCATTTATTATAATTTTTTTTATAATTATACCACTAATAATT
>637f41de28011a1bce9de094c3a91a3a	TGCAGTTTCTGGTATTATTGGTACGATTTTTTCAGTTTTAATTCGTTTACAGTTAGCTTCACCAGGTGCTGATTTTCTTTCTGGTGATTATCAATTATATAACGTTATTGTAACAGCTCATGCTTTTGTAATGATATTTTTTTTTGTTATGCCTTCAATGATA
>e02a21df094b403a01a21e949ff87eca	AATTTGAGCAGGGATAGTCGGAACATCTTTAAGTTTATTAATTCGAGCTGAATTAGGGAATCCTGGATCATTAATTGGAGATGATCAAATTTATAATACTATTGTTACAGCTCATGCTTTTATTATAATTTTTTTTATAGTTATACCAATTATAATT
>712516145c312e770901906e0bd22ec3	GTTATGATCTGGCCTTCTTGGATCAATAAGAAGAATAATTATTCGTATTGAACTTATTCAACCAGGATCATTCATCAAAAATGATCAAATTTATAATACAATTGTAACTTCACATGCATTCATTATAATTTTTTTCATAATTATACCAATTATAATT
>fcf13a5a57b1eb4d1c844c1534314179	AATTTGAGCAGGTATAGTAGGAACATCTTTAAGATTATTAATTCGTGCTGAATTAGGAAATCCTGGATCATTAATTGGTGATGACCAAATTTATAATACTATTGTAACAGCTCATGCTTTCATTATAATTTTTTTCATAGTTATACCTATTATAATT
>bdf98dcbe2202c5458001afcc2409ce6	AATTTGAGCAGGAATAGTAGGAACTTCACTAAGATTATTAATTCGAGCAGAATTAGGAAATCCAGGATCATTAATCGGAGATGATCAAATTTATAACACTATTGTTACAGCTCATGCTTTTATTATAATTTTCTTTATAGTAATACCTATTATAATT
>724e5f9b091b6172b9dfa826767635fb	AATTTGAGCTGGAATAGTGGGAACATCTTTAAGAATAATTATTCGAACAGAACTAGGAACAACAGAATCTCTCATTAAAAATGATCAAATTTATAATGTATTAGTAACTGCTCATGCTTTTATTATAATTTTTTTTATAGTAATACCAATTATAATT
>bec98047ec37151e1305c4a0e52f4ee2	AATTTGAGCAGGAATAGTAGGAACTTCACTAAGATTATTAATTCGAGCTGAATTAGGAAATCCAGGTTCTTTAATTGGAGATGATCAAATTTATAATACTATTGTTACAGCTCATGCTTTTATTATAATTTTTTTTATAGTAATACCTATTATAATT
>b5d0db5585eb98e4d927652dc93ec27a	TATTTGAGCAGGAATAGTAGGTACATCTTTAAGTTTATTAATTCGAGCTGAATTAGGTAACCCAGGATCTCTCATTGGTGACGATCAAATTTATAACACTATTGTCACGGCTCATGCTTTTATTATAATTTTTTTTATAGTTATACCGATTATAATT
>353e797f485e28e4a06ff16c77673a8f	AGCTTGAGCCGGTATAGTCGGAACTTCCCTAAGTATTTTAATTCGAGCAGAATTAGGACATCCTGGTGCCTTAATTGGTGATGATCAAATTTATAATGTAATCGTTACAGCTCATGCTTTTGTTATAATTTTTTTCATAGTAATACCAATTATAATT
>28f4f721acbb49d2b87de2cb1167e990	TGCTTGATCAGCGATAGTAGGTACTGCAATAAGAGTTTTAATTCGTATGGAGTTAGGACAGTCAGGTAGATTTTTAGGGGATGACCAATTGTATAATGTTATTGTTACAGCACATGCTTTTGTTATAATTTTTTTTATAGTTATGCCAATTTTAATT
>32bc51fe05e0ec04513fcea8cd75263a	TATATGATCTGGTATTATTGGTTTATCTTTAAGAATAATTATTCGTTTAGAATTAGGATGTCCTGGTTCTTTAATTGGAAACGATCAAATTTATAATTCAATTGTTACTACTCATGCTTTTATAATAATTTTTTTTTTCGTTATACCTGTTATAATA
>1a98a049950b3c3c4aecd53f1f7d0a8f	TGTTTTTGCAGGAATAATTGGGACTATTTTTTCTTTAATTATTCGCTTAGAATTAGCATCCCCAGGTAATTTAATTTTGTTAGGAAATAATCAATTATATAATGTTTTAATTACTGCACATGCTTTTATTATGATTTTTTTTATGGTAATGCCTATATTAATT
>ce8cb500911a7d7ddd2c6a163f95ae05	ATCTTGATCAGGAATAGTGGGTACATCATTAAGTATACTTATTCGAACTGAATTAGGAAACCCAGGAAGATTAATTGGTGACGATCAAATTTATAATACAATTGTCACAGCCCACGCTTTTATTATAATTTTTTTTATAGTTATACCAATTATAATT
>dea3cb4adbdce8a8ca67014803f526f7	GGCTTGATCAGGTATAATTGGTACTTCACTAAGTTTATTAATTCGGGCTGAACTTGGTCAACCAGGATCTCTAATTGGAGATGATCAAATTTACAATGTGATTGTAACTGCTCATGCCTTTATCATAATTTTCTTTATAGTAATACCTATTATAATT
>8a24c46f546678a9f68cb4529fe23f14	AATTTGAGCAGGAATAGTGGGAACTAGTTTAAGAGTTTTAATTCGAATTGAACTTGGACAACCAGGATTATTTCTTGAAGACGATCAAACATATAATGTAATTGTTACAGCACACGCATTCATTATAATTTTTTTTATAATTATACCCATCATAATT
>6ba326fdea7dd1541078a3cb9b3878a6	AATTTGAGCAGGAATAGTCGGTACATCTTTAAGATTATTAATTCGAGCTGAATTAGGAAATCCCGGATCTTTAATTGGAGATGATCAAATTTATAATACTATTGTTACAGCACATGCTTTTATTATAATTTTTTTTATAGTTATACCAATTATAATT
>70e9904ffe7c2171a7ac792cc1b65e7f	AGCATGATCAGGAATAGTTGGTACTTCCCTAAGTATAATTATTCGAGCTGAATTAGGACACCCTGGTGCTTTAATTGGTAATGATCAAATTTATAACGTAGTTGTAACAGCTCATGCTTTTATTATAATTTTTTTCATGGTAATGCCTATTATAATT
>089273eb36a4fb937397ddba20d39806	GGCTTGTTCTGGAATTATAGGTACTGTTTTATCGATTTTCATTAGGTTAGAATTAAGTAATCCTGGAAGTCGATTTTTATTAGGAAATTATCAACTTTATAATGTTTTAGTAACTGCACACGCATTTATTATGATTTTTTTTATGGTTATGCCTATTTTAATA
>58828357836d04cde5395d5959b0d5b4	AGCCTGAGCAGGAATAGTAGGAACATCATTAAGAATTATTATTCGAGCTGAATTAGGTCATCCTGGAGCATTAATTGGTAATGACCAAATTTATAATGTTGTTGTTACTGCTCATGCATTTGTTATAATTTTTTTTATAGTAATACCTATTATAATT
>d7a5a0f2c93ca7102a7df316041fd86c	GATTTGAGCAGGTATAGTAGGAACATCATTAAGATTATTAATTCGAGCTGAATTAGGAAATCCTGGCTCATTAATTGGAGATGATCAAATTTATAATACTATTGTTACAGCCCATGCTTTTATTATAATTTTTTTTATAGTTATACCTATTATAATT
>5beaebf1e44d8e963bd1314b5f99f3ed	AGCATGAGCTGGAATAGTAGGAACTTCATTAAGAATTTTAATTCGAGCTGAATTAGGACATCCAGGTGCTTTAATTGGTGATGATCAAATTTATAATGTAATTGTTACTGCTCATGCTTTTGTAATAATTTTTTTTATAGTAATACCTATTATAATT
>ebfd024e9f23a3ff217a4de49c35341f	TGCTTGAGCCGGAATAGTAGGAACTTCTTTAAGAATTTTAATCCGAGCCGAATTAGGTCACCCAGGAGCTTTAATTGGTGATGACCAAATTTATAACGTAATTGTTACTGCTCATGCTTTTGTTATAATTTTTTTTATAGTTATACCAATTATAATT
>d75b847afdc26bb6ec63804c64184e01	AATTTGAGCAGGAATAGTAGGAACATCTTTAAGTTTATTAATTCGAGCTGAATTAGGAAATCCAGGTTCATTAATTGGTGATGATCAAATTTATAATACTATTGTAACAGCCCATGCATTTATTATAATTTTTTTTATAGTTATACCTATTATAATT
>bdf4763bd0aca53cc8e58934252d46f9	TATTTGATCAGGATTAATTGGAATAATAATAAGATTAATTATTCGTTTAGAATTATCTAGATCTAATTCAATTTTAAATAATGATCAATTATATAATGTGATTCTTACTTCCCATGCATTTATCATAATTTTTTTCATAACTATACCAATTATAATT
>e62ca07b0e1ed66c02589dfa85c08c98	AATTTGATCAGGAATATTAGGAACTTCTTTAAGAATATTAATTCGATTAGAATTAAGAACAATTTCTAATTTAATTGGAAATGATCAAATTTATAATGTTATTGTAACTGCTCATGCTTTTATTATAATTTTTTTCATAGTTATACCAATTCTTATT
>13ff15bb63fce019696723796af2bd58	AGCTTGATCAGGAATAGTAGATACTTCACTAAGAATTTTAATTCGAACTGAACTTGGACAGCCAGATTATTTAATTGGAGATGATCAAACTTATAATGTTATTGTTACAGCTCACGCTTTTATTATATTTTTTATAGTTATACCCATTATAATT
>691f9185d1b87b220e61f32879284865	ATTATGAGCAGGACTATTAGGATCAATAAGAAGAATTATTATCCGAATTGAACTTACACAACCAGGATCATTTATTAAAAATGACCAAATCTACAATACTATTGTAACATCTCATGCATTCATTATAATTTTTTTTATAATCATACCAATTATAATT
>0afe0e072fdacf0607414d9d0336fac2	TGCATGAGCTGGAATAGTAGGAACTTCATTAAGACTACTTATTCGTAAAGAACAAGGTACTCCTGGTACATTAATTGGTAATTACCAAATTTATAATGTAATTGTAACTGCTCATGCTTTTTTTTCTTTATAGTTATACCAATTATAATT
>338ba0fc40f66c966df1ad8bc39c792d	GATTTGATCTGGAATAATTGGAACATCACTAAGTTTATTAATTCGAGCCGAATTAGGAAATCCCGGGTCATTAATTGGTGATGATCAAATTTATAATACAATTGTAACAGCTCATGCATTTATTATAATTTTTTTCATAGTTATGCCAATTATAATT
>4fdde0c40f760bfcf17005ddc7e5e026	AATTTGAGCAGGTATAGTAGGTACTTCTCTTAGTTTATTAATTCGAGCAGAATTAGGAAATCCTGGATCTTTAATTGGAGATGATCAAATTTATAATACTATTGTAACAGCCCATGCTTTTATTATAATTTTTTTTATAGTAATACCTATTATAATT
>59c44da9c69102956892e915cec43319	AATTTGATCTGGAATAGTGGGAACTTCTTTAAGAGTTATTATTCGAACTGAACTTGGTCACCCAGGAGCTTTAATTGGAAATGACCAAATTTATAATGTAGTTGTTACTGCCCATGCTTTTATTATAATTTTCTTTATAGTAATACCTATTATAATT
>38fb0736aaaf36dd30dd8daeb3b7943e	AATCTGAGCAGGAATAGTAGGAACATCTTTAAGTCTTTTAATTCGAGCTGAATTAGGTAATCCTGGTTCTTTAATTGGAGATGATCAAATTTATAATACTATTGTAACAGCTCATGCTTTTATTATAATTTTTTTTATAGTAATACCTATTATAATT
>8a5df9191b6937e18d7460ce4bc94f43	AATTTGAGCAGGAATAGTAGGAACTTCCCTAAGATTATTAATTCGTGCTGAATTAGGAAATCCTGGCTCTTTAATTGGAGATGATCAAATTTATAATACTATTGTTACAGCTCATGCTTTTATTATAATTTTTTTTATAGTTATACCAATTATAATT
>5c286eb1316ab942a13939d9caef7940	AGCTTGAGCCGGTATAGTAGGAACATCCTTGAGAATTCTTATTCGAGCTGAATTAGGTCACCCAGGAGCCTTAATTGGAGATGACCAAATTTATAACGTAATCGTAACTGCTCACGCATTTGTTATAATTTTTTTTATAGTTATACCTATCATAATT
>f0fc9458a09953f56f50c40e7cca6076	AGCATGATCAGGAATAGTTGGGACTTCTTTAAGAATGCTTATTCGAGCTGAACTAGGACGACCAGGAACTTTTATTGGTGATGATCAAATTTACAATGTAATTGTTACTGCACATGCATTTATTATAATTTTTTTTATAGTTATACCTATTTTAATT
>e89195d9ac0db98ef161c1d6d28de077	GGCATTGTCAGGTGTTTTAGGAACAGTTATGTCAATGTTAATTCGTATAGAATTAGCCTACCCGGGAAATCAATTATTTTTAGGTAATCATCAATTGTACAATGTTGTGGTCACAGCACATGCAATTTTAATGATTTTTTTTATGGTAATGCCAGTAATGATC
>d8c6c6352e20766ea4623b2cf6da6ea9	AGCTTGAGCAGGTATAGTAGGAACTTCTTTAAGAATTTTAATTCGAGCAGAATTAGGACATCCTGGAGCTTTAATTGGAGACGATCAAATTTATAATGTTATTGTTACAGCCCATGCTTTTATTATAATTTTTTTTATAGTAATACCAATTATAATT
>fa6d32e7228937aaf74add72c26f614e	TGCATTTTCCGGAATAATTGGAACTGTTTTATCATTAATTATTCGTTTAGAACTAAGTTATCCTGATTTTAGTATTTTATATAATAATTATAATTTGTATAATGTAATTATTACAAATCATGCATTTATTATGATTTTTTTTTTTATTATGCCGATAATGATT
>197e3f879aa09fcc8a31096720d61bfa	AATTTGATCAGGTATAGTAGGAACTAGTTTAAGTGTTTTAATTCGATTAGAATTAGGACAACCAGGATTATTTTTAGAAGATGATCAAACTTATAACGTAATTGTAACTGCACATGCTTTTATTATAATTTTTTTTATAGTTATACCAATTATAATT
>b819e3243284f3ac0bb196a8876ded84	AATTTGAGCTGGTATAGTTGGTACTTCATTAAGATTACTAATTCGAGCTGAATTAGGAAATCCAGGCTCATTAATTGGAGATGATCAAATTTATAATACTATTGTAACTGCTCATGCTTTTATTATAATTTTCTTTATAGTTATGCCAATTATAATT
>3ad31c00884dcd6e0b3d71f43763df2a	TGCTTGAGCTTCAATAGTAGGGACAGCTATAAGTGTGCTAATTCGGATTGAGTTAGGTCAATCGGGAAGATTTTTAGGCGATGATCAATTGTATAATGTGATTGTAACAGCTCATGCTTTTATTATAATTTTTTTTATAGTTATACCTATTTTAATT
>78a62303011db7fa031d9aad475ea5d9	GGCTTGATCAGGAATAGTAGGTACATCATTAAGAATTTTGATTCGAACTGAACTTGGACAACCAGGTTACTTAATTGGAGATGATCAAACATATAATGTTATTGTTACAGCCCACGCTTTTATTATAATTTTTTTTTATAGTTATACCTATTATAATT
>15f4d5af0fb35bc814613700d4b7c892	AGCTTGATCAGGAATAGTAGCAAATTCATTAAGAATTTTAATTCGAACTGAACTTGGACAACCAGGTTGCTTAATTGGAGACCATCAAACTTATGATTTTATTCTTACAGCTCATGCCTTTATTATAATTTGTTCATAGTAATACGTATTACAATT
>8a4b35fd63165615c8785ce5e71fccc2	AATTTGATCAGGAATAATTGGAACTTCATTAAGAATATTAATTCGACTTGAATTAAGAACCATTTCTAATTTAATTGGAAATGATCAAATTTATAATGTAATTGTAACTGCTCACGCTTTCATTATAATTTTTTTTATAGTTATGCCTATTTTAATT
>c3dda8cb30b8050e172ac0609a790e51	AATCTGAGCAGGAATAGTAGGAACTTCTTTAAGTTTATTAATTCGAGCAGAATTAGGGAATCCAGGGTCTTTAATTGGAGACGATCAAATTTATAATACTATTGTCACAGCTCATGCTTTTATTATAATTTTTTTTATAGTTATACCTATTATAATT
>bd00634ec5b0174d8bd70b9447efd72a	TATTTGAGCTGGAATAGTAGGAACTTCTTTAAGATTATTAATTCGAGCAGAATTAGGAAATCCTGGATCACTAATTGGAGATGATCAAATTTATAATACTATTGTTACTGCTCACGCTTTTATTATAATTTTTTTTATAGTTATACCTATTATAATT
>1eeef928334b8eba96c8b3a68563628e	TATTTGATCAGGAATAGTAGGAACCTCCCTTAGAATATTAATTCGATTAGAATTAGGAACTACTAATAATTTAATTGAAAATAATCAAATTTACAACGTAATTGTAACCGCCCATGCTTTTATTATAATTTTTTTCATAGTAATACCTATCTTAATC
>0e524bb3720ddaf772d96e542a9b0ac2	AATTTGAGCAGGTATAGTAGGTACTTCTCTTAGTTTATTAATTCGAGCAGAATTAGGAAATCCTGGATCTTTAATTGGAGATGATCAAATTTATAATACCATTGTAACAGCTCATGCTTTTATTATAATTTTTTTTATAGTAATACCTATTATAATT
>587c9f348e467b48b3c3634f124049d7	GGCTTGATCAGGAATAGTAGGAACTTCTTTAAGAATATTAATTCGAGCAGAATTAGGTCATCCTGGAGCATTAATTGGAGATGATCAAATTTACAATGTTATTGTTACTGCACATGCTTTTGTAATAATTTTTTTCATAGTAATACCTATTATAATT
>3554f3ab91513cd917c343f603ccb785	AATTTGAGCTGGAATAGTAGGAACTTCCTTAAGATTACTAATTCGAGCTGAACTAGGAAATCCTGGATCATTAATTGGTGATGATCAAATTTATAATACTATTGTTACTGCTCATGCTTTTATTATAATTTTTTTTATAGTGATACCTATTATAATT
>d7710097876f028e44917e2850014e0c	TCTTTTTTCAGGTTTATTGGGTACAGCCTTTTCAGTTTTAATTAGATTAGAACTTAGCGGACCAGGTGTACAATTTATAGCCGATAATCAATTATATAATAGTATTATTACAGCCCATGCTATATTAATGATATTCTTTATGGTTATGCCGGCCTTAATA
>ac419ad7b8b4abb9b5c2114accb95fcb	AGCATGAGCCGGAATAGTAGGTACATCTCTAAGAATATTAATTCGAGCAGAATTAGGTCATCCTGGTGCTCTAATTGGGAATGACCAAATTTATAATACAATTGTTACTGCTCATGCATTTGTAATAATTTTCTTCATAGTTATACCTATTATAATT
>d09b37b0f9c1f1868545c8179238e052	TATTTGATCAGGATTAATTGGAATAATAATAAGATTAATTATTCGTCTAGAATTATCTAGATCTAATTCAATTTTAAACAATGATCAATTATATAATGTAATTGTTACTTCACATGCATTCATTATAATTTTTTTTATAACTATACCAATTATAATT
>dd1263219a7d7e971612bc0e3bd016e1	AATTTGAGCTGGAATAGTAGGTACCTCTTTAAGTTTAATAATTCGAGCAGAATTGGGTAATCCAGGATCTTTAATTGGTGATGATCAAATTTATAATACTATTGTTACTGCCCATGCTTTTATTATAATTTTTTTTATAGTTATACCTATTATAATT
>67d1a0c1afd9b4760ebf8e6b3ce24fc2	TATTTGATCAGGAATAGTAGGAACATCCCTAAGAATATTAATTCGAGTGGAATTAGGAAACCCTGGATCATTAATTGGAAATGATCAGATTTATAATACTATTGTAACAGCTCACGCTTTTATCATAATTTTTTTCATAGTTATACCAATTATAATT
>591d90a28ea964b2ba78708df034f17e	AGCTTGATCTGGAATAGTAGGAACTTCTCTTAGTATATTAATTCGAGCAGAATTAGGACACCCAGGAACTTTTATTGGAGACGATCAAATTTATAACGTTATTGTAACAGCTCATGCTTTTATTATAATTTTTTTCATAGTTATGCCTATTTTAATT
>9038a09b4854cd1917ec007b7c99d60d	AGCTTGATCTGGTATAGTAGGAACTTCTTTAAGAATCTTAATTCGAGCAGAACTTGGTCACCCAGGCGCATTAATTGGTGATGATCAAATTTATAATGTAATTGTAACAGCTCATGCATTTATTATAATTTTTTTTATAGTTATACCTATTATAATT
>7f9c6c891cf9fd9235fa38e03d1e0526	AATTTGAGCCGGAATAGTAGGAACTTCTTTAAGTTTATTAATTCGAGCAGAATTAGGAAATCCAGGATCTTTAATTGGAGACGATCAAATTTATAATACTATTGTCACAGCTCATGCTTTTATTATAATTTTTTTTATGGTTATACCTATTATAATT
>1b1480d0500e65987980613ca326c629	CGCGCTTTCTGGAGTAATTGGTACACTTCTTTCAGTTTTAATTAGAATAGAGTTATCAGAGCCAGGAAGTAAACTATTATTAGGAAATTACCAATTGTATAATGTTATAGTAACTGCGCATGCTTTTATTATGATATTTTTTATGGTAATGCCTATTTTAATT
>80ba12efb2313fd8f461d4505a82e229	GGCATGATCAGGAATAGTCGGAACATCCCTAAGTATATTAATTCGGGCAGAATTAGGTCACCCCGGAGCTCTTATTGGTGATGATCAAATTTATAATGTAATTGTAACTGCTCATGCTTTTATTATAATTTTTTTTATAGTTATACCTATTATAATT
>64f29b98083735131ed0318ff5d18786	TGCCTGATCAGGAATAATTGGAACTTCTTTAAGAATATTAATTCGAACTGAATTAGGACATGCAGGATCTTTAATTAATAATGATCAAATTTATAATGTAATCGTTACTGCTCATGCATTTATTATAATTTTTTTTATAGTAATACCTATTATAATT
>ff0c1951b9b263eab863764274d94c17	AGCTTGATCTGGAATAATTGGAACAGCTTTAAGAATATTAATTCGTTTAGAATTAAGCCATCCAGGTTCATTAATTGGCAATGATCAAACATTTAATGTTATTGTAACTGCTCATGCTTTTATTATAATTTTTTTTATAGTTATACCTATTTTAATC
>cbc704a648377a1a0acd76a5c8b6989e	AGCTTGAGCCGGTATAGTTGGAACTTATCTAAGTATTTTAATTCGAGCAGAATTAGGACATCCTGGTGCCTTAATTGGTGATGACCAAATTTATAATGTAATTAATGTTACAGCTCATGCTTTTGTTATAATTTTTTTCATAGTAATACCAATTATAATT
>65faa2075be8bd675da811c0e6e6775a	AGCTTGATCAGGAATAGTGGGTACTTCTTTAAGAATAATTATTCGAGCCGAATTAGGACACCCTGGTGCCCTAATTGGTAATGATCAAATTTATAATGTAGTTGTAACAGCTCATGCTTTTATTATAATTTTTTTTATAGTTATACCTATTATAATT
>1aa980b8bef79b99f8c5e641fcb500ef	TATATGAGCAGGAATAATTGGTTCATCTATAAGTTTATTAATTCGATTAGAACTAGGAAATCCTGGATTCTTAATTAATAATGACCAAATTTATAATTCAATTGTTACAGCCCATGCTTTTATTATAATTTTTTTTATAGTTATACCAATCATAATT
>89ce19e300d67c87a7b1cb54439ab7dc	GGCTTGAGCCGGTCTTTTAGGATCTGCACTAAGAGGACTTATTCGTTTAGAATTAGGACAACCTGGCTCTCTTTTAGAAAATGACCAAATTTATAACACTATTGTAACTGCTCATGCTTTTGTTATGATTTTCTTTATAGTTATACCAGTTATAATC
>847c9ba5fa2a92fc8745f80dabf34855	TATTTGAGCAGGTATAGTAGGAACCTCTTTAAGCTTATTAATCCGAGCTGAATTAGGAAATCCTGGATCATTAATTGGAGATGATCAAATTTATAATACAATTGTTACAGCTCACGCTTTTATTATAATTTTTTTTATGGTTATGCCAATTATAATT
>93c2672a2f04632b7781aa28d86b10cf	GGCCTGGTCTGGTATGGTAGGCACTTCTCTTAGACTCCTAATTCGAGCAGAATTGGGAAATCCAGGATCTTTAATTGGGGACGATCAAATTTATAATGTTATTGTTACCGCTCACGCATTTATTATAATTTTTTTCATAGTTATACCTATTATAATT
>fb43ee53fd08d4645719091e947c8bc9	AGCTTGATCCGGTATAGTAGGAACTTCTTTAAGAGTCTTAATTCGAGCTGAACTTGGTCATCCGGGTGCATTAATTGGTGATGATCAAATTTATAATGTAATTGTAACAGCTCATGCATTTATTATAATTTTTTTTATAGTTATACCTATTATAATT
>669b604e0158507c848e3b305d028af0	AATTTGAGCAGGAATAGTTGGAACATCTTTAAGTCTTTTAATTCGAGCTGAATTAAGAAATCCAGGATCATTAATTGGAGATGATCAAATTTATAATACTATTGTTACAGCTCATGCTTTTATTATAATTTTTTTCATAGTTATACCTATTATAATT
>a3d7c0f7ba58d2db73283ea54cd04048	AATCTGATCTGGAATAATTGGAACTTCTTTAAGAATTTTAATTCGTTTAGAATTAGGAACTCCCTCTAATTTAATTAGCAACGATCAAATCTATAATGTTATTGTAACAGCTCATGCATTTATTATAATTTTTTTTATAGTTATACCTATTTTAATT
>ca608bcf6ff8919bb1ce332f6828442e	TATTTGATCAGGTATAATTGGTTCTTCTCTTAGAATTTTAATCCGATTAGAATTAAGTCAAATTAATTCAATTATTAATAATAATCAACTATATAATGTAATTGTTACAATCCATGCTTTTATTATAATTTTTTTTATAACTATACCAATCGTTATT
>e8ce8ef61b4e6b1203aa1b5a474b80a2	TGCATGATCAGGAATAGTTGGTACTTCCCTAAGTATAATTATTCGAGCTGAACTTGGTCACCCTGGAGCATTAATTGGAAATGATCAAATTTATAATGTGATTGTTACTGCTCACGCTTTTATTATAATTTTTTTTATAGTTATACCTATTATAATT
>c43c7b9b414afae71288ee628f5ee5ca	GGCATGAGCAAGAATAGTAGGAACATCATTAAGAATTTTAATTCGAGCAGAGCTTGGACATCCGTCGGCACTTATTGGGGATGACCAAATTTATAATGTAATTGTAACAGCTCATGCATTTATTATAATTTTCTTTATAGTTATACCTATTATAATT
>0df8dd9a626aead2e818e822482ce7a3	AATTTGAGCAGGTATAGTAGGAACATCTTTAAGATTATTAATTCGAGCTGAATTAGGAAATCCTGGTTCACTAATTGGAGATGATCAAATTTATAATACTATTGTAACTGCACATGCATTTATTATAATTTTTTTTATAGTTATACCTATTATAATT
>7a5fc77dc0eec445314e5906490a16c1	TATTTGATCAGGATTAATTGGAATAATAATAAGATTAATTATTCGTTTAGAATTATCCAGATCTAATTCAATTTTAAATAATAATCAATTATATAATGTGATTGTTACTTCCCATGCATTTATTATAATTTTTTTTATAACTATACCAATTATAATT
>a2bcaad51b5c9703b2bc4d13e64ad4dd	AATTTGAGCAGGTATAGTAGGAACTTCCCTAAGATTATTAATTCGAGCAGAATTAGGAAACCCTGGATCATTAATTGGTGATGATCAAATTTATAACACTATTGTAACAGCTCATGCTTTTATTATAATTTTTTTTATAGTTATACCAATTATAATT
>2b670a97c91c3d9c3df2dc93721cda73	GGCATGATCAGGAATAGTGGGTACTTCTCTTAGAATACTTATTCGAGCGGAATTAGGCCACCCTGGAACATTTATTGGAGATGACCAAATCTATAATGTTATTGTTACAGCACATGCTTTTATTATAATTTTTTTTATAGTTATACCAATCTTAATC
>f553cfa2addb6882fb47b8c090cd8aea	AGCTTGAGCCGGGATAGTGGGAACATCATTAAGAATATTAATCCGTTCTGAATTAGGCACTTCAAGAGCTTTAATTGGGGATGACCAAATTTATAATACAATTGTTACAGCCCATGCATTTATTATAATTTTTTTTATAGTTATACCAATTATAATT
>ef78259caf04bb29656b05137c1d1621	GGCTTGGGCTGGAATAGTAGGAACTTCATTAAGAATTTTAATTCGAGCAGAACTTGGTCATCCGGGAGCATTAATTGGGGATGATCAAATTTATAATGTTATTGTAACAGCTCATGCTTTTATTATAATTTTTTTTATAGTTATACCTATTATAATT
>c31faf126b6f43af346bfc54e035e94b	AATTTGAGCAGGAATAGTAGGAACTTCTTTAAGATTATTAATTCGAGCTGAATTAGGAAACCCTGGATCTTTAATTGGAGATGATCAAATTTATAATACTATTGTTACAGCACATGCTTTTATTATAATTTTTTTTATAGTAATACCTATTATAATT
>34db06d62d98030e64bb802d317ad662	AGCTTGAGCCGGAATAATCGGTACTTCTTTAAGAATTTTAATTCGTATAGAATTAGGACACCCTGGAGCATTAATCGGAGATGATCAAATTTATAATGTAATTGTTACAGCACATGCTTTTGTAATAATTTTTTTTATAGTAATACCTATTATAATC
>f17544df96b373a37c85fc542736dd26	AATTTGATCGGGAATAGTAGGAACCTCCCTCAGAATATTAATCCGACTAGAATTAGGTACTCCTGGAAATTTAATTGGCAACGATCAAATTTATAATGTTATCGTCACTGCTCATGCTTTTATTATAATTTTTTTTATAGTTATACCAATCTTAATT
>56332b77b188ae3a9de238bd572e9322	GATTTGATCTGGTTTAGTAGGTACTAGTTTAAGTTTATTAATTCGGGCTGAATTAGGTCAACCAGGTTCTTTAATTGGTGATGACCAAATTTACAATGTAATTGTTACAGCTCATGCTTTCATTATAATTTTTTTTATAGTTATACCAATTGTTATT
>e24cc2b44071aea91deb55c520dfd315	GGCTTGATCTGGAATAGTAGGAACTTCTTTAAGAATTTTAATTCGAGCAGAACTTGGTCACCCAGGTGCATTAATTGGCGATGATCAAATTTATAATGTAATTGTAACAGCTCATGCATTTATTATAATTTTTTTTATAGTTATACCTATTATAATT
>e3f00f827354ead9880b73110ee3c58c	AATTTGAGCAGGAATAGTAGGAACATCTTAAGTCTTTTAATTCGAGCTGAATTAGGTAACCCTGGTTCTTTAATTGGAGATGATCTAATTTAAAATACTATTGTAACAGCTCATGCTTTTATTATAATTTTTTTTATAGTTATACCTATTATAATT
>6a322b8895e1dcf8193fee0c6e8ab2eb	GGCATGATCTGGAATGTTAGGAACTTCACTAAGAATGCTTATTCGAGCAGAATTAGGACGACCTGGTACATTTATTGGAGATGACCAAATTTATAACGTAATTGTAACAGCTCATGCTTTTATTATAATTTTTTTCATAGTTATGCCTATTTTAATT
>9431de860d7a4cb41b6760febf7e174b	CGCGTTTTCAGGTATTATTGGGACAGTATTATCGTTAATTATCCGTTTAGAATTAAGTTATCCAGATTTTAGTATTTTATATAATAATTATAATTTATATAATGTAATTATTACAAATCATGCTTTTATTATGATTTTTTTTTTTATTATGCCAATTATGATT
>6d8f061486ab5c895ce80c37c997ffc0	AATTTGAGCTGGAATAGTTGGAACCTCTCTTAGATTATTAATTCGAGCAGAATTAGGAAACCCTGGATCTTTTATTGGAGATGATCAAATTTATAATACTATTGTTACAGCTCATGCTTTTATTATAATTTTTTTTATAGTTATACCTATTATAATT
>885d13a8862bb1bc7c621c7606c38950	TGCTTGATCAGGAATAGTAGGGACATCTTTAAGTATACTTATTCGAGCAGAATTAGGACGACCCGGTACTTTTATTGGAGACGACCAAATTTATAATGTAGTAGTTACAGCACATGCGTTTATTATAATTTTTTTCATAGTAATACCAATTCTTATT
>0b58ce6194064e08057339cf3fcb215d	TGCTTGATCTGGAATAGTAGGAACTTCATTAAGAATATTAATTCGTTCAGAATTAGGAATCCCCGGATCTTTAATTGGCGACGATCAAATTTTTAATGTTATTGTTACTGCTCATGCTTTCATTATAATTTTTTTTATGGTTATACCTATTTTAATT
>15e06caae8a1d95172330cbceccf1061	AATCTGAGCAGGTATAGTTGGAACTTCTTTAAGATTACTAATTCGAGCTGAATTAGGGAATCCTGGATCATTAATTGGAGATGATCAAATTTATAATACCATTGTAACAGCTCATGCATTTATTATAATTTTTTTTATAGTAATACCTATTATAATT
>71c76689bd92e3cf0381ea47eda02077	AGCATGGGCCGGAATAGTTGGAACTTCTCTAAGAATATTAATTCGTGCAGAATTAGGCCACCCAGGAGCCCTAATTGGAGATGACCAGATTTACAATGTAATTGTAACCGCTCATGCATTTGTAATAATTTTTTTTATAGTGATACCTATTATAATT
>785a2dd3cc21d17a0bbc9d0f78cff78a	AATTTGAGCTGGGATAGTAGGAACTTCTTTAAGATTATTAATTCGAGCTGAATTAGGAAATCCTGGATCTTTAATTGGAGATGATCAAATTTATAATACTATTGTTACAGCACATGCTTTTATCATAATTTTTTTTATAGTAATACCTATTATAATT
>63db1c54789e225cbc9a1f19fc02031a	AGCTTGAGCCGGTATAGTCGGAACATCTCTAAGTATTTTAATTCGAGCAGAATTAGGACATCCTGGTGCCTTAATTGGTGATGACCAAATTTATAATGTAATCGTTACAGCTCATGCTTTTGTTATAATTTTTTTCATAGTAATACCAATTATAATT
>3f79b1eb153de3a7c8546cbb969a8afe	AGCTTGATCCGGAATAGTAGGAACATCTCTAAGAATGCTTATTCGAGCAGAATTAGGACGTCCTGGTACTTTCATTGGTGATGACCAAATTTATAATGTTGTAGTTACAGCACATGCTTTTATTATAATTTTTTTCATAGTTATACCTATTCTAATT
>e1848d894f49b08b3f36e070e895f515	AGCTTGATCCGGTATAGTAGGAACTTCCCTAAGAATTTTAATTCGAGCTGAATTAGGAAATCCGGGATTTTTAATTGGAGATGATCAAATTTATAATGTTATTGTTACTGCCCATGCATTTGTAATGATTTTTTTTATAGTTATACCTATTGTAATT
>f35b136f739a2678aaad4a37c9321afb	TATTTGAGCTGGAATAGTAGGAACTTCATTAAGACTATTAATTCGAGCTGAATTAGGAAATCCCGGATCATTAATTGGAGATGATCAAATTTATAATACTATTGTCACTGCACATGCTTTCATTATAATTTTTTTTATGGTAATGCCTATTATAATT
>a74a72dd4502d0503ef82b9aeefb1567	AGCTTGAGCTGGAATAGTCGGAACATCTTTAAGAATTCTAATTCGAGCTGAACTAGGCCACCCAGGAGCACTAATTGGAGATGATCAAATTTATAACGTAATTGTTACTGCGCATGCATTTGTAATAATTTTCTTTATAGTTATACCTATTATAATT
>10223cd991388947581f07222759d059	TATATGATCTGGAATTATTGGATTATCATTAAGAATAATTATTCGATTAGAACTTGGATGTCCTGGCTCATGAATTGGAAATGATCAAATTTATAATTCAATTGTAACTACCCATGCTTTTATAATAATTTCTCTTTTTGTGATACCTGTAATAATA
>7e499d2699fd2c34a79f54c42f30ba95	GGCTTGATCTGGAATAGTGGGTACCTCCCTTAGTATCCTTATTCGTACAGAATTAGGCCATCCAGGAGCTTTAATTGGAGATGATCAAATTTATAATGTAATTGTTACAGCACATGCATTTGTTATAATTTTTTTTATAGTTATACCTATTTTAATT
>d276feec32b536cb9545605d609af0a8	AATTTGAGCAGGGATAGTAGGAACCTCATTAAGTTTATTAATTCGAGCTGAATTAGGGAATCCTGGATCTTTAATTGGAGACGATCAAATTTATAATACTATTGTTACAGCTCATGCTTTTATTATAATTTTTTTTATAGTTATACCTATCATAATC
>df4916ee3056433781dd8b4b985d8254	ATTTTGATCTGGTATATTAGGATTATCAATAAGATTACTTATTCGTATAGAATTATCTAGTCCTGGAAGATTTTTGGGAGATGATCAAATTTATAATAGAATTGTAACTGCTCATGCCTTTGTAATAATTTTTTTTATAGTTATACCTGTTATAATT
>19663edc3123591d4d858c57a5c98fdf	AGCATGAGCAGGAATAGTAGGAACATCACTAAGAGTGTTAATTCGAACAGAACTAGGAACCCCAGGAAGTCTAATTATAGATGATCAAATTTTCAACACTATTGTTACAGCTCATGCCTTTATTATAATCTTTTTTATAGTTATGCCAATTCTAATT
>6e55f31222738ca94678250ff0e5253e	AATTTGAGCAGGAATAGTAGGAACCTCTTTAAGTTTATTAATTCGAGCCGAATTAGGAAATCCAGGTTCCTTAATTGGAGATGACCAAATCTATAACACTATTGTTACAGCTCATGCTTTTATTATAATTTTTTTTATAGTAATACCTATTATAATT
>30711c2484eec009e8fad3c73294c021	TATTTGAGCAGGAATAATAGGATCTTCATTAAGAATTTTAATTCGTTTAGAATTAAGTCAAATTAATTCAATTATTAATAATAATCAATTATATAATGTAATTGTTACAATTCACGCTTTTATTATAATTTTTTTTATAACAATACCAATTGTTATT
>4498e36df260c21c4f943f9b6097fe6b	TGTATGATCGGGAATATTAGGAACCTCTCTTAGCCTGTTAATTCGAGCTGAATTAGGTCATCCAGGTTCTTTAATTGGAGATGATCAAATTTATAATGTAATCGTTACGGCTCACGCTTTTATTATAATTTTCTTTATAGTAATACCTATTATAATT
>c329cbfe0737269517329b3e3422e6b5	AATTTGATCTGGAATAGTAGGAACTTCTTTAAGTTTATTGATTCGTGCAGAATTGGGAAATCCTGGATCTTTGATTGGAGATGATCAAATTTATAATACTATTGTCACAGCTCATGCTTTTATTATAATTTTTTTTATAGTAATACCTATTATAATT
>92214292a66fd577761d04836816278a	GGCCTGGGCGGCTATGGTTGGGACGGCTATAAGAGTATTAATTCGAACAGAACTAGGTCAAGCTGGGTCTTTTTTAGGGGATGATCAGTTGTATAATGTAATTGTTACAGCTCATGCATTTGTTATAATTTTTTTTATAGTTATACCTATTTTAATT
>bd7186a6c740ee72173aad28935753a0	GGCTTGGGCAGGAATAGTAGGAACTTCATTGAGAATTTTAATTCGGGCAGAACTTGGACATCCAGGTGCATTAATTGGTGATGATCAAATTTATAATGTTATTGTAACAGCTCATGCTTTCATTATAATTTTCTTTATAGTAATACCTATTATAATT
>a9f7e676da82703e4075c7598e03a8f0	AGCTTGAGCCGGTATAGTAGGAACATCCTTAAGAATTCTTATTCGAGCTGAATTAGGTCACCCAGGAGCCTTAATTGGAGATGACCAAATTTATAACGTAATCGTAACTGCTCACGCATTTGTTATAATTTTTTTTATAGTTATACCTATTATAATT
>8d6a4a82d6902cc21ab96b6b1354bd55	AATTTGAGCAGGTATAGTAGGTACGTCTCTTAGTTTATTAATTCGAGCAGAATTAGGAAATCCTGGATCTTTAATTGGAGATGATCAAATTTATAATACTATTGTAACAGCTCATGCTTTTATTATAATTTTTTTTATAGTAATACCTATTATAATT
>9f3e8ae1199298ff385335fc53ea9211	AATTTGAGCTGGAATAGTAGGAACTTCTTTAAGATTATTAATTCGAGCTGAATTAGTAAATCCTGGATCTTTAATTGGAGATGATCAAATTTATAATACTATTGTTACAGCACATGCTTTTATTATAATTTTCTTTATAGTAATACCTATTATAATT
>7ba31091219435b5fbb1d75bc9056780	AGCTTGAGCCGGTATAGTCGGAACTTCCCTAAGTATTTTAATTCGGGCAGAATTAGGACATCCTGGTGCCTTAATTGGTGATGACCAAATTTATAATGTAATCGTTACAGCTCATGCTTTTGTTATAATTTTTTTCATAGTAATACCAATTATAATT
>9392f3c4974aa698408bf3bbb556fbac	AATTTGATCTGGAATAGTAGGAACTTCATTAAGAATTTTAATTCGACTTGAATTAAGAACTATTTCAAATTTAATTGGTAATGATCAAATTTATAATGTAATTGTAACTGCTCATGCCTTTATTATAATTTTTTTTATAGTAATGCCTATTTTAATT
>aecf5197544d91641b138673ed548fbb	GGCATGGGCAGGAATAGTAGGAACATCATTAAGAATTTTAATTCGAGCAGAGCTTGGACATCCGGGGGCACTTATTGGGGATGATCAAATTTATAATGTAATTGTAACAGCTCATGCATTTATTATAATATTCTTTATACTTATACCTGTTATAATT
>c273fa8a5b1095eb9f59a87dd8df8770	GGCTTGATCCGGAATACTAGGAACTTCGTTAAGTATACTTATTCGAGCAGAATTAGGACGACCAGGAACCTTCATTGGAGACGACCAAATTTATAATGTAATTGTTACAGCTCACGCTTTTATTATAATTTTTTTCATAGTTATACCAATTTTAATT
>3b0c52595b02bf404e635d37a096b361	AGTTTGAGCTGGTATAATTGGTACTTCTTTAAGATTATTAATTCGAGCTGAATTAGGAAATCCAGGATCTTTAATTGGAGATGATCAAATTTATAACACTATTGTAACTGCTCATGCTTTTATTATAATTTTTTTTATAGTTATACCTATTATAATT
>aa6fd5cdd6271447ccd3e36b2eb3f307	TATTTGATCGGGATTAATTGGAATAATAATAAGATTAATTATTCGTTTAGAATTATCTAGATCTAATTCAATTTTAAATAACGATCAATTATATAATGTAATTGTTACTTCTCATGCATTTATCTTAATTTTTATTATAACTATACAAATTATAATT
>d1f4accd3a9d842ed301f353b7f66ebd	GGCTTGGGCAGGGATAATTGGAACTTCATTAAGTATTTTAATTCGAGCAGAGCTTGGTCATCCGGGAGCATTAATTGGGGATGACCAAATTTATAATGTAATTGTAACAGCTCATGCTTTTATTATAATTTTTTTTATAGTTATACCCATTATAATT
>30d2c3ff9d121be0e3816939e57ff4ea	TATTTGATCAGGATTAATTGGAATAATAATAAGATTAATTATTCGTTTAGAATTATCCAGATCTAATTCAATTTTAAATAATGATCAATTATATAATATGATTGTTACTTCCCATGCATTTATTATAATTTTTTTTATAACTATACCAATTATAATT
>6009ecfa5289e814e6f8c38414790931	TATTTGATCAGGATTAATTGGAATAATAATAAGATTAATTATTCGTTTAGAATTATCTAGATCTAATTCAATTTTAAATAATGATCAATTATATAATGTGATTGTTACTTCCCATGCATTTATTATAATTTTTTTCATAACTATACCAATTATAATT
>d35e221e439bf321665a588917fc59b9	TATTTGATCAGGATTAATTGGAATAATAATAAGATTAATTATTCGTCTAGAATTATCTAGATCTAATTCAATTTTAAATAATGATCAATTATATAATGTAATTGTTACTTCACATGCATTTATCATAATTTTTTTTATAACTATACCAATTATAATT
>76b699f064dbcfd018a9894f5dc05452	TGCGTGAGCTAGAATAGTAGGAACTTCATTAAGACTATAATTCGTTCAGAACTAGGTACTCCTGGTACATTAATTTGTAATGACCAAATTTATAATGTTATTGTTACTGCTCATGCTTTTATCGTAATTTTCTTCAAGGTTACACCAATCATAATT
>992a9caf88cbd656bf04f15b3cae0561	TATTTGATCAGGAATAGTAGGAACTTCATTAAGTTTAATTATTCGTACAGAATTAGGTCATCCAGGATCATTAATTGGAAATGACCAAATTTATAATGTAATTGTTACTGCCCATGCTTTTATTATAATTTTCTTTATAGTTATACCTATTATAATT
>280b04e91b70921935104f030ef8d073	TATTTGAGCTGGAATAGTAGGAACATCATTAAGTTTATTAATTCGAGCTGAATTAGGAAATCCTGGATCTTTAATTGGAGATGATCAAATTTATAACACAATTGTTACAGCTCATGCTTTTATTATAATTTTTTTTATAGTAATACCTATTATAATT
>7479cd77143b707e5d442e2c88137f7f	AATTTGAGCAGGAATAGTAGGAACATCTTTAAGACTTCTAATTCGAGCTGAATTAGGAAATCCCGGCTCTTTAATTGGGGATGATCAAATTTATAACACTATTGTAACAGCCCATGCTTTTATTATAATTTTCTTTATAGTTATGCCTATTATAATT
>fd850a5ae4c560ee310faf95070370aa	TATTTGAGCAGGAATAGTAGGAACTTCCTTAAGCTTATTAATTCGAGCAGAATTAGGTAATCCAGGTTCTTTAATTGGAGATGACCAAATTTATAATACTATTGTAACAGCTCATGCTTTTATTATAATTTTTTTTATAGTTATACCAATTATAATC
>a4feb61b185b531c635f747c5a978a9c	ATTTTTTGCTGGGATTATAGGTACAATATTATCTTTATTAATTCGTTTAGAACTAGCCTATCCAGGCAGTCAATTTTTTTTAGGTAATTTTCAATTATATAACGTTGTAGTGACCGCACATGCATTTGTTATGATTTTTTTTATGGTAATGCCTATATTAATA
>6428653d3a80e4723446563d8924ad2d	AATTTGATCTGGAATAATTGGAACATCTCTTAGACTTTTAATTCGAGCAGAACTTGGGACTCCTGGTTCTTTAATTGGAGATGATCAAATTTATAATACTATTGTAACTGCCCATGCTTTTATCATAATTTTCTTTATAGTAATACCTATTATAATT
>4fc49919d18339d5d39280cdfb3a91ba	GGCTTGATCAGGAATAGTAGGTACTTCATTAAGAATTTTGATCCGAACTGAACTTGGACAACCAGGTTACTTAATTGGAGATGATCAAACATATAATGTTATTGTTACAGCCCATGCTTTCATTATAATTTTTTTTATAGTTATACCCATTATAATT
>8bf0a236b9565677dbeaf3402f6343d0	AGCCTGAGCTGGAATAGTTGGAACCTCTTTAAGAATTTTAATTCGAGCAGAATTAGGTCATCCTGGAGCTTTAATTGGAGATGACCAAATTTATAATGTAATTGTAACAGCTCATGCTTTTGTTATAATTTTTTTTATAGTAATACCTATTATAATT
>816729329af731943b435c8740d7ae59	AATTTGAGCAGGAATAGTAGGAACTTCTTTAAGATTACTAATTCGAGCTGAATTAGGTAACCCCGGATCTTTAATTGGAGATGATCAAATTTATAATACTATTGTAACAGCTCATGCCTTTATTATAATTTTTTTTATAGTTATACCTATTATAATT
>7a6cf3ca16ac007938b8535ca990b136	TGCTTGATCAGGAATAGTTGGTACTTCATTAAGTATAATTATTCGAGCTGAACTTGGACATCCCGGTGCTTTAATTGGGAATGATCAAATTTATAATGTAGTAGTAACTGCTCATGCTTTTATTATAATTTTTTTTATAGTTATACCTATTATAATT
>4717e0deea6d06a8b616248c33f517c8	AATTTGAGCAGGAATATTAGGAACCTCTCTTAGTTTATTAATCCGAGCAGAATTAGGAAATCCAGGATCTTTAATTGGGAATGATCAAATTTATAATACCATTGTAACAGCTCATGCTTTTATTATAATTTTCTTTATAGTCATGCCAATTATAATT
>ca2a1a8e83b7b6cb3b07fa29896cfb68	AGCTTGATCTGGAATAATTGGAACGGCTTTAAGAATATTAATTCGTTTAGAATTAAGTCATCCAGGTTCATTAATTGGCAATGATCAAACATTTAATGTTATTGTAACTGCTCATGCTTTTATTATAATTTTTTTTATAGTTATACCTATTTTAATC
>9a02f54171a024a2d133969b2908d5cf	GGCATGGGCAGGAATAGTAGGAACATCATTAAGAATTTTAATTCGAGCAGAGCTTGGAAATCCGGGGGCACTTATTGGGGATGATCAAATTTATAATGTAATTGTAACAGCTCATGCATTTATTATAATTTTCTTTATAGTTATACCTATTATAATT
>d00c1d895c00d374a92c9effd07c4046	CATCTGATCGGGACTATTAGGAACCTCTTTGAGATTATTAATTCGAATGGAATTAAGAACTTCTGGATCTTTAATTGGAAACGATCAAATTTATAATGCCATTGTAACAGCACATGCTTTTATTATAATTTTTTTTATGGTAATACCACTTATAATG
>f629d02bc7557e8848c7db030528a967	TACCTGGGCTGGAATAATTGGAACCTCAATAAGAATTTTAATTCGAACAGAATTAGGATACCCTGGGGCATTAATTGGTAATGATCAAATTTATAATGTAATTGTAACAGCTCATGCATTTATCATAATTTTTTTTATAGTTATACCTATTATAATT
>723fa1cadf375fe5bd8ec5964ad4e687	AGCATGATCCGGAATAGTCGGTACCTCTTTAAGTATGCTTATCCGAGCAGAATTAGGACGACCCGGCACTTTTATTGGAGACGACCAAATTTATAATGTTATTGTTACAGCACATGCCTTTATTATAATTTTCTTTATAGTTATACCTATCCTAATT
>289e2165d8ee414f61684f9e35945b1e	AATTTGAGCAGGAATAGTAGGAACTTCATTAAGATTATTAATTCGTGCAGAATTAGGTACTCCAGGATCATTAATTGGAGATGATCAAATCTATAATACTATTGTTACAGCTCATGCTTTCATTATAATTTTTTTTATAGTTATACCTATTATAATT
>ab8259adf59ae860b644a0841e4d3439	AGCTTGATCAGGAATAGTGGGTACTTCTTTAAGAATAATTATTCGAGCTGAACTAGGACACCCTGGTGCCCTAATTGGTAATGATCAAATTTATAATGTAGTTGTAACAGCTCATGCTTTTATTATAATTTTTTTTATAGTTATACCTATTATAATT
>da86cca126956b8f915e6b109836a824	ATCTTGAGCTGGAATAGTTGGAACCTCAATAAGAATTCTTATTCGATCTGAATTAGGATACCCAGGAGCTTTAATTGGAAATGACCAAATTTATAATGTAATTGTTACTGCTCATGCTTTTATTATAATTTTTTTTATAGTTATACCTATTATAATT
>9ca174e7c8fc84c4deffbf63d75beed1	AGCTTGATCAGGAATAGTAGGTACCTCATTAAGAATTTTAATTCGAGCTGAATTAGGACATGCTGGTTCTTTGATTGGAGACGACCAAATTTATAATGTTATTGTAACAGCTCATGCTTTTGTTATAATTTTTTTTATGGTTATACCTATTTTAATT
>9c8011d49b6e1a96423d9328a409c629	CGCATGAGCTGGAATAGTAGGAACTTCTTTAAGACTACTTATTCGCTCAGAACTAGGGACACCTGGAACATTAATTGGTAATGATCAAATTTATAATGTTATTGTTACTGCTCATGCCTTCATCATAATTTTCTTTATAGTTATACCAATTATGATT
>9f3c26ac9eb01e34d344c7f964c9e497	TATTTGAGCTGGAATAGTTGGAACTTCTCTAAGTTTATTAATTCGAGCTGAATTAGGTAATCCAGGATCATTAATTGGGGATGACCAAATTTATAATACAATTGTAACAGCACATGCTTTTATTATAATTTTTTTTATGGTTATACCAATTATAATT
>94cfb687b6c7f81ad1509b93869a5937	AATTTGAGCTGGAATAGTAGGAACTTCTTTAAGTTTATTAATTCGAGCAGAATTAGGAAATCCTAGATCATTAATTGGGGATGATCAAATTTATAATACAATTGTAACAGCTCATGCTTTTATTATAATTTTTTTTATGGTTATACCAATTATAATT
>37902de85ff63755321aa380fa9edf8b	AATTTGAGCAGGTATAGTAGGAACTTCTTTAAGTTTACTTATTCGGGCAGAATTAGGTAATCCCGGGTCTCTAATTGGAGATGATCAAATTTATAATACTATTGTAACTGCTCATGCTTTTATTATAATTTTTTTTATAGTTATACCCATCATAATT
>50120f2ffb4382d76e78624237372965	AGCTTGGGCAAGAATAGTTGGAACTTCATTAAGAATTTTAATTCGAGCTGAACTTGGTCATCCGGGGGCATTAATTGGGGATGATCAAATTTATAATGTTATTGTAACAGCACATGCATGTATTATAATTTTCTTGATAGTTATACCTATTATAATT
>3969501aca8cbca17d9f51b451f48426	TATTTGAGCTGGAATAGTAGGAACTTCATTAAGATTATTAATTCGAGCTGAATTAGGAAATCCAGGATCATTAATTGGAGATGACCAAATTTACAATACTATCGTAACTGCCCACGCCTTCATTATAATTTTTTTTATGGTTATACCTATTATAATT
>b99929a679dea3ee5012a350716ab5a3	TATTTGATCAGGATTAATTGGAATAATAATAAGATTAATTATTCGTCTAGAATTATCTAGATCTAATTCAATTTTAAATAATGATCAATTATATAATGTAATTGTTACTTCACATGCATTTATCATGATTTTTTTTATAACTATACCAATTATAATT
>11f5364525ab82843b6a8844817368f6	TATTTGATCAGGATTAATTGGAATAATAATAAGATTAATTATTCGTTTAGAATTATCCAGATCTAATTCAATTTTAAATAATGATCAATTATATAATGTAATTGTTACTTCCCATGCATTTATTATAATTTTTTTCATAACTATACCAATTATAATT
>643d96008547a720f53bba1eaedf7564	AGCTTGAGCCGGTATAGTCGGAACTTCTCTAAGTATTTTAATTCGAGCAGAATTAGGACATCCTGGTGCCTTAATTGGTGATGACCAAATTTATAATGTAATCGTTACAGCCCATGCTTTTGTTATAATTTTTTTCATAGTAATACCAATTATAATT
>939ae5151cd2248a6f122230f56bc657	GGCTTGGGCTGCTATAATAGGAACAGCTATAAGAGTATTGATTCGAATTGAATTAGGTCAACCAGGAAGATTTATAGGTGATGATCAATTATATAATGTGATTGTTACTGCTCATGCATTTGTAATAATTTTTTTTATAGTTATACCAATTTTAATT
>cac9ee1753b8e59e2a1dc511acf9dc46	GGGGTTTTCTGGTATTATAGGAACAATGATTTCTGTGATTATAAGAATCGAATTATCGGGTCCTGGAGCCCAAATTTTAGATTCAAATTGGCAATTATATAATGTTTTAGTAACCGCACATGCATTTTTAATGATTTTCTTTTTTGTTATGCCAGTTATGATA
>891dd873ebf696c5688c7f8eecca67ed	AATCTGAGCAGGAATAGTGGGAACTTCTTTAAGATTATTAATTCGTGCTGAATTAGGTAATCCGGGATCTTTAATTGGAGATGATCAAATTTATAATACTATTGTAACAGCTCATGCTTTTATTATAATTTTTTTTATAGTAATACCTATTATAATT
>1e0c8ed6ab18e0409eba0201e850506b	TGTATGAGCAGGAGTAATGGGTATATCAATAAGGATAATTATTCGTATAGAGTTAGGTAATCCAGGCTCATTAATTGGAAATGATCAAATTTATAATTCAATTGTTACTACCCATGCATTTACTATAATTTTTTTTTTTGTTATACCTTTAATAATA
>18861b03ce75dbe769a89cb2e092f84d	AATTTGAGCAGGAATAGTAGGAACCTCTTTAAGTTTATTAATTCGAACCGAATTAGGAAATCCAGGTTCCTTGATTGGAGATGACCAAATCTATAACACTATTGTTACAGCTCATGCTTTTATTATAATTTTTTTTATAGTAATACCTATTATAATT
>6d53a5776638eedd2e7b27c6a6aef188	AGCGTGAGCGGCAATAGTTGGAACAGCAATAAGTATATTGATTCGAATGGAGTTAGGTCAGGTAGGAAAGTTTTTAGGTGATGACCATCTATATAATGTAATTGTAACAGCACATGCATTTGTAATAATTTTTTTCATAGTTATACCTGTCTTAATC
>d40200648160ff19b0ee4fd90389ce50	AGCCTGAGCTGGAATAATTGGAACTTCACTTAGTATCATAATTCGAGCAGAACTAGGACATCCTGGTGCTTTAATTGGAGATGATCAAATTTATAATGTAATTGTAACTGCTCATGCTTTTATTATGATTTTTTTTATAGTGATGCCTATTATAATA
>184b1943b33a3803f14eb0635751b238	AGCTTGAGCCGGTATAGTCGGAACTTCCCTAAGTATTTTAATTCGAGCAGAATTAGGACATCCTGGTGCCTTAATTGGTGATGACCAAATTTATAATGTAATCGTTACAGCTCATGCTTTTGTCATAATTTTTTTCATAGTAATACCAATTATAATT
>1c4a918a9383f54a193810d46b97e699	TATATGATCAGGAATAGTAGGAACAATAATAAGAATAATTATCCGAATTGAACTAGCTCAACCTGGATCATTTCTTAATAATGATCAATTATATAATGTAATTGTCACTTCCCATGCATTTATTATAATCTTTTTTATAGTTATACCTATTATAATT
>43186059ad3dd5de2f1803813d2f19b9	AGCTTGAGCCGGTATAGTCGGAACTTCTCTAAGTATTTTAATTCGAGCAGAATTAGGACACCCTGGTGCCTTAATTGGTGATGACCAAATTTATAATGTAATTGTTACAGCTCATGCTTTTGTAATAATTTTTTTATAGTAATACCAATTATAATT
>520e1d6178ea42a2810c356dce485eef	AATATGATCAGGAATAATTGGATCATCCTTAAGAATTTTAATTCGATTAGAATTAAGACAAATTAATTCCATTATTAATAATAACCAATTATATAATGTAATTGTTACAATTCATGCTTTTATTATAATTTTTTTTATAACTATACCAATCGTAATT
>d38ef72b33a2bebb78eb94d1827de0a9	AGCCTGATCTGGAATAGTTGGTACTTCCCTTAGTATTTTAATCCGAGCAGAACTTGGCCACCCTGGTTCATTAATTGGAGATGACCAAATTTATAACGTAATTGTAACAGCTCATGCTTTTGTTATAATTTTTTTTATAGTTATACCTATTATAATT
>7934783c1c2277b165f23b109fa47470	TATTTGAGCAGGAATAGTAGGAACTTCATTAAGACTTTTAATTCGAGCTGAATTAGGAAATCCTGGATCTTTAATTGGAGATGATCAAATTTATAATACTATTGTAACAGCTCATGCTTTTATTATAATTTTTTTTATAGTGATACCTATTATAATT
>993f5918611ad3a8c6b0f4a8528af4f3	GGCTTGATCAGGAATAGTAGGTACATCATTAAGAATTTTGAGCCGAACTGAACTTGGACAACCAGGTTACTTAATTGGAGATGATCAAACATATAATGTTATTGTTACAGCCCATGCTTTTATTATAATTTTTTTTATAGTTATACCCATTATAATT
>99d89045db8db88259b9e38ffc040f3d	AGCTTGAGCCGGTATAGTTGGAACTTCTCTAAGTATTTTAATTCGAGCAGAATTAGGACATCCTGGTGCCTTAATTGGTGATGATCAAATTTATAATGTAATCGTTACAGCTCATGCTTTTGTTATAATTTTTTTCATAGTAATACCAATTATAATT
>afd210a1cd7ced8e450df16846e97077	TTTATGATCAGGAATTGTAGGAACTTCCTTAAGAATAATTATTCGAATTGAACTAGGAACACCTGGATCATTTATTGGAAATGATCAAATTTATAACGTTATTGTAACCGCCCACGCATTTATCATAATTTTCTTCATAGTAATACCTATTATAATT
>1c31265c536d0bfa05aa49adcd758997	AATTTGAGCAGGAATATTAGGAACTTCTCTTAGTTTATTAATTCGAGCAGAATTAGGAAATCCAGGATCTTTAATTGGAAGTGATCAAATTTATAATACCATTGTAACAGCTCATGCTTTTATCATAATTTTCTTTATAGTTATACCAATTATAATT
>096336c45d1a4273b28836a096610c22	TATTTGATCAGGAATAATTGGTTCATCTTTAAGAATTCTAATTCGATTAGAATTAAGTCAAATTAACTCTATTATTAATAATAATCAATTATATAATGTAATTGTTACAATTCATGCCTTTATTATAATTTTTTTCATAACTATACCTATTGTAATT
>054c6ce642cd852e6e201c8d490b7806	TGCTTGATCTGCTATAGTAGGAACTGCTATAAGAGTATTAATTCGAATGGAATTAGGACAATCTGGAAGATTTTTAGGTGACGATCATTTATATAATGTGGTTGTTACCGCTCATGCTTTTGTTATAATTTTTTTTATAGTTATACCTATTTTAATT
>e30f8e0e85b2c8aadb3efc0519fbc977	AATCTGAGCAGGAATAGTAGGAACATCTTTAAGTCTTTTAATTCGAGCTGAATTAGGTAATCCTGGTTCTTTAATTGGAGATGATCAAATTTATAATACTATTGTAACAGCTCATGCTTTTATTATAATTTTTTTTATAGTTATACCTATTATAATT
>5204cea1e56a5b50d9bfd4ed672bb884	AGCTTGAGCCGGTATAGTTGGAACTTCTCTAAGTATTTTAATTCGAGCAGAATTAGGACATCCTGGTGCCTTAATTGGTGATGACCAAATTTATAATGTAATCGTTACAGCTCATGCTTTTGTAATAATTTTTTTCATAGTAATACCAATTATAATT
>6f2e440c3d26aaf31e0ce2a2d86148b6	AATCTGAGCCGGAATAGTCGGAACTTCGCTAAGTATGATTATTCGAATTGAATTGGGAACCCCCCAATCTTTAATTATAAATGATCAAATTTATAATGTTTTAGTCACAGCTCACGCATTTATCATAATTTTTTTTATAGTAATACCTATTATAATT
>0c84bef237d9c68a8087e40a4561914b	AATTTGATCTGGACTTTTAGGTACAAGATTAAGTTTATTAATTCGAGCCGAATTAGGACAACCTGGATCTTTAATTGGAGATGATCAAATTTATAATGTAATTGTTACTGCTCATGCATTTATTATAATTTTCTTCATAGTAATGCCTATTGTTATT
>2dc134e63c03b83d2bca165c947eb597	GGCTTGATCAGGTATAATTGGCACTTCACTAAGTTTATTAATTCGGGCTGAACTTGGTCAACCAGGATCTCTAATTGGAGATGATCAAATTTACAATGTGATTGTAACTGCTCATGCCTTTATCATAATTTTCTTTATAGTAATACCTATTATAATT
>073558b3847bd1891d7d0a210c46b9fb	TATTTGAGCAGGAATAGTCGGTACTTCTTTAAGCTTATTAATTCGAGCAGAATTAGGAAATCCTGGATCTTTAATTGGAGATGATCAAATTTATAACACTATTGTTACAGCTCATGCTTTTATTATAATTTTTTTTATAGTAATACCAATTATAATT
>e6fee9c4c9fff0ed0713c91970713cea	AGCCTGATCGGGAATAGTAGGGACATCTTTGAGACTACTTATTCGAGCTGAATTAGGACAGCCCGGTTCCTTGATTGGGGATGATCAAATCTACAATGTAATTGTAACGGCCCATGCTTTTATTATGATTTTCTTCATGGTTATGCCTATTATGATT
>e04ea4f5bff8dd1418df73e564ad96ae	AGCTTGATCAGGAATGGTAGGGACTTCTTTAAGAATGCTTATTCGAGCAGAATTAGGACGACCTGGAACATTTATTGGTGACGACCAAATTTATAATGTAATTGTTACAGCTCACGCATTTATTATAATTTTTTTCATAGTTATGCCTATTTTAATT
>4bd3184e9d90fd3ce0301157f4996167	GGCTTGATCAGGTATAATTGGTACTTCATTAAGTTTATTAATTCGGGCTGAACTTGGTCAACCGGGATCCTTAATTGGAGATGACCAAATTTATAATGTAATTGTAACTGCCCATGCTTTCATCATGATTTTCTTTATAGTAATACCCATTATAATT
>3204391863b5055bc0a09a7db655093d	AGCTTGATCTGCTATAGTAGGTACAGCAATAAGAGTATTAATTCGAATGGAATTAGGTCAAACTGGGTCATTTTTAGGTAATGACCACATATATAATGTTATTGTTACAGCTCATGCTTTTGTCATAATTTTTTTTATAGTAATGCCTATTTTAATT
>6b4617882337cf1e08d2cc8dded9d278	AGCTTGATCTGGTATAGTAGGGACTTCCTTAAGAATATTAATTCGAACTGAATTAGGAAACCCCGGCTCTTTAATTGGAGACGATCAAATTTATAATGTTATTGTAACTGCCCATGCATTCATTATAATTTTCTTCATAGTTATACCTATCATAATA
>a2bc2c07d72e17cb4052637eacf3004d	TATTTGATCAGGATTAATTGGAATAATAATAAGATTAATTATTCGTTTAGAATTATCCAGATCTAATTCAATCTTAAATAATGATCAATTATATAATGTAATTGTTACTTCCCATGCATTTATTATAATTTTTTTTATAACTATACCAATTATAATT
>7a2b38410b900ae8b964115a1a3aeb7b	GGCTTGAGCCGGAATAGTAGGAACATCTTTAAGAATCATAATTCGAGCTGAATTAGGTCACCCTGGTGCTTTAATTGGCGATGACCAAATTTATAACGTAATTGTAACTGCACATGCTTTTATTATAATTTTTTTTATAGTTATACCTATTATAATA
>34dc29d17c4c1aefa46ac3084bc2c6a1	ATCTTGGTCAGGAATAGTAGGAACATCTTTAAGAATACTAATCCGAACTGAATTAGGTAATCCAGGAAGATTAATTGGTAATGATCAAATTTATAATAGTATTGTTACAGCTCATGCTTTTATTATAATTTTTTTCATAGTTATACCAATTATAATT
>a9eb7d5c8cebbd5f29d16424d1bd7222	AATTTGAGCTGGAATAATTGGAACTTCATTAAGATTATTAATTCGTGCTGAATTAGGAAACCCCGGATCTTTAATTGGAGATGATCAAATTTATAACACTATTGTTACTGCTCATGCTTTTATTATAATTTTTTTTATAGTTATACCAATTATAATT
>0da84d280b8075b96c1f0bee08151e8b	AGCTTGGTCAGCTATAGTTGGGACTGCGATAAGAGTTCTTATTCGGATTGAATTAGGTCAACCAGGAAGGTTTATAGGGGATGATCAACTTTATAATGTTATTGTAACAGCTCATGCTTTTGTAATAATTTTTTTTATAGTTATACCTATTTTAATT
>8eefd6c6d9157f3d3f3bc59bec6529a6	TATTTGAGCTGGAATAGTAGGAACATCTTTAAGATTATTAATTCGTGCTGAATTAGGAAATCCAGGATCTTTAATTGGTGATGATCAAATTTATAATACTATTGTTACTGCTCATGCTTTTATTATAATTTTTTTTATAGTAATACCAATTATAATT
>1cfa32b1b2f3a1eed4b6b312ad4f3a05	AGCTTGATCTGGAATAGTTGGAACAGCATTAAGTATATTAATTCGTGCTGAATTAGGTCATCCTGGAACTTTTATTGGAGATGATCAAATTTATAATGTAATTGTTACAGCTCACGCTTTTGTTATAATTTTTTTTATAGTTATACCAATTTTAATT
>197fb063be71e756c66894f83da522d1	TATTTGAGCTGGAATAGTGGGAACATCATTAAGATTATTAATTCGTGCTGAATTAGGAAATCCAGGATCTTTAATTGGAGATGATCAAATTTATAATACTATTGTTACTGCTCATGCTTTTATTATAATTTTTTTTATAGTTATACCAATTATAATT
>e6e435c32c0cae60a5b2a1b618ad0512	AATCTGAGCAGGAATAGTAGGAACTTCTTTAAGATTATTAATTCGTGCTGAATTAGGTAATCCAAGATCTTTAATTGGAGATGATCAAATTTATAATACTATTGTAACAGCTCATGCTTTTATTATAATTTTTTTTATAGTTATACCTATTATAATT
>f705ab682eb854e1deece54aaabba2bb	TCTATTTTCAGGAATTGTAGGTACAATGTTATCTATTTTAATTAGAATAGAATTAGCTCAACCAGGAAATCAAATATTATCAGGAAATCATCAATTATATAATGTAATTGTAACAGCACATGCTTTTATAATGATTTTTTTTATGGTAATGCCCATATTAATT
>7113a517400172c0d6761bf1340d14dc	AGCCTGGTCAGGAATAGTAGGGACATCCTTAAGTCTACTCATTCGAGCGGAATTAGGACAGCCCGGTTCACTGATTGGAGACGATCAAATCTATAATGTGATCGTAACAGCTCATGCCTTTATTATAATTTTCTTCATAGTTATACCTATTATGATT
>c7195a3358c93c373444b5bd3be5b053	AATTTGAGCAGGAATAGTAGGAACTTCTTTAAGATTATTAATTCGTGCAGAATTAGGAACTCCCGGATCATTAATTGGTGATGATCAAATTTATAATACTATTGTCACAGCTCACGCTTTCATTATAATTTTTTTTATAGTTATACCTATTATAATT
>c410bc3d48a4f2dee037fbfcb5e8937a	AGTGTGATCTGCTATACTAGGAACTGCTATAAGAGTATTAATTCGAATTGAATTAGGACAACCTGGAAGATTTTTAGGAGATGATCAATTATATAATGTAGTAGTAACTGCTCATGCTTTTGTAATAATTTTTTTTATGGTTATACCAATTTTAATT
>7bb24232d3c916b995f35a53d22d67ac	TATATGAGCAGGAATAATAGGTTCTTCAATAAGAATTATTATTCGAATAGAATTAGGGAATCCTAGATCTTTAATTAATAATGATCAAATTTATAATTCTATAGTTACTATACATGCTTTAATTATAATTTTCTTTATAGTTATACCTATTATAATT
>3d25b682562a59968ca96a7cb5b01c75	AATTTGATCAGGAATAATTGGAACTTCATTAAGTTTATTAATTCGAGCAGAATTAGGAAATCCTGGATTAATAATTGGAGATGACCAAATTTATAATACAATTGTTACTGCTCATGCTTTTATTATAATTTTTTTTATAGTAATACCTATTATAATT
>4731314a4f288e4e4b993576c329b327	TGCTTGATCAGGAATAGTAGGAACGTCTTTAAGATTATTAATTCGAGCAGAATTAGGAAATCCCGGTTCTTTGATTGGGGATGATCAAATTTATAATGTTATTGTTACAGCTCATGCTTTTATTATGATTTTTTTTATAGTAATACCTATTATAATT
>36e095bdcd24bd108b67e14b8b0ecd2f	GGCTTGATCCGGAATAGTGGGGACTTCATTAAGAATTTTAATCCGAGCAGAATTAGGTCATGCTGGATCTTTGATTGGTGATGACCAAATTTACAATGTTATTGTAACTGCTCATGCTTTTGTTATAATTTTTTTTATAGTTATACCTATTTTAATT
>c9aaac653bb81d4d8bb0c0f6ea9c3d16	AATTTGAGCAGGAATAGTGGGGACCTCATTAAGTCTATTAATTCGAGCTGAATTAGGGAATCCTGGTTCTTTAATTGGAGATGATCAAATTTATAATACTATTGTTACAGCTCATGCTTTTATTATAATTTTTTTTATAGTTATACCTATTATAATC
>90d66ce3e07dd56e027cf5916e738da7	AGCCTGATCCGGAATGGTAGGGACATCTCTAAGTATGCTTATTCGAGCGGAATTAGGACGACCTGGAACATTTATTGGAGATGACCAAATTTATAATGTAATTGTTACTGCTCACGCTTTTATTATAATTTTTTTCATGGTTATGCCAATTTTAATT
>c66d89f8c52c7a22e51b86e9f5ca2653	AGCTTGAGCTGGGATAGTAGGTACTTCATTAAGTATTATAATTCGAGCAGAATTAGGACATCCTGGTGCCTTAATTGGAGATGATCAAATTTATAATGTAATTGTTACTGCCCATGCATTTATTATAATTTTTTTTATAGTAATACCTATTATAATA
>a111051adce4db814312fd9441366cf8	GGCTTGATCAGGAATAGTAGGAACTTCTTTAAGAATTTTAATTCGAGCAGAATTAGGACATGCTGGTTCTTTAATTGGTGACGACCAAATTTACAATGTAATTGTTACAGCTCATGCCTTTGTAATAATTTTTTTTATAGTTATACCTATTTTAATT
>cfb81720e2d9801b9e8886e7d1fa5087	AGCTTGAGCTGGAATAGTAGGTACTTCACTAAGAATTTTAATTCGAGCAGAATTAGGTCATCCTGGAGCCTTAATTGGGGATGACCAAATTTATAATGTAATTGTGACTGCTCATGCATTTATTATAATTTTTTTTATAGTTATACCTATTATAATA
>67666214bc3d2debfbec4e6aa5f3bfa6	AATTTGAGCGGGAATAATTGGAACTTCATTAAGAATAATTATCCGCACTGAATTAGGTACTACTGAATCATTAATTAAAAATGATCAAATTTATAATGTATTAGTAACAGCCCATGCTTTTATTATAATTTTCTTTATAGTAATACCAATTATAATT
>a1092008781a6a2ca0ac57e5ce7f1f16	AGCTTGATCAGGAATAGTAGGTACTTCATTAAGAATTTTAATTCGAACTGAACTTGGACAGCCAGGTTATTTAATTGGAGATGATCAAACATATAATGTTATTGTTACAGCTCATGCTTTTATTATAATTTTTTTTATAGTTATACCCATTATAATT
>0027ab30044f416dd294893dae7b252e	AGCTTTTTCAGGTATAGTTGGTACTACTTTATCAGTTTTAATCCGTATGGAATTAGCACAAACTGGAAACCAAATTTTTATGGGTAATCATCAATTATATAATGTTGTGGTAACTGCTCATGCTTTTATTATGATCTTTTTTATGGTAATGCCTGTTTTAATG
>88c0d83e3031a191cd3b680268238516	TATTTGATCAGGAATAATTGGAACTTCTTTAAGACTTTTAATTCGAGCAGAATTAGGAAATCCTGGGTCTCTAATTGGTGATGATCAAATTTATAATACTATTGTTACTGCTCATGCTTTTATTATAATTTTTTTTATGGTAATACCTATTATAATT
>0d0d4d38aa174bf0f729b71c06f10348	TGCATGAGCCGGAATAGTAGGTACCTCCCTTAGTATCTTAATTCGAGCTGAATTAGGACATCCAGGAGCGTTAATTGGAGATGATCAAATTTATAATGTAATCGTCACAGCACACGCTTTCGTAATAATTTTTTTTATAGTTATACCAATTTTAATT
>6d5cdd3c5f1dccaf3bba0c3eeb0d6011	TATTTGAGCTGGTATAGTTGGTACTTCATTAAGATTATTAATTCGAGCTGAATTAGGAAATCCAGGATCTTTAATTGGAGATGATCAAATTTATAATACTATTGTAACTGCACATGCTTTTATTATAATTTTTTTTATGGTTATACCTATTATAATT
>60116501e329dc85fd68d3b98f659c31	AGCTTGGTCAGGAATAGTAGGTACTTCATTAAGAATTTTAATTCGAGCTGAATTAGGACATGCTGGTTCTTTGATTGGAGACGACCAAATTTATAATGTTATTGTAACAGCTCATGCTTTTGTTATAATTTTTTTTATGGTTATACCTATTTTAATT
>f8cda42335b7aa381fb3c99814fd5f20	AATCTGAGCAGGAATAGTAGGAACCTCTTTAAGATTATTAATTCGTGCTGAATTGGGTAATCCAGGATCTTTAATTGGAGATGATCAAATTTATAATACTATCGTAACAGCTCATGCTTTTATTATAATTTTTTTATAGTAATACCTATTATAATT
>904fce3f966affe2ff23e836faba31bc	GGCTTGATCCGGAATATTAGGAACTTCGTTAAGTATACTTATTCGAGCAGAATTAGGACGACCAGGAACCTTCATTGGAGACGACCAAATTTATAATGTAATTGTTACAGCTCACGCTTTTATTATAATTTTTTTCATAGTTATACCAATTTTAATT
>f50053d32553554c77b4c1bf72fc4d38	AATTTGAGCAGGAATAGTTGGAACATCTTTAAGTCTTTTAATTCGAGCTGAATAAAGAAATCCAGGATCATTAATTGGAGATGATCAAATTTATAATACTATTGTTACAGCTCATGCTTTTATTATAATTTTTTTCATAGTTATACCTATTATAATT
>21fee072d906fb30a0314a6ed1eb7f6e	AATTTGAGCAGGAATAGTAGGAACATCTTTAAGTCTATTAATTCGAGCTGAATTAGGAAATCCTGGCTCTTTAATTGGTGATGATCAAATTTATAATACTATTGTAACAGCTCATGCTTTTATTATAATTTTTTTTATAGTTATACCTATTATAATT
>dcf17a636168596600a17870391d0e94	TGCATGATCAGGTATAGTAGGAACATCTTTAAGCATACTGATTCGAGCTGAATTAAATCAACCAGGATCTTTAATTGGAGATGATCAAATCTATAACGTGATTGTAACAGCTCATGCATTTATTATAATTTTTTTTATAGTTATACCAATTTTAATT
>4cd06664fad2b6ffb7652dbfb15283b6	TATTTGAGCAGGTATAGTAGGAACTTCTTTAAGATTATTAATTCGAGCTGAACTTGGAACTCCAGGTTCCTTAATTGGTGATGATCAAATTTATAATACTATTGTTACAGCTCATGCTTTTATTATAATTTTTTTTATAGTTATACCTATTATAATT
>a64e3c8ff052c723d4c2cb806e591c44	AGCTTGAGCAGGAATAGTAGGAACTTCTTTAAGAATTTTAATTCGTACTGAATTAGGACACCCTGGAACATTAATTGGAAATGATCAAATCTATAATGTAATTGTTACAGCTCACGCTTTTATTATAATTTTTTTTATAGTGATACCAATTATAATT
>5f431a6a61d19f8abc81cf073872d9ab	AGCTTGAGCCGGTATAGTTGTAATTTCTCTAAGTATTTTAATTCGAGCAGAATTAGGACATCCTGGTGCCTTAATTGGTGATGACCAAATTTATAATGTAATTGTTACAGCTCATGCTTTTGTTATAATTTTTTTCATAGTAATACCAATTATAATT
>79b3a617090c474a54d3d821f38dbaaf	AACATTTAGCGGTATGTTAGGAACAATACTTTCAATGTTAATCCGTTTTGAATTAGCATTTCCTGGAAATACTTTTTTTGCGGGAAATCATCAATTATATAATGTTGTTGTTACTGCGCATGCGTTATTAATGATTTTTTTTATGGTAATGCCTATTTTAATT
>c5fbc8664f4f5a9e639c0aec297aa425	AGCATGATCAGGTATAATTGGAACATCTATAAGATTAATAATTCGTACTGAATTAGGAAATTCCGGATCTTTAATTGGAGATGATCAAATTTATAATGTTATTGTTACAGCTCATGCTTTTATTATAATTTTTTTTATAGTTATACCTATTATAATT
>82f6faf36d99c1b408324ad3e678a66b	TGCCTTTGCGGGTTTATTGGGAACGATAGTTTCTGTTCTAATTCGTATAGAATTAGCAGCCCCGGGTTCGCAAATTTTAAATTCAAATTGACAATTATATAATGTCTTAGTTACAGCACACGCATTTCTAATGATCTTCTTTTTTGTAATGCCTGTCATGATG
>b744c31ae0ae198638366794b48cf402	TGCCTGATCAGGAATAGTAGGTACTTCCCTTAGTATCCTTATTCGAGCTGAATTAGGACATGCCGGTTCTTTAATTGGAGACGACCAAATTTATAACGTAATTGTAACAGCTCATGCTTTTGTAATAATTTTTTTTATAGTAATGCCAATTTTAATT
>1fd1fce5e5d6d4f5b7dd27acef54ea8f	TTTATGATCAGGAATTGTAGGAACCTCCCTAAGAATAATTATTCGAATTGAACTAGGAACCCCTGGATCATTTATTGGAAATGATCAAATTTACAACGTTATTGTAACTGCCCACGCATTTATCATAATTTTCTTCATAGTAATACCTATTATAATT
>55c8064a4f44f36b39c3e2ae1760f4d3	GGCTTGAGCAGGAATAGTTGGAACATCCCTTAGTATTTTAATTCGAGCAGAATTAAGTCAACCTGGAAACTTTATTGGAAATGATCAAATTTATAATGTTATTGTAACAGCACATGCTTTTATTATAATTTTTTTTATAGTTATACCTATTATAATT
>2102de15d0376d35a6f0b1e28cb55a7d	AGCTTGATCAGGTATAGTAGGAACATCATTAAGAATTCTTATTCGAGCTGAACTTGGTCATCCTGGAGCTTTAATTGGTGATGATCAAATTTATAATGTAATTGTTACAGCTCATGCTTTTATTATAATTTTTTTTATAGTAATACCAATCATAATT
>8e18c55b60010fb88b90e22b80510b8a	TTTTTGAACAGCTTTCTATGGTTCTGCCCTAAGAGTTTTAATACGTTTAGAATTGAGACAAGTTGGATCTTTTATTTTTCATGATCATGCTTACAATGTTTTTGTAACATCTCATGCTTTTGTTATAATTTTTTTCGTAGTTATACCTATTTTAATA
>2f83529491a8e071f6941658d1fd1b11	GGCTTGAGCTAGAATAGTTGGTACATCCCTAAGAATATTAATTCGTGCTGAATTAGGTCATCCTGGTGCTTTAATTGGAGATGATCAAATTTATAATGTAATTGTTACTGCTCATGCTTTTGTAATGATTTTCTTTATAGTAATACCTATTATAATT
>9594274464765eb5c3e862def5602a9b	ATTAATTGCAGGTTTATTTGGAACTTTTTTTTCTGTTTTAATTAGGATGGAACTTGCTTATCCAGGTAATCAATGTTTTTATGGTGATTATCAATTTTTCAATGTAATGTTACTGCGCATGCTTTTGCTATGATTTTTTTTATGGTTATGCCTGCTTTTATA
>61650199e384c80eece223c652f8e93a	GGCTTGATCAGGGATGGTAGGGACTTCTTTAAGTTTACTCATCCGGGCAGAATTGGGACAGCCAGGATCTTTAATTGGTGATGACCAGATCTATAACGTTATTGTAACGGCCCATGCTTTCATTATGATTTTCTTTATGGTCATGCCTATTATGATT
>62b1e4734dd3d3b38bab5998a09772cc	AATTTGAGCAGGTATAGTGGGTACTTCTCTTAGTTTATTAATTCGAGCAGAATTAGGAAATCCTGGATCTTTAATTGGAGATGATCAAATTTATAATACTATTGTAACAGCTCATGCTTTTATTATAATTTTTTTTATAGTAATACCTATTATAATT
>a0bc601aef826c9c905435b4bf3f82b3	AGCTTGGGCAGGTATAGTCGGAACTTCATTAAGAATTTTAATTCGAGCAGAACTTGGACATCCCGGAGCATTAATTGGTGATGACCAAATTTATAATGTTATCGTAACAGCTCATGCATTTATCATAATTTTCTTTATAGTAATACCTATTATAATT
>5ae79dc626936185d17f0a9108dbbd90	AATTTGAGCAGGAATAGTAGGAACTAGCTTAAGAGTTTTAATTCGAATTGAACTTGGGCAACCCGGATTATTTCTTGAAGATGATCAAACATATAATGTAATTGTTACAGCACATGCATTCATTATAATTTTTTTTATAATTATACCCATTATGATT
>7e66073af4d27d5384701be30764a3b3	TATTTGAGCAGGAATAGTAGGAACTTCATTAAGATTATTAATTCGAGCAGAATTAGGAAATCCTGGATCTTTAATTGGAGATGATCAAATTTATAATACTATCGTAACAGCTCATGCATTTATTATAATTTTTTTTATAGTAATACCTATTATAATT
>db2fc285e344697afe69b57057b1d401	TATTTGATCAGGATTAATTGGAATAATAATAAGATTAATTATTCGTTTAGAATTATCCAGATCTAATTCAATTTTAAATAACGATCAATTATATAATGTAATTGTTACTTCTCATGCATTTATTATAATTTTTTTCATAACTATACCAATTATAATT
>145428051e31e57de2521eaf971120ff	TGCTTGATCGGGAATAGTAGGAACTTCATTAAGAATTTTAATTCGAGCTGAACTAGGACATCCTGGAGCTTTAATTGGTGATGATCAGATTTATAATGTTATTGTTACAGCTCATGCTTTAGTAATAATTTTTTTTATAGTAATACCTATTATAATT
>afcb242a0aa8b62e94ad42e6c8f9ba4f	AATTTGATCAGGTATAGTAGGAACATCATTAAGATTATTAATTCGAGCTGAATTAGGAAATCCCGGATCATTAATCGGTGATGATCAAATTTATAATACTATCGTTACAGCTCATGCTTTTATTATAATTTTTTTTATAGTTATACCTATTATAATT
>67da2f212657fd0741455d9c06a43b00	AGCTTGGGCCGGTATAGTCGGAACTTCTCTAAGTATTTTAATTCGAGCAGAATTAGGACATCCTGGTGCCTTAATTGGTGATGACCAAATTTATAATGTAATCGTTACAGCTCATGCTTTTGTTATAATTTTTTTCATAGTAATACCAATTATAATT
>2d9ab59b655b360ac551ba2109a87f39	GGCTTGAGCAGGTATAGTTGGAACTTCTCTTAGAGTATTAATTCGAGCAGAACTTGGACACCCCGGAGCTTTAATTGGAAATGACCAAATTTATAATGTAATTGTAACTGCCCATGCTTTTATTATAATTTTTTTTATAGTTATACCAATTATAATT
>22bfc13d094fb48e07d7512a9b0aa548	TTTTTGATCTGGTATATTAGGAACAAGATTGTCTATAATTATTCGTTTTGAGTTAGCTAAACCTGGTTATTTTTTAAATAATGGTCAATTATATAATTCTGTTATTACTGCTCATGCATTTTTGATAATTTTTTTTATAGTTATACCATCTTTAGTT
>9e76f08c1c80b7777830e725a00fd550	AATTTGAGCCGGAATAGTGGGAACTTCCCTAAGAATAATTATTCGATCTGAATTGAGAATAACAGAATCTTTAATTAAAAATGATCAAATTTATAATGTTTTAGTTACTGCCCATGCTTTTATTATAATTTTTTTTATAGTTATGCCTATTATAATT
>6eb20d151a1a5d9760a3ca66819520fe	AGCTTGAGCAGGAATAGTAGGAACATCATTAAGAGTTCTAATTCGTACAGAATTAAGTCAACCAGGAATATTTATTGGAAATGATCAAATTTATAATGTAATTGTAACCGCTCATGCATTTATTATAATTTTTTTTATAGTTATACCAATTATAATT
>fc9d70e3a533a1279310bc6e8583aa68	ATTTATAGCTGGTATAATAGGAACAATATTTAGTATATTAATTAGAATTGAATTAGCATATCCAGGTGTACAAATATTAAATGGTGATTGACAATTTTATAATGTAATAGTAACTGCGCATGCATTTGTAATGATATTTTTTATGGTAATGCCAGCAATGATA
>730163df9a8a57fbc0063280d5bc38fd	AATTTGATCAGGAATAGTAGGAAGATCTTTAAGAGTTATTATTCGATTAGAATTAGGACACCCTGGATCTCTAATTGGAAATGACCAAATTTATAATGTAATTGTTACTGCTCATGCTTTTATTATAATTTTTTTTATAGTAATACCAATTATAATT
>b3425f1683a24907850c4fa87b3d8cb3	AGCTTGAGCCGGTATAGTCGGAACTTCTCTAAGTATTTTAATTCGAGCATAATTAGGACATCCTGGTGCCTTAATTGGTGATGACCAAATTTATAATGTAATTGTTACAGCTCATGCTTTTGTTATAATTTTTTTCATAGTAATACCAATTATAATT
>c7883707125330c977bcafe93802f57a	AGCATGATCCGGAATAGTCGGTACCTCTTTAAGTATGCTTATCCGAGCAGAATTAGGACGACCCGGCACTTTTATTGGAGACGACCAAATTTATAATGTTATTGTTACAGCACATGCCTTTATTATAATTTTCTTTATAGTTATACCTATCCTGATT
>2e5cb38ff4f60b3e339ed23e6b12eba5	GACTTGGGCAGGTATAATTGGAACTTCCTTAAGTATTTTAATTCGAGCAGAACTTGGTCATCCGGGAGCATTAATTGGGGATGATCAAATCTATAATGTTATTGTAACAGCTCATGCATTTATTATAATTTTCTTTATAGTTATACCAATTATAATT
>77ef24260b0369ffb689e13d8402c510	GGCTTGAGCAGGAATAGTGGGAACTTCCTTAAGAATTCTAATTCGAACAGAATTAGGACATCCTGGGTCATTAATCGGTAATGATCAAATTTTTAATGTTATTGTTACTGCACATGCATTTATTATAATTTTTTTTATAGTAATACCAATTATAATT
>eef4581c29cc89c22963483c83cbdbb6	TGCATTTTCCGGAATAATTGGAACTGTTTTATCATTAATTATTCGTTTAGAATTAAGTTATCCTGATTTTAGTATTTTATATAATAATTATAACTTGTATAATGTAATTATTACAAATCACGCGTTTATTATGATTTTTTTTTTTATTATGCCGATAATGATT
>c04aa6998b38d577124f722580b7f039	TATCTGATCAGGAATACTTGGAACTTCTTTAAGTCTATTAATTCGAGCAGAATTAGGAAACCCAGGTTCTTTAATTGGAGATGATCAAATTTATAATACTATCGTTACTGCTCATGCATTTATTATAATTTTTTTTATAGTTATACCTATTATAATT
>38cdb313925f06cf13d334b5725cf3e4	AACATTTAGCGGTATACTAGGAATAATACTTCCCATGTTAATCCGTTTTGAATTAGCATTTCCTGGAAATACTTTTTTTGCGGGAAATCATCAATTATATAATGTTGTTGTTACTGCGCATGCGTTATTAATGATTTTTTTTATGGTAATGCCTATTTTAATT
>cc9572d6f9f69167080dfa5789da1e52	AGCTTGAGCAGGAATAGTCGCAACTTCTTTAAGAATTTTAATTCGAGCAGAATTAGGACATCCTGGAGCTTTAATTGGTGACGACCAGATTTATAATGTAATTGTTACAGCTCATGCTTTTGTAATAATTTTCTTTATAGTAATGCCTATTATAATT
>4cbc309dc0967136939736c9159f2dd5	AGCCTGAGCAGGAATAGTAGGAACTTCTTTAGGAATTTTAATTCGAACTGAATTAGGACATCCTGGAGCATTAATTGGAAATGATCAAATTTATAATGTAATTGTTACAGCTCATACTTTTATTATAATTTTTTTATAGTAATACCATTTATAATT
>251d8a35523981260555be764dd495b3	AGCTTGGGCAGGAATAGTTGGAACTTCATTAAGAATTTTAATTCGAGCAGAACTTGGACATCCAGGAGCATTAATTGGCGATGATCAAATTTATAATGTTATCGTAACAGCTCATGCTTTTATTATAATTTTCTTTATAGTAATACCTATTATAATT
>58313e295757d914a7fa5e932c53b5e4	GGCCTGAGCTGGAATAGTAGGAACTTCTTTAAGAATTTTAATTCGAGCTGAATTAGGGCATCCTGGCGCTTTAATTGGAAACGATCAGATTTATAATGTAGTAGTGACTGCACATGCCTTTATTATAATTTTTTTTATAGTAATGCCTATTATAATT
>1c168035808994a011afefa1c5d432f8	AATTTGATCAGGAATAGTAGGAACTTCGTTAAGAATTCTTATTCGATTAGAATTAAGAACTGTAAAAAATTTAATCGGAAATGATCAAATTTATAACGTAATTGTAACAGCTCATGCCTTTATTATAATTTTTTTTATAGTTATACCTATTTTAATT
>ca1fb132e0cd31c82e1b11ebf30bea13	GGCTTGAGCCGGAATAATTGGAACTTCATTAAGAATTTTAATTCGAGCCGAATTAGGACACCCAGGGGCATTAATTGGCGATGATCAAATTTATAATGTTATTGTAACTGCCCATGCATTTATTATAATTTTTTTTATAGTTATACCTATCATAATT
>0280ca8ee7325e739de45ec5f2a750c2	CATCTGATCAGGACTATTGGGAACCTCTTTGAGATTATTAATTCGAATGGAATTAAGAACTTCTGGATCTTTAATTGGAAACGATCAAATTTATAATGCCATTGTAACAGCACATGCCTTTATTATAATTTTTTTTATGGTAATACCACTTATAATG
>45f67adb6e3bac8059a874f4269bc1fa	AGCTTGATCAGGAATAGTAGGTACTTCCCTTAGTATCTTAATTCGTGCTGAATTAGGTCATGCCGGTTCTTTAATTGGTGATGATCAAATTTATAATGTTATTGTTACAGCTCATGCTTTTGTAATAATTTTTTTTATAGTTATACCTATTTTAATT
>1a0f0e87fd8554f4b96ad873d46e61d7	GGCCTGGGCAGGTATGGTTGGAGCTTCCTTAAGTATTTTAATTCGAGCAGAACTTGGTCATCCGGGAGCATTAATTGGGGATGATCAAATTTATAATGTTATTGTAACAGCTCATGCATTTATTATAATTTTTTTTATAATTATACCAATTATAATT
>12d331afb8034b4fe145af06b09ca9de	AGCTTGATCCGGTATAGTAGGAACTTCTTTAAGAATCTTAATTCGAGCTGAACTTGGTCATCCGGGTGCATTAATTGGTGATGATCAAATTTATAATGTAATTGTAACAGCTCATGCATTTATTATAATTTTTTTTATAGTTATACCTATTATAATT
>6e3715f9b3c5b190efc84b7120f712a0	AGCTTGAGCCGGTATAGTCGAAACTTCCCTAAGTATTTTAATTCGAGCAGAATTAGGACATCCTGGTGCCTTAATTGGTGATGACCAAATTTATAATGTAATCGTTACAGCTCATGCTTTTGTTATAATTTTTTTCATAGTAATACCAATTATAATT
>6684190c72fd6cd28c74ee308a1344a3	AGTTTGATCAGGAATAGTAGGAACATCTTTAAGTATATTAATTCGTGCTGAATTAAGTCACCCAGGGATATTTATTGGGAATGATCAAATTTATAACGTAATTGTTACAGCTCATGCATTTATTATAATTTTTTTTATAGTAATACCAATTATAATT
>d176fc6369df48e00b53a904bcf50e67	AATTTGAGCAGGAATAGTAGGAACATCTTTAAGTTTATTAATTCGGGCAGAACTAGGAAACCCCGGATCTTTAATTGGAGATGATCAAATTTATAATACTATTGTCACAGCTCATGCTTTCATTATAATTTTTTTATAGTAATACCAATTATAATT
>15d3bd46614cfcb01e3df403f615f90a	TATTTGAGCAGGTATAGTTGGAACTTCTCTTAGATTATTAATTCGAGCTGAACTTGGAACTCCAGGTTCCTTAATTGGTGATGATCAAATTTATAATTCTATTGTTACAGCTCATGCTTTTATTATAATTTTCTTTATAGTAATACCTATTATAATT
>07e0d9297f5507a7eefb1b5f7233993b	AATTTGAGCTGGAATAGTAGGAACCTCATTAAGATTATTAATTCGAGCAGAATTAGGAAATCCAGGATCTTTAATTGGAGATGATCAAATTTATAATACTATTGTTACAGCCCATGCTTTTATTATAATTTTTTTTATAGTTATACCTATTATAATT
>1e2f3aba7e8a5c05e8188768ae7bb203	AATTTGATCAGGAATAGTAGGAACCTCCCTCAGAATATTAATCCGGCTAGAATTAGGTACTCCTGGAAATTTAATTGGCAACGATCAAATTTATAATGTTATCGTCACTGCTCATGCTTTTATTATAATTTTTTTTATAGTTATACCAATCTTAATT
>e53690900750025a0170342cfc7c8f4c	AATTTGAGCAGGAATAGTTGGAACTTCTTTAAGTTTATTAATTCGAGCTGAATTAGGTAACCCCGGCTCTTTAATTGGAGATGATCAAATTTATAATACTATTGTTACAGCACATGCTTTCATTATAATTTTTTTTATAGTTATACCTATCATAATT
>c81677579ad4f1aa5e79ef7e82ed5368	TATTTGAGCAGGAATAGTAGGAACTTCTCTTAGTTTATTAATTCGAGCTGAATTAGGGAATCCTGGCTCTTTAATTGGTGATGACCAAATTTATAATACTATTGTCACAGCTCATGCTTTTATTATAATTTTTTTTATAGTAATACCAATTATAATT
>9cb7effeb088697a6268b84f2379162e	GGCATGATCAGGAATAGTTGGGACTTCTTTAAGAATGCTTATTCGAGCTGAACTAGGACGACCAGGAACTTTTATTGGTGATGATCAAATTTACAATGTAATTGTTACTGCACATGCATTTATTATAATTTTTTTTATAGTTATACCTATTTTAATT
>754419ed615e0e23520c0154201159a7	AATATGATCAGGAATAATTGGATCATCCTTAAGAATTTTAATTCGATTAGAATTAAGACAAATTAATTCCATTATTAATAATAACCAATTATATAACGTAATTGTCACAATTCATGCCTTTATTATAATTTTTTTTATAACCATACCAATCGTAATT
>fc2d017b4604fad6ed04f150ede85f21	AGTTTGATCAGGTTTAATAGGTACTTCTTTAAGTTTATTAATTCGAACAGAATTAAGAACAACTCAATCTTTAATTAAAAATGATCAAATTTATAATGTCTTAGTAACTGCTCATGCTTTTATTATAATTTTTTTCATAGTAATACCAATTATAATT
>7762a4825b32815d0223248f8fe5643e	AATTTGAGCAGGAATAGTAGGGACCTCATTAAGTCTATTAATTCGAGCTGAATTAGGGAATCCTGGTTCTTTAATTGGAGACGATCAAATTTATAATACTATTGTTACAGCTCATGCTTTTATTATAATTTTTTTTATAGTTATACCTATTATAATC
>90af4b251a9b79ec505518322ef212df	GGCTTGATCTGGAATAGTAGGAACTTCTCTTAGTATTTTAATTCGAGCTGAATTAGGGCATGCTGGATCATTAATTGGTGATGACCAAATTTATAATGTGATTGTTACTGCTCATGCTTTTGTTATAATTTTTTTTATAGTTATACCTATTTTAATT
>03dad456dad6dc595dec9a577007c5b0	AATTTGAGCCGGAATAGTCGGAACTTCGCTAAGTATAATTATTCGAATTGAATTGGGAACCCCCCAATCTTTAATTATAAATGATCAAATTTATAATGTTTTAGTCACAGCTCACGCATTTATCATAATTTTTTTTATAGTAATACCTATTATAATT
>d614a98672eb21685c4e86d1ba4a8791	AGCATGAGCAGGAATAGCTGGTACATCAATAAGAATTCTTATCCGAACAGAATTAGGGCACCCAGGTGCTTTAATTGGTGATGACCAAATTTATAATGTTATTGTAACTGCTCATGCATTTGTTATAATTTTTTTTATAGTTATACCTATTATAATT
>5836947663554508e40722653663a5de	GGCATGATCTAGTATAGTGGGAACATCCCTTAGAATATTAATTCGGGCTGAATTAGGGTGTCCTAATGCCTTAATTGGGGACGACCAAATTTATAATGTAATTGTTACTGCACATGCGTTTATTATAATTTTTTTTATAGTTATACCAATTATGATT
>6b68f9a1b40fce93098d99a735a68ce4	AATTTGAGCAGGAATAGTGGGAACTTCTTTAAGATTATTAATTCGAGCTGAATTAGGAAACCCAGGATCTTTAATTGGAGATGATCAAATTTATAATACTATTGTAACAGCTCACGCTTTTATTATAATTTTTTTTATAGTTATACCTATTATAATT
>10acdf1a703add2d59d661d6c76467e6	AGCATTTTCAGCATTTTTGGGTACATTTTTATCTGTACTTATACGCTGAGAATTAAAAACTCCAGGACAGCATATATTTGGTGGTAATCATCATTTTTATAACGTTGTTGTAACCGCCCACGCTTTTGTTATGATTTTCTTTTTTGTTATGCCTACATTAATA
>13bc6a2cbdd468c64f59eef6ffe65b98	AATCTGAGCCGGAATAGTGGGAACTTCATTAAGAATGATTATTCGCTCTGAATTGAGAATGACAGAATCTTTAATTAAAAATGATCAAATTTATAATGTTTTAGTTACTGCCCATGCTTTTATTATAATTTTTTTTATAGTAATACCTATTATAATT
>d7ed04ac1e42fd1f3608e03decfd5334	GGCTTGGTCTGGTATGGTGGGCACTTCTCTTAGACTTTTAATTCGAGCAGAATTGGGGAATCCAGGATCTTTAATTGGGGACGATCAAATTTATAATGTTATTGTTACCGCTCACGCATTTATTATAATTTTTTTCATAGTTATACCTATTATAATT
>923b1b0353e0b20043e625918043a438	AGCTTGAGCCTGTATAGTTGGAACTTCTCTAAGTATTTTAATTCGAGCAGAATTAGGACATCCTGGTGCCTTAATTGGTGATGACCAAATTTATAATGTAATCGTTACAGCTCATGCTTTTGTTATAATTTTTTTCATAGTAATACCAATTATAATT
>67d03687c545b217fca96c716d5e9819	TATTTGATCAGGATTAATTGGAATAATAATAAGATTAATTATTCGTTTAGAACTATCCCGATCTAATTCAATTTTAAATAATGATCAATTATATAATGTGATTGTTACTTCCCATGCATTTATTATAATTTTTTTTATAACTATACCAATTATAATT
>9b5ba31d4c205ed7d6f0fac4d9b05cec	GGCTTGATCAGGAATAGTGGGAACCTCTTTAAGTATATTAATTCGAGCTGAATTAGGGCATCCAGGAGCATTAATTGGAGATGACCAAATTTATAATGTAATTGTTACTGCTCATGCTTTTATTATAATTTTTTTTATAGTAATACCAATTATAATT
>6adf4530608977e3f9abee758bdf7551	GTCTTGAGCTGGAATGATCGGAGCTAGCCTTAGCAGAGCCATTCGGTTGGAATTAGGGCAACCTGGGACTCTCCTGGGGAATGACCAAATCTATAACACCATGGTGACAGCTCACGCATTCATCATAATTTTTTTTATAGTCATACCTATAATAATT
>84f3ef3a7209017a93d552c2f6ea834c	AATTTGAGCCGGAATAGTAGGAACTTCTTTAAGATTATTAATTCGAGCTGAATTAGGAAATCCTGGATCTTTAATTGGAGATGATCACATTTATAATACTATTGTTACAGCACATACTTTTATTATAATTTTCTTTATAGTAATACCTATTATAATT
>f8efdf0d8e88876f56382e66e9385b57	GGCATGGGCAGGAATGGTAGGAACATCATTAAGAATTTTAATTCGAGCAGAGCTTGGACATTCGGGGGCACTTATTGGGGATGACCAAATTTATAATGTAATTGTAACAGCTCATGCATTTATTATAATTTTCTTTATAGTTATGCCTATTATAATT
>44b17ee6a76b50e3ab750e6ad34fa6f8	AATATGAGCAGGAATAATTGGTTCCTCAATAAGAGTAATTATCCGAATAGAATTAGGAAATCCAGGAATTCTTATTAATAATGATCAAATTTATAATTCAATTGTTACTGCACATGCATTTATTATAATTTTCTTTATAGTTATACCAATTATAATC
>c06acc27f676c0e83bd7ec1189e78e2d	AGCTTGAGCCGGTATAGTTGGAACTTCTCTAAGTATTTTAATTCGAGCAGAATTAGAACATCCTGGTGCCTTAATTGGTGATGACCAAATTTATAATGTAATTGTTACAGCTCATGCTTTTGTTATAATTTTTTTCATAGTAATACCAATTATAATT
>7f05cf70872962a593bf9e9e5a053d95	AATTTGAGCTGGAATAGTAGGAACTTCTTTAAGGCTTTTAATTCGTTTTGAATTAAGAACAATTTCTAATTTAATTGGAAATGATCAAATCTATAATGTAATTGTTACAGCTCATGCATTTATCATAATTTTTTTTATAGTTATACCAATTTTAATT
>41462c42409f2b821db116b3493a16c5	TATTTGAGCAGGAATAATAGGAACTTCTTTAAGATTATTAATTCGTGCTGAATTAGGAAACCCCGGATCTTTAATTGGAGATGATCAAATTTATAATACTATTGTAACAGCTCATGCTTTTATTATAATTTTTTTTATGGTAATACCTATTATAATT
>fb5d6c77246b908af8a574ee9f96a2e3	AAGTTGAGCAAGAATAATTGGAACTTCGTTAAGTTTAATTATTCGAACTGAATTAGGTCACCCAGGATCTTTAATTGGGAATGACCAAATTTATAACACAATTGTAACAGCTCATGCATTTGTAATAATTTTTTTCATAGTAATACCAATTATAATT
>3720470e07bdea43904042559ce5bfb1	GGCCTGATCTGGAATAGTCGGAACATCTTTAAGAATACTAATTCGAGCTGAATTAGGACACCCAGGAGCTTTAATTGGTGATGATCAAATTTATAATGTTATTGTAACTGCTCATGCTTTCATTATAATTTTTTTTATAGTTATACCTATTATAATT
>654c74eb3a6a1c3808f03d94287ce892	AGCTTGAGCAGGAATAGTCGGAACCTCTCTAAGAATTTTAATTCGAGCAGAATTAGGACATCCTGGAGCTTTAATTGGTGACGACCAAATTTATAATGTAATTGTTACAGCTCATGCTTTTGTAATAATTTTCTTTATAGTAATACCTATTATAATT
>112f2f2e1ac91818a5b827879dce4488	TTTATGATCAGGAATAGTTGGTACTAGTTTGTCTTTAATTATTCGTTTAGAGTTAGCAAAACCAGGTTTTTTTTTAGGAAATGGTCAATTATATAATTCAGTTTTGACTGCACATGCAATTTTAATAATTTTTTTTATAGTTATGCCTAGAATAATT
>b142e8644fdc840188b776df9ea938b6	ATATTTTATTTTTGGAGCTTAGGCAGGAATAGTTGGAACTTCATTAAGAATTTTAATTCGAGCTGAACTTGGTCATCCGGGGGCATTAATTGGGGATGACGAAATTTATAATGTTATTGTAACAGCTCATGCATATAATTGGAGGATTTGGAAAT
>ee243b466291ae5782eb10c6f3e7f87c	AGCATGAGCTGGAATAGTTGGTACTTCATTAAGAATTCTTATTCGAGCTGAATTAGGACACCCTGGTGCTCTAATTGGTGATGATCAAATTTATAATGTAATTGTAACTGCTCATGCTTTTGTTATAATTTTTTTTATGGTTATACCTATTATAATT
>9cef8dedf19baaccd10c13a347883d41	AATTTGATCAGGAATAGTAGGAACTTCATTAAGAGTTATTATTCGAACAGAATTAGGACACCCAGGTGCTTTAATTGGTAATGATCAAATTTATAATGTTATTGTTACTGCTCATGCTTTTATTATAATTTTTTTTATAGTTATACCTATTATAATT
>bf67e19e360574d797c18a879e86556a	AGCTTGAGCCGGGATAGTGGGAACATCATTAAGAATATTAATCCGTTCGGAATTAGGCACTTCAAGAGCTTTAATTGGGGATGACCAAATTTATAATACAATTGTTACAGCCCATGCATTTATTATAATTTTTTTTATAGTTATACCAATTATAATT
>9074d8f341da2a252c7a23856637823a	AGCTTGAGCAGGAATAGTAGGAACTTCTCTTAGTATTTTAATTCGAGCAGAATTAGGACATCCAGGTGCTTTAATTGGAGATGATCAAATTTATAATGTAATTGTTACAGCTCATGCTTTTGTGATAATTTTTTTTATAGTAATACCTATTATAATT
>558157c77f12dfc046494e045ab400d4	GGCTTGGGCAGGAATAGTTGGAACTTCATTAAGCATTTTAATTCGAGCAGAACTTGGTCATCCGGGGGCACTAATTGGTGATGATCAAATTTATAATGTAATTGTAACAGCTCACGCATTTATTATAATTTTCTTTATAGTTATACCTATTATAATT
>69c1d2384cc240edc4e72798f7d07ac9	AGCCTGATCGGGAATAGTAGGGACATCTTTAAGACTACTTATTCGAGCTGAATTAGGACAGCCCGGTTCCTTGATTGGGGATGATCAAATCTACAATGTAATTGTAACGGCCCATGCTTTTATTATGATTTTCTTCATGGTTATGCCTATTATGATT
>88d74363098cec6c742e7b840b2c03b4	GGCATGATCAGGAATATTAGGAACTTCTCTAAGAATACTTATTCGAGCAGAATTAGGACGACCTGGAACATTTATTGGAGACGATCAAATTTATAACGTAATTGTTACTGCCCACGCATTTATTATAATTTTTTTCATAGTAATGCCAATTTTAATT
>2c6bab4ae7e0ae110ae623efe0b77edf	AATCTGAGCAGGAATAGTAGGAACTTCTTTAAGTTTATTAATTCGAGCAGAATTAGGAAATCCGGGGTCTTTAATTGGAGACGATCAAATTTATAATACTATTGTCACAGCTCATGCTTTTATTATAATTTTTTTTATAGTTATACCTATTATAATT
>690d221e703f665e7e8031c9d0079d63	TATTTGAAGAGGGATAGTGGGTACTTCCTTAAGAGTATTAATTCGAAGAGAATTAGGAACTAATAGATTTTTAATTGGTAATGATCAAATTTATAATGTAATTGTAACTGCTCATGCATTTATTATAATTTTTTTTATAGTTATACCAATTATAATT
>92e23e91cd8b9a2537d9384ff638c5b8	TATTTGAGCAGGAATAGTAGGAACTTCTTTAAGTTTATTAATTCGAGCAGAATTAGGAAATCCTGGTTCTTTAATTGGAGATGATCAAATTTATAATACTATTGTTACAGCTCATGCTTTTATTATAATTTTTTTTATAGTAATACCTATTATAATT
>5118bdca7710e02b531b8f2f357ce46a	AGCTTGATCTGGAATAGTTGGAACTTCTTTAAGAATCTTAATTCGTGCAGAATTAGGTCATCCCGGAGCTCTAATTGAAGATGATCAAATTTATAATGTAATTGTTACAGCTCATGCTTTTATTATAATTTTTTTCATAGTAATACCAATTATAATC
>543e5be22b91c1e97a23374b16996fa8	AATTTGAGCAGGAATAGTTGGAACTTCTTTAAGTTTATTAATTCGTGCAGAATTAGGAAACCCAGGATTTTTAATTGGAGATGATCAAATTTACAATACTATTGTTACAGCACATGCCTTTATTATAATTTTTTTTATAGTTATACCAATTATAATT
>064dd750676a7cdb47c29164d0aa4136	TGCCTGAGCTGGAATAATTGGAACTTCTTTAAGCCTTCTTATTCGAGCAGAATTGGGCCATCCCGGAGCTTTAATTGGCAACGACCAAATTTATAACGTTATTGTCACAGCTCATGCTTTTGTTATAATTTTTTTTATAGTGATACCAATTATAATT
>d2bc7e8c98de14b95983a6d8671fc267	AAGATGGGCAGGTATGGTTGGGACCTCGTTAAGATTACTTATTCGGGCCGAACTTGGAAACCCCGGTACACTAATTGGAGATGACCAAATCTATAATGTTATTGTAACTGCTCATGCATTTGTAATAATTTTTTTTATAGTAATACCTATTATAATT
>8337c6deacbbf9ed334976ae4a75326d	GGCTTGAGCGGGAATAGTTGGAACATCTCTTAGTATTTTAATTCGAGCAGAATTAAGCCAACCTGGAAACTTTATTGGAAATGATCAAATTTATAATGTTATTGTAACAGCACATGCTTTTATTATAATTTTTTTTATAGTTATACCTATTATAATT
>31c7dfe88289eea0130c206f4b3f7934	TTTATGATCTGGTATGGTAGGTACTAGATTATCTTTAATTATTCGTTTAGAATTAGCAAAACCAGGTTTTTTTTTAGGTAATGGTCAATTATATAATTCTGTTTTAACGGCACATGCTATTTTAATAATTTTTTTTATAGTTATACCTAGAATAATT
>3c3a211fc33c9aa0cf106770782631c9	AGCTTGGGCAGGAATAGTAGGAACTTCATTAAGAATTTTAATTCGAGCAGAACTTGGACATCCAGGAGCATTGATTGGAGATGATCAAATTTATAATGTTATTGTAACAGCTCATGCATTTATTATAATTTTCTTTATAGTAATACCTATTATAATT
>aa95b4245d5639105caf9b71b4fa77ae	AGCTTGAGCAGGAATGCTAGGAACTTCATTGAGACTTCTAATCCGAGCCGAATTAGGGAATCCTGGATCTCTAATTGGTAATGACCAAATTTATAATGTTATTGTTACAGCACACGCTTTTATTATAATTTTATTCATAGTTATACCAATCATAATT
>fdcfda6891f50b8508203289fddea1ad	AATTTGAGCAGGAATAGTTGGGACATCTTTAAGACTATTAATTCGTGCCGAACTTGGTAATCCTGGATCTTTGATCGGTGATGATCAAATCTATAATACTATTGTTACAGCACATGCTTTTATTATAATTTTTTTTATAGTTATACCTATTATAATT
>cbeee5025faafadc121d6e14ae608416	TATTTGAGCTGGAATAGTGGGAACTTCTCTTAGATTATTAATTCGAGCAGAATTAGGAAATCCAGGACAATTAATCGGTAATGATCAAATTTATAATACTATTGTAACAGCCCATGCTTTTATTATAATTTTTTTTATGGTTATGCCTATTATAATT
>2608da4d6600f294398cdcd884c8bf61	GGCTTGATCAGGAATAGTAGGGACTTCTTTAAGTATACTTGTCCGATCTGAATTAAGAATTCCTGGAAGACTAATTGGAGATGATCAAATTTATAATACAATTGTTACAGCCCATGCCTTTATTATAATTTTCTTTATAGTAATACCTATTATGATA
>875ffea3c375516ff3009b9c70299c67	AATTTGAGCAGGTATAGTAGGAACATCTTTAAGGTTATTAATTCGTGCTGAATTAGGAAATCCTGGATTATTAATTGGCGACGATCAAATTTATAATACTATTGTTACAGCTCATGCTTTCACTATATTTTTTTTATAGTTATACCTATTATAATC
>64603df3a65bf2d8ef912d7bdbf09b46	AGCTTGGGCAGGTATAGTAGGAACTTCATTAAGAATTTTAATTCGAGCAGAACTTGGGCATCCAGGAGCATTGATCGGAGATGACCAAATTTATAATGTTATTGTAACAGCTCATGCATTTATTATAATTTTCTTTATAGTAATACCTATCATAATT
>636809a5fefa40e7ddabc4cf6618b994	AGCTTGAGCCGGAATAATTGGAACTTCATTAAGAATTTTAATTCGAGCCGAATTAGGACACCCAGGGGCATTAATTGGCGACGATCAAATTTATAATGTTATTGTAACTGCCCATGCATTTATTATAATTTTTTTTATAGTTATACCTATCATAATT
>6f138044becb504ad6b943811e352845	AGCTGGAGCCGGTATAGTCGGAACTTCTCTAAGTATTTTAATTCGAGCAGAATTAGGACATCCTGGTGCCTTAATTGGTGATGACCAAATTTATAAAGTAATTGTTACAGCTCATGCTTTTGTTATAATTATTTTTATAGTAATACCAATTATAATT
>0fdcac1df2ddeaa126d916abcb506587	AATTTGAGCAGGAATAGTAGGAACATCTTTAAGTTTATTAATTCGAGCAGAATTAGGAAACCCCGGATCTTTAATCGGAGATGATCAAATTTATAATACTATTGTCACAGCTCATGCTTTCATTATAATTTTTTTTATGGTAATACCAATTATAATT
>9d1685f9f0e65ff4220836b96deb2d03	AGCATGAGCAGGAATAGTAGGAACTTCTCTTAGAATTCTTATTCGAGCAGAATTAGGTCGCCCTGGAGCATTAATTGGTGATGATCAAATTTATAATGTTATTGTAACTGCCCATGCCTTTATCATAATTTTTTTTATAGTAATACCTATTATAATT
>2c977e3457d1d92311d2d8f76334f5eb	AGTTTGATCAGGAATAGTGGGAACATCTTTAAGTATATTAATTCGTGCTGAATTAAGTCACCCAGGGATATTTATTGGAAATGATCAAATTTATAACGTAATTGTTACAGCTCATGCATTTATTATAATTTTTTTTATAGTAATACCAATTATAATT
>2baa5a9f9fb9bfc9d2f791605bf8416f	AGCTTGATCTGGTATAGTAGGGACTTCCTTAAGAATATTAATTCGAACTGAATTAGGAAACCCCGGCTCTTTAATTGGAGACGATCAAATTTATAATGTTATTGTAACTGCCCATGCATTCATTATAATTTTCTTCATAGTTATACCTATTATAATA
>93bb93df35eab5868f49c6424b4a7da3	AGCTTGAGCAGGAATAGTAGGAACTTCTTTAAGAATTTTAATTCGTACTGAATTAGGACTCCCTGGAACATTAATTGGAAATGATCAAATCTATAATGTAATTGTTACAGCTCAGGCTTTTATTATAATTTTTTTTATAGTGATACCAATTATAATT
>2f2cd827917db5f8be027fd3fbfdfca6	AATTTGAGCAGGAATAGTAGGAACATCTTTAAGTTTATTAATTCGAGCAGAGTTAGGAAACCCCGGATCTTTAATCGGAGATGATCAAATTTATAATACTATTGTCACAGCTCATGCTTTCATTATAATTTTTTTTATAGTAATACCTATTATAATT
>13e030e3c7912759ec8ee83b511f3174	GCTTGATCAAGAATAGTAGGAACTTCACTAAGAATTCTAATTCGAACTGAACTTGTACAGCCAGGTTATTTAATTGGAGATGATCAAACATATAATGTTATTATTACAGCTCATGCATTCATTATAATTTTCTTTATAATTATACCTATTGTAAAT
>08882bb2570205b0a9c5d0cbd810e349	AGCTTGACCCGGTATAGTCGGAACTTCTCTAAGTATTTTAATTCGAGCAGAATTAGGACATCCTGGTGCCTTAATTGGTGATGACCAAATTTATAATGTAATCGTTACAGCTCATGCTTTTGTTATAATTTTTTTCATAGTAATACCAATTATAATT
>bbde120d62573807453925c8e2987812	AGCATGCGGTGGAATAGTAGGAACAATATTAAGAATTTTGCTTCGAGCAGAGCTTGGTCACCCGGGGGCACTTATTGGGGATGACAAAATTTATAATGTAATAGTTACAGCTCATGCATTTATATTATAATTTTTTTAAATTTATACCTAATATAATT
>fabdcfcf6c6e653311b0a33283b58efa	TGCCTGAGCTGGTATAGTAGGCACTGCATTGAGCCTACTAATCCGCGCTGAGCTAGGTCAACCAGGAGCCCTATTGGGTGATGATCAAATTTATAATGTAATTGTCACTGCCCATGCTTTCGTAATAATTTTCTTCATAGTTATACCTATTATAATC
>82ce0c4e182b5fae38d3c6d49c5d58c6	TGCTTGATCTGCTATAGTAGGAACTGCTATGAGAGTATTAATTCGAATGGAATTAGGACAATCTGGAAGATTTTTAGGTGATGATCATTTATATAATGTGGTTGTTACTGCTCATGCTTTTGTTATAATTTTTTTTATAGTTATACCTATTTTAATT
>ad8fad9a7e0cad8acb6a62a0668bcf8f	AATTTGATCAGGTTTAGTAGGAACTAGATTAAGTTTATTAATTCGAGCTGAATTGGGTCAACCAGGTTCATTAATTGGAGATGACCAAATTTACAATGTAATTGTAACTGCACATGCATTTATTATAATTTTCTTTATAGTTATGCCAATTGTTATT
>c011889127e1701fb3ec9ec489c6269e	AGCCTGATCTGGAATAGTGGGAACCTCTTTAAGTATATTAATTCGAGCAGAATTGGGGCGACCTGGAACCTTTATCGGAGATGACCAAATTTATAACGTAATTGTAACGGCTCATGCTTTTATTATAATTTTTTTTATAGTTATACCCATTCTAATC
>fcfd10108984c177f9c79960f822e225	AATTTGATCAGGTATAGTAGGTATAATATTGAGAATAATTATTCGAATTGAACTAGCTCAGCCAGGACCATTCTTAGCAAATGATCAGTTATATAATGTAATTGTAACATCACATGCATTTATTATAATTTTTTTTATAGTAATACCTATTATAATT
>27622cd4d4957feaf01da3bd55a831a0	ATTATGATCTAGACTATTAGGAACAATAAGAAGAATAATTATTCGAACAGAATTAATTATACCAGGTAGATTAATTAAAAATGACCAAATTTACAATTCAATTGTAACCATTCACGCATTTATTATAATTTTTTTTATAGTTATACCGATTATAATT
>9172f7f01ad9c2dd8c78a1abd59b5633	AATTTGAGCGGGAATAGTAGGAACTTCCCTAAGAATAATTATTCGATCTGAATTAAGTATAACAGAATCTTTAATTAAAAATGATCAAATTTATAATGTTCTAGTAACTGCCCATGCATTTATTATAATTTTTTTTATAGTCATACCAATTATAATT
>a14581a566376033b168be0a675c1a88	AATTTGAGCAGGTATAGTAGGAACATCTTTAAGATTATTAATTCGTGCTGAATTAGGAAATCCTGGATCATTAATTGGTGATGATCAAATTTATAATACTATTGTAACAGCTCATGCTTTCATTATATTTTTTTTTATAGTTATACCTATTATAATT
>65cb416f2777e42a6a3b89f3cd5826ab	AATTTGAGCAGGAATAGTTGGAACCTCTTTAAGTTTATTAATTCGAGCTGAATTAGGAAACCCTGGATCTTTAATTGGAGATGATCAAATTTATAATACTATTGTTACAGCTCATGCTTTTATTATAATTTTTTTTATAGTTATACCTATTATAATT
>34341fe8d2cdaad4043c2a847881d795	TATTTGATCAGGATTAATTGGAATAATAATAAGATTAATTATTCGTTTAGAATTATCCAGATCTAATTCAATTTTAAATAATGATCAATTATATAATGTGATTGTTACTTCCCATGCATTTATTATAATTTTTTTTATAACTATACCAATTATAGTT
>b6f52c3c13a0657e398f7c3c2dd8560d	AATTTGAGCTGGTATAATTGGAACATCTTTAAGATTAATTATTCGAGCTGAATTAGGAAATCCTGGTTCTTTAATTGGTGATGATCAAATTTACAATACTATTGTAACTGCCCATGCCTTTATTATAATTTTTTTTATAGTAATACCAATTATAATT
>c11a610ddce577f4cff37f0a2e8316d1	TATTTGATCAGGATTAATTGGAATAATAATAAGATTAATTATTCGTTTAGAATTATCTAGATCTAATTCAATTTTAAATAATGTTCAATTATATAATGTGATTGTTACTTCCCATGCATTTATTATAATTTTTTTTATAACTATAATT
>22e72ab6a577428f26c3c6d6d40abb52	ATCCTGAGCTGGAATAATTGGAACTTCCTTAAGAATCTTAATTCGAGCTGAATTAGGACATCCAGGAGCTTTAATTGGTGATGATCAAATTTATAATGTAATTGTCACAGCCCATGCTTTTATTATAATTTTTTTTATGGTTATACCTATCATAATT
>bedd426013ff88026026a7c21ec56b50	AATTTGATCAGGAATATTTGGATCTTCTTTAAGAATAATTATTCGAAATGAACTAAGAATGCCTGGATCTTTAATTGGAAATGACCAATTATATAATGTTATTGTAACAGCTCATGCATTTGTAATAATTTTTTTTATAGTTATACCGATTATAATC
>41d72ca72fb045453523234e2da3325a	TATTTGAGCAGGAATAGTAGGTACATCTTTAAGTTTATTAATTCGAGCTGAATTAGGTAACCCAGGATCTCTCATTGGTGACGATCAAATTTATAACACTATTGTCACAGCTCATGCTTTTATTATAATTTTTTTTATAGTTATACCGATTATAATT
>e2a05759ff0e23cc720f10949ac80729	AATTTGAGCAGGAATAGTAGGAACATCTTTAAGTTTATTAATTCGGGAAGAACTAGGAAACCCCGGATCTTTAATTGGAGATGATCAAATTTATAATACTATTGTCACAGCTCATGCTTTCATTATAATTTTTTTATAGTAATACCAATTATAATT
>4dd9e502f3c7c988a08640147dace517	AGCTTGAGCAGGAATAGTAGGAACTTCTTTAAGAATTTTAATTCGTACTGATTAGGACATCTTGGAGCATTAATTGGAAATGATTAAATTTATAATGTAATTGTTGCGGCTCACGCTTTTGTTATATTTTTTTTATAGTAATACCAATTATAATT
>70a2fc872f3736ac1c9e9c81fbcb0fd1	GGCTTGATCAGGAATGGTAGGAACTTCTTTAAGTCTTCTTATTCGAGCTGAATTAGGTCAACCCGGATCTTTAATTGGTGATGACCAGATCTATAACGTTATTGTAACAGCTCATGCTTTCATTATGATTTTCTTCATGGTTATACCTATTATGATT
>e98357e851a7300a339fb99239977978	AATTTGAGCCGGAATAGTAGGAACATCTTTAAGATTATTAATTCGAGCTGAATTAGGAACCCCAGGATCATTAATTGGAGATGATCAAATTTATAATACCATTGTTACTGCTCATGCTTTTATTATAATTTTTTTTATAGTAATACCTATTATAATT
>bc11b4f2c8045e53d28e901fd1d5bd27	GGCATGGGCAGGAATAGTAGGAACATCATTAAGAATTTTAATTCGAGCAGAGCTTGGACATCCGGGGGCACTTATTGGGGATGATCAAATTTATAATGTAATTGTAACAGCTCATGCATTTATTATAATTTTCTTTATAGTTATGCCTATTATAATT
>0985aebf3c3ac25cccd6087fb48fe7b4	AGCTTGATCAGGAATAGTAGGAACTTCATTAATAATCTTAATTCGTACTGAACTTGGACAACCAGGTTATTTAATTGGAGATGATCAAACATATAATGTTATTGTTACAGCTCATGCTTTTATTATATTTTTTTTTAGTTATACCTATTATAATT
>62d023f24701b442d93ebae524a942c3	AGCGTTTTCAGCTTTTTTAGGTACATTTTTATCTGTACTTATACGTTGAGAACTAAAAACACCAGGACAACACATATTTGGGGGTAATCATCATTTTTATAATGTTGTTGTAACTGCTCATGCTTTTGTTATGATTTTCTTTTTTGTTATGCCTACGTTAATA
>9c4706e5c83af8496b87772489189c3d	TGCTTGAGCTGGAATAATTGGTACTTCTTTAAGAATTCTTATTCGAGTTGAATTAGGGCATCCAGGAGCTTTAATTGGCGACGATCAAATTTATAATGTAATTGTAACTGCTCATGCATTTATTATAATTTTTTTTATAGTTATACCAATTATAATT
>5c4cda59328df51c6c729e7990bb1c4f	GGCCTGATCGGGAATAGTTGGTACATCTCTAAGTATATTAATTCGAGCAGAATTAGGACATCCAGGAGCATTAATTGGAGATGATCAAATCTATAATGTTATTGTTACAGCCCATGCTTTTGTTATAATTTTTTTTATAGTAATACCTATTATAATT
>99cd22c9254aaadf368b375eb73c7dd2	GGCCTGAGCAGGAATAGTAGGAACTTCTTTAAGAATTCTTATTCGTGCTGAATTAGGTCACCCTGGTGCTTTAATTGGGGATGACCAAATTTATAATGTAATTGTAACTGCTCATGCTTTTATTATAATTTTTTTTATAGTTATACCTATTATAATT
>1dca1fd1b52efde19150e98a90d4cc32	AGCTTGATCAGGCATGGTAGGGACATCTTTAAGACTACTTATTCGAGCTGAATTAGGTCAACCAGGATCACTTATTGGAGATGACCAGATTTATAATGTTATTGTAACAGCTCACGCTTTTGTAATAATTTTCTTTATAGTAATGCCCATTATAATT
>df888c9c9b33caa7cdd882b3c255d054	CATCTGATCGGGACTATTGGGAACCTCATTGAGATTATTAATTCGAATAGAATTAAGAACTTCTGGATCTTTAATTGGAAACGATCAAATTTATAATGCCATTGTAACAGCACATGCCTTTATTATAATTTTTTTTATAGTAATACCACTTATAATG
>67bd67580fb262da182f882698407587	AGCTTGAGCAGGTATAGTAGGAACATCATTAAGAATTTTAATTCGAGCAGAATTAGGACATCCTGGAGCTTTAATTGGAGATGATCAAATTTATAATGTAATTGTAACTGCTCATGCCTTTGTAATAATTTTTTTTATAGTAATACCTATTATAATT
>f4ef5157c8974fc96f33d78d718741f0	AATCTGAGCAGGAATAGTAGGAACTTCTTTAAGCTTAATTATTCGAGCAGAATTAGGTAATCCAGGTTCTTTAATTGGAGATGATCAAATTTATAATACTATTGTAACAGCTCATGCTTTTATTATAATTTTTTTTATAGTTATACCTATTATAATT
>fbf334a919f295cb7da36bc6ffe6ac51	GGCTTGAGCAGGAATAGTAGGAACATCTTTAAGTATTATAATTCGAGCAGAATTAGGTCACCCTGGTGCTTTAATTGGAGATGACCAAATTTATAATGTTATTGTAACTGCGCATGCTTTTATTATAATTTTTTTTATAGTAATACCTATTATAATA
>2ab43d76c0f86c754ed3e6478fc03853	AGCTTGAGCAGGAATAGTTGGTACTTCTTTAAGAATCCTTATTCGTGCTGAATTAGGTCATCCAGGAGCTTTAATTGGAGATGACCAAATTTATAATGTAATTGTTACTGCCCATGCATTTGTAATAATTTTTTTTATAGTTATACCTATTATAATT
>1d0f61559675cf5ae89e537c849b4ec1	TATTTGAGCTGGAATAGTAGGAACCTCATTAAGATTATTAATTCGAGCTGAATTAGGAAATCCAGGATCTTTAATTGGTAATGATCAAATTTATAATACAATTGTTACAGCTCATGCTTTTATTATAATTTTTTTTATAGTAATACCTATTATAATT
>76c83f49a7044716b68865780b7043cb	TGCCTGATCAGGAATAGTAGGAACTTCTCTAAGACTTTTAATTCGAGTAGAATTAGGAAATCCTGGAACTTTAATTGGAAATGATCAAATTTATAATACAATTGTAACTGCCCATGCATTTATTATAATTTTCTTCATAGTTATACCAATTATAATT
>b4ca9faa3fc3d3504664be6a5be9aa28	GGCTTGATCAGGGATGGTAGGAACTTCTTTAAGTTTACTCATCCGGGCCGAATTGGGCCAGCCTGGGTCTTTAATTGGTGATGATCAAATCTATAATGTTATTGTAACCGCCCATGCTTTCATTATAATTTTCTTCATGGTTATACCTATCATGATT
>9092bb774867a094bf1ed765b6443ad7	GGCTTGATCAGGAATAGTAGGTACATCATTAAGAATTTTGATTCGAACTGAACTTGGACAACCAGGTTACTTAATTGGAGATGATCAAACATATAATGTTATTGTTACAGCTCATGCTTTTATTATAATTTTTTTTATAGTTATACCCATTATAATT
>5c35a5cf13477326adf0448d767de993	AGCTTGAGCCGGTATAGTCGGAACTTCTCTAAGTATTTTAATTCGAGGAGAATTAGGACATCCTGGTGCCTTAATTGGTGATGACCAAATTTATAATGTAATCGTTACAGCTCATGCTTTTGTTATAATTTTTTTCATAGTAATACCAATTATAATT
>e3045f6e4de812405536c322ec1e161f	AGCTTGATCAGGAATAATTGGAACATCTTTAAGAATTTTAATTCGAGCTGAACTTGGACATCCTGGAGCTTTAATTGGTGATGATCAAATTTATAATGTAATTGTAACAGCACATGCTTTTATTATAATTTTTTTTATAGTAATACCTATTATAATT
>a130f834162cfefbc055c5c865a66085	AATCTGAAGAGGAATAGTAGGAACATCTTTAAGTTTACTTATTCGAGCTGAATTAGGAAATCCAGGATCTTTAATTGGAGATGATCAAATTTATAACACAATTGTTACAGCTCATGCATTTATTATAATTTTTTTTATAGTTATGCCAATTATAATT
>5f1c7b25220edd3069f6db147e960323	TATTTGATCAGGATTAATTGGAATAACAATAAGATTAATTATTCGTTTAGAATTATCCAGATCTAATTCAATTTTAAATAATGATCAATTATATAATGTGATTGTTACTTCCCATGCATTTATTATAATTTTTTTTATAACTATACCAATTATAATT
>6d9c9891f0122542a1e067733663f3a5	AATTTGAGCTGGAATAGTAGGAACTTCTTTAAGTTTATTAATTCGAGCAGAATTAGGAAATCCTGGATCATTAATTGGCGATGATCAAATTTATAATACAATTGTAACAGCTCATGCTTTTATTATAATTTTTTTTATGGTTATACCAATTATAATT
>88e673ebdb94746d4da6689d87833f55	ATTATGATCTAGACTATTAGGAACAATAAGAAGAATAATTATTCGAACAGAATTAATTATACCAGGTAGATTAATTAAAAATGACCAAATTTACAATTCAATTGTAACCATTCACGCATTTATTATAATTTTCTTTATAGTTATACCTATTATAATT
>9fd1548a05dc93769c82403fa8cad18a	AGCTTGATCCGGAATAGTTGGAACAGCATTAAGTATATTAATTCGTGCTGAATTAGGTCATCCTGGAACTTTTATTGGAGATGACCAAATTTATAATGTAATTGTTACAGCTCACGCTTTTGTCATAATTTTTTTTATAGTTATACCAATTTTAATT
>1465a452ea8d5abd975dda2a9a4ecc98	AGCTTGATCAGGAATGGTAGGGACTTCTTTAAGAATGCTTATTCGAGCAGAATTAGGACGACCTGGAACATTTATTGGTGACGACCAAATTTATAATGTAATTGTTACAGCTCACGCATTTATTATAATTTTTTTCATAGTTATACCTATTTTAATT
>d888b8ade806d1608384efb04d0fd519	AATTTGAGCAGGAATAGTTGGAACATCTTTAAGTCTTTTAATTCGAGCTGAATTAGGAAATCCAGGATCATTAATTGGAGATGATCAAATTTATAATACTATTGTTACAGCTCATGCTTTTATTATAATTTTTTTCACAGTTATACCTATTATAATT
>4d158bebbf1b096395ada6fc855d73b6	AGCTTGAGCAAGTATAGTAGGTACCTCTTTAAGTATATTAATTCGAGCAGAATTAGGATGTCCTAATGCTCTAATTGGAGATGATCAAATTTATAATGTAATTGTAACTGCTCATGCCTTTATTATAATTTTTTTTATAGTAATACCTATTATAATT
>28e9a2731fa98a5f96dd9236753864b7	AATTTGAGCAGGAATAGTGGGAACCTCATTAAGTCTATTAATTCGAGCTGAATTGGGAAATCCTGGTTCTTTAATTGGAGACGATCAAATTTATAATACTATTGTTACAGCTCATGCTTTTATTATAATTTTTTTTATAGTTATACCTATTATAATC
>00aefa13b43f6b45eabce522b7adecbb	GGCTTGATCCGGTATAGTAGGAACCTCATTAAGAATACTTATTCGAACAGAATTAGGACGACCTGGAACTTTTATTGGTGATGATCAAATTTACAATGTAATTGTAACAGCCCATGCCTTTATTATAATTTTTTTCATAGTAATACCAATTTTAATT
>4048a4b60595f5205494f13d7f6f4fdc	TGCTTGATCAGGTATAGTTGGAACTTCGTTAAGAATAATTATTCGTGCTGAACTAGGACACCCGGGCGCACTAATTGGGAATGACCAAATTTATAACGTAGTAGTAACTGCTCATGCATTTATTATAATTTTTTTTATAGTTATACCTATTATAATT
>4dd3660ae125045be71b31fe915725c4	AATTTGATCTGGAATAGTAGGAACATCTTTAAGAATATTAATTCGTTTAGAATTAGGAACACCTAGGAATTTAATTGGTAATGATCAAATCTACAATGTTATCGTAACAGCTCATGCTTTTATTATAATTTTTTTTATAGTCATACCAGTTTTAATT
>32a7a98f976da54d69a6f32e93c06aa3	TATAGGAGCAGGATGTAGGTACAATGTTATCAATATAATAAGAATAAATTTAGCACAACCGGAGATTTATTATTTAATGGAAATTATCAATTATATAATGTAATAATAACAGCCATGCATTATTAATGATATTTTTTATGGTAATGCAGCATTAATA
>671bc108c892e92636e27dd3571f411d	AGCATGAGCAGGAATAGTAGGAACTTCCCTAAGAATTCTAATTCGAGCAGAATTAGGACATTCAGGAGCATTAATTGGTGACGATCAAATTTATAATGTTATTGTTACCGCTCATGCCTTTATCATAATTTTTTTTATAGTAATACCTATTATAATT
>8cc2a67c33b9792a9f99a8f0af690c7a	GGCTTGATCTGGTATAGTAGGAACTTCTTTAAGAATTTTAATTCGAGCAGAATTTGGTCACCCAGGTGCATTAATTTGCGATGATCAAATTTATAATGTAATTGTAACAGCTCATGTCTTTATTATAATTTTTTTTATAGTTATACCTATTATAATT
>fe37bab480da0b36ae48cf1d6e04968c	AGCTTGATCAATAATGTTTGGTATATCTTTAAGAAATATAATTCGATTTGAATTAAGAATTCCTTCTTCTTTCTTAGGAATTGATCAAATTTATAATTCCTTAGTAACTTCTCATGCTTTAGTAATAATTTTTTTTATAGTAATGCCTGTTATAATT
>b8796fcfd4166ceb5176ee10f2e8cbf1	AATTTGAGCAGGAATAGTAGGAACATCTTTAAGATTACTAATTCGAGCAGAGTTAGGTAACCCAGGAAGATTAATCGGAGATGACCAAATTTATAATACTATTGTAACTGCCCATGCATTTATTATAATTTTTTTTATAGTTATACCAATTATAATT
>bdbba1f726ded56b5b65f075d368d21c	AATTTGAGCAGGAATAATTGGAACATCTTTAAGATTATTAATTCGAGCAGAATTAGGAAACCCAGGATCTTTAATTGGAAATGATCAAATTTATAATACTATTGTAACAGCACATGCATTTATTATGATTTTTTTTATAGTTATACCAATTATAATT
>584796580503e5b4ea023afd4cbd9c83	AATTTGAGCTGGAATAGTGGGAACTTCCCTAAGTATAATTATTCGAATTGAATTAGGAACCCCTCAGTCTTTAATTATAAATGACCAAATTTATAATGTTTTAGTCACAGCTCACGCATTTATTATAATTTTTTTTATAGTTATACCCATTATAATC
>5c32de5874f427c7e154be82f85051d5	TGCATGATCAGGAATAGTAGGTACTTCATTAAGAATAATTATTCGAGCAGAACTAGGACACCCTGGAGCTCTAATTGGTAATGATCAAATTTATAATGTAGTAGTAACTGCCCATGCTTTTGTTATAATTTTTTTCATAGTTATACCTATTATAATT
>c6d5a6f3e3b8305dcc9e52faf9532e47	AATCTGAGCAGGAATAGTAGGAACTTCTCTCAGCTTATTAATTCGAGCTGAATTAGGTAATCCTGGATCCTTAATTGGAGATGATCAAATTTATAATACTATTGTTACAGCTCATGCTTTTATTATAATTTTTTTTATAGTAATACCAATTATAATT
>5c0bdd46345bd9f5809863cbcb251739	TGCATGATCAGGAATAGTAGGAACATCTCGAGCTGAATTAAATCAACCAGAATCATTAATTGGAGATGATCAAATTTATAGGCCTAATGTTATCGTAACTGCCTATGCATTCATTATAATTTTCTTCATAGTTATACCTATTCTAATT
>87409f9f9824daa0eb2a0b69b80783b3	AGCTTAAGCCGGTATAGTCGGAACTTCTCTAAGTATTTTAATTCGAGCAGAATTAGGACATCCTGGTGCCTTAATTGGTGATGACCAAATTTATAATGTAATCGTTACAGCTCATGCTTTTGTTATAATTTTTTTCATAGTAATACCAATTATAATT
>9faa6701fec3fb675c9171f066ab8f36	TAGTTTTGCGGGTGTTATGGGTACTTTTTTTTCTGTTGCTATTCGATCTGAATTAGCATTTAATTCTTTTAGTGTTTTAAATTTTGATTCTCAATTGTATAATGTTATTGTTACTGCACACGCATTTATAATGATTTTTTTTTTTGTTATGCCTGTTATGATA
>626134a949cdf554d60eb6f2476ed256	AATTTGAGCAGGAACATCTTTAAGTTTATTAATTCGAGCAGAATTAGGAAACCCCGGATCTTTAATCGGAGATGATCAAATTTATAATACTATTGTCACAGCTCATGCTTTCATTATAATTTTTTTTATGGTAATACCAATTATAATT
>7d900455df4b02b779351c78d2b39d68	AGCTTGATCAGGTATAGTTGGATCTTCTTTAAGAATTTTAATTCGAACCGAATTAGGCCATCCAGGAATATTAATTGGAAATGACCAAATCTATAATGTTATTGTAACTGCTCATGCTTTTATTATAATTTTTTTTATAGTTATACCTATTATAATT
>2bdf0174cbe537f00b1e3c565f233a37	AATATGATCAGGAATAATTGGTTCATCTATAAGATGAATTATTCGAATAGAATTAAGACAACCCAGTTCACTAATTGGTAATGAACAAATTTACAACACTATAGTAACCGCACACGCTTTTATTATAATTTTTTTTATAGTTATACCTATTATAATT
>13830f42d65a50064f9b742971f61103	AGCTTGATCAGGAATAGTAGGTTCTTCATTAAGAATTTTAATTCGAACTGAACTTGGACAGCCAGGTTATTTAATTGGAGATGATCAAACATATAATGTTATTGTTACAGCTCATGCTTTTATTATAATTTTTTTTATAGTTATACCCATTATAATT
>b68e8ec627cb5951df17abbc27ce87c5	AATTTGAGCAGGAATAGTAGGAACATCTTTAAGTCTATTAATTCGAGCTGAATTAGGAAATCCTGGCTCTTTAATTGGTGATGATCAAATTTATAATACTATTGTAACAGCTCATGCTTTTATTATAATTTTTTTTATAGTAATACCTATTATAATT
>0e1aac8b1ea394c831d3069a35e2ef86	TATATGATCAGGAATAATTGGAACTTCTTCAAGAATATTAATTCGAACTGAATTAAGCCATCCCGGATCATTATTAGAAAACGAACAAATTTATAATTCAATTGTAACAACCCACGCCTTTATTATAATTTTTTTTATAGTAACACCCATCATAATT
>5df070d99f12c9eb0978e0091f532cad	TAGATGAGCAAGAATAGTTGGGACTTCCCTTAGAATAATTATTCGAGCTGAATTAGGTCATCCAGGTTCATTAATTGGTAATGACCAAATTTATAATACAATTGTTACAGCACATGCTTTTGTTATAATTTTTTTCATAGTTATACCTATTATAATT
>9e7c3d2a789a0b7b2744eda72dd759cc	GATTTGATCTGGAATAATTGGAACATCATTAAGTTTATTAATTCGAGCCGAATTAGGAAATCCCGGATCATTAATTGGTGATGATCAAATTTATAATACAATTGTAACAGCTCATGCATTTATTATAATTTTTTTCATAGTTATGCCAATTATAATT
>3817e5ae7e6b2fe4bcc80331dce495f3	AATTTGAGCAGGAATAGTGGGAACTTCTTTAAGATTATTAATTCGTGCTGAATTAGGTAATCCAGGATCTTTAATTGGAGATGATCAAATTTATAATACTATTGTAACAGCTCATGCTTTTATTATAATTTTTTTTATAGTAATACCTATTATAATT
>1e26ff72ae0f78f6e6a14f3a17ef9aeb	GGCATGATCTGGGATGTTAGGAACTTCACTAAGAATGCTTATTCGAGCAGAATTAGGACGACCTGGTACATTTATTGGAGATGACCAAATTTATAACGTAATTGTAACAGCTCATGCTTTTATTATAATTTTTTTCATAGTTATGCCTATTTTAATT
>0c7923802a56f9cbac65ac3b6d557512	TGCTTGATCTGCTATAGTAGGAACTGCTATAAGAGTATTAATTCGAATGGAATTAGGACAATCTGGAAGATTTTTAGGTGATGATCATTTATATAATGTGGTTGTTACTGCTCATGCTTTTGTTATAATTTTTTTTATAGTTATACCTACTTTAATT
>7e50119aecbf5ea2963377ca82a3126c	GATTTGAGCAGGTATAGTAGGTACTAGCTTAAGTATATTAATCCGCCTAGAGTTAGGCCAACCAGGTTTGTTTTTAGAAGATGATCAGACATACAATGTAATTGTGACTGCTCATGCTTTCATCATAATTTTCTTTATAATTATACCAATTATAATC
>0deffc1ff32f23db73227b4874dd65f4	GTTATGATCAGGAATAGTTGGTACTAGATTATCTTTAATTATTCGTTTAGAATTAGCAGAACCTGGTTTTTTTTTAGGAAATGGACAATTATATAATTCTGTATTAACTGCACATGCAATTTTAATAATCTTTTTTATAGTAATACCTAGAATAATT
>01775e0080c91307eb6a3a0391cd9dc5	AATTTGAGCAGGAATAGTAGGAACATCTTTAAGCTTATTAATTCGAGCTGAATTAGGTAACCCTGGTTCTTTAATTGGTGATGATCAAATTTATAATACTATTGTAACAGCTCATGCTTTTATTATAATTTTCTTCATAGTTATACCTATTATAATT
>78d93e367ce8ab37ca6b1540a5df571d	TGCTTGATCTGGAATAGTAGGTACTTCTTTAAGAATTTTAATTCGTGCAGAATTAGGACACCCTGGAGCCTTAATTGGAGACGATCAAATTTACAATGTAATTGTAACAGCACATGCATTTATTATAATTTTTTTTATAGTTATACCTATTATAATT
>8a296494d486efe3f0d130e80e4c69c7	GGCTTGAGCTGGTATAGTTGGAACTTCCTTAAGTATGTTAATTCGAGCCGAATTAGGTCATCCAGGTGCATTAATTGGAGATGACCAAATTTATAATGTAATTGTAACAGCACACGCTTTTGTAATGATTTTTTTTATAGTAATACCAATTATAATT
>f871bc4f1aed1de25680d89e07c3ddfe	AATTTGAGCTGGAATAGTAGGTACCTCTTTAAGTTTAATAATTCGAGCAGAATTGGGTAACCCAGGATCTTTAATTGGTGATGATCAAATTTATAATACTATTGTTACTGCCCATGCTTTTATTATAATTTTTTTTATAGTTATACCTATTATAATT
>8b8686f27cb1ad16965cd9f41d45445a	AGCCTGATCTGGAATAGTTGGTACATCCCTTAGTATCTTAATTCGAGCAGAATTAGGTCACCCAGGAGCCCTAATTGGAGATGATCAAATTTATAATGTAATTGTTACAGCTCATGCTTTTGTAATAATTTTTTTTATAGTTATGCCTATTTTAATT
>e23f32f6ae38708e1b339ecf11b8d495	AGCTTGAGCAGGAATAGTAGGGACTTCTTTAAGTATTCTAATTCGTGCTGAATTAGGACACCCTGGGGCCTTTATTGGAGACGATCAAATTTATAATGTTATTGTAACAGCTCATGCTTTTATTATAATTTTTTTTATAGTTATACCTATTATAATT
>be2a951962e3e8bb46113cd651811da1	AATTTGAGCAGGTATAGTTGGAACATCTTTTAGTTTATTAATTCGAGCTGAATTAGGTAATCCAGGTTCATTAATTGGAGATGATCAAATTTATAATACAATTGTTACTGCTCATGCTTTTATTATAATTTTTTTTATAGTTATACCAATTATAATC
>9bf80a728b979e1b8ddfebcf7e12da59	AGCGTGATCTGCTATAGTAGGAACAGCTATGAGAGTATTAATTCGTATAGAGTTAGGTCAGTCTGGTGCATTTTTAGGAGATGACCATCTATATAATGTAGTGGTTACAGCTCATGCTTTTGTTATGATTTTTTTTATGGTAATACCAATTTTAATT
>19a928f637d04ea836c052edabb104e6	TGCTTGATCTGGAATAGTAGGTACTTCTTTAAGAATTTTAATTCGTGCAGAATTAGGACACCCTGGAGCCTTAATTGGAGATGATCAAATTTACAATGTAATTGTAACAGCACATGCATTTATTATAATTTTTTTTATAGTTATACCTATTATAATT
>579b65031bc583f365f143e543f8909c	TGCATGATCAGGAATAGTAGGAACCTCCCTAAGACTTTTAATTCGTGCTGAATTAGGTACTCCAGGATCTCTCATTGGTGATGATCAGATTTATAATGTTATTGTTACCGCCCATGCTTTCATTATAATTTTCTTTATAGTAATACCTATTATAATT
>363a0c1958f2f78a48a971990f2097a2	GGCATGAGCAGGAATAGTAGGAACTTCTTTAAGAATTTTAATTCGTATAGAACTAGGTCACCCAGGTGCTTTAATTGGAGATGATCAAATTTATAATGTAATTGTTACTGCCCATGCTTTTGTAATAATTTTTTTTATAGTAATACCTATTATAATT
>ba1f0569d7fd8476460bb1b6d0c429ad	AATATGATCAGGAATAATTGGATCATCCTTAAGAATTTTAATTCGATTAGAATTAAGACAAATTAATTCCATTATTAATAATAACCAATTATATAACGTAATTGTCACAATTCATGCCTTTATTATAATTTTTTTTATAACTATACCAATTGTAATT
>1ad8dd22f135df2cc84111ba49d45fb0	ATTAATTTCTGGGATTATAGGAACATTATTTTCAGTCATGATAAGATTGGAATTAGCATTTCCTGGCAACCAAGTATTTAATGCTGACTATCAATATTACAATGTCATTGTAACAGCTCATGCATTTGTTATGATTTTCTTCATGGTTATGCCTGCTATGATT
>32bbacb276671a3b4ed8439031440f6b	AGCATGAGCTGGAATAGTAGGGACATCTTTAAGTATTCTAATTCGGGCTGAACTTGGACACCCAGGAGCTTTAATTGGAGACGACCAAATTTACAATGTAATTGTTACAGCACACGCTTTTGTAATAATTTTTTTTATAGTTATACCTATTATAATT
>1c53e8c53e7c8337c39b1268195ecbf7	AGCATGAGCAGCAATAGTTGGAACAGCAATAAGTATATTAATTCGAATAGAATTAGGTCAAGTAGGAAAGTTTTTGGGTGATGATCATTTATATAATGTGATTGTAACAGCACATGCATTTGTAATAATTTTTTTTATAGTTATACCTGTTTTAATT
>5ad51cf741d1db5f196a8618cf8e0d5f	TATTTGATCAGGATTAATTGGAATAATAATGAGATTAATTATTCGTTTAGAATTATCCAGATCTAATTCAATTTTAAATAATGATCAATTATATAATGTGATTGTTACTTCTCATGCATTTATTATAATTTTTTTTATAACTATACCAATTATAATT
>62001f3e9d306ad36adbad0fb0417373	GGCTTGAGCAAGTATAGTAGGAACCTCTTTAAGTATATTAATTCGAGCAGAATTGGGATGCCCTAATGCTTTAATTGGAGATGACCAAATTTATAATGTAATTGTAACTGCCCATGCCTTTATCATAATTTTTTTTATAGTAATACCTATTATAATT
>31364ce5ea028e3525c8eeeb6269b723	AGTCTGAGCAGGAATAGTAGGAACTTCTTTAAGAATTTTAATTCGAACTGAATTAAGATATCCGGGAGCATTAATTGGAAAAGACCAAATTTATAATGTAATTGTTACAGCTCATGCTTTTATTATAATTTTTTTTATAGTAATACCAATTATAATT
>bb33ec8cd70f57adbea6f98b63dd297e	GGCTTGGTCTGGTATGGTAGGCACTTCTCTTAGACTCCTAATTCGAGCAGAATTGGGAAATCCAGGATCTTTAATTGGGGACGATCAAATTTATAATGTTATTGTTACCGCTCACGCATTTATTATAATTTTTTTCATAGTTATACCTATTATAATT
>e72af754cc688a6b5ada4852f31b062e	GGCTTGATCAGGAATAGTGGGAACTTCTTTAAGAATTTTAATTCGAGCAGAATTAGGACATGCTGGTTCTTTAATTGGTGACGACCAAATTTACAATGTAATTGTTACAGCTCATGCCTTTGTAATAATTTTTTTTATAGTTATACCTATTTTAATT
>657ba2745488603885d78df8106b96a6	AATCTGAGCAGGAATAGTTGGAACTTCTCTTAGAATATTAATTCGGTTAGAATTAGGAACACCTAATAATTTAATTGGTAATGATCAAATTTATAATGTAATTGTAACTGCTCATGCCTTTATTATAATTTTTTTTATAGTAATGCCTATTCTTATT
>21cd2331e33ddc84e927bce104ac7f69	AATTTTTTCAGGAGTTGTTGGAACTTTCCTTTCACTACTTATTAGATTAGAATTAGCCTATCCAGGTAATCAATTATTTCTTGGTAATCAACAATTATATAATGTTATTGTTACGTCTCATGCAATTGTTATGATTTTTTTTATGGTAATGCCTGTTTTAATG
>5d974754a0f9748a59b0255abb31f4ec	AATTTGAGCAGGTATAGTAGGAACATCTTTAAGATTATTAATTCGAGCTGAATTAGGAAATCCTGGCTCACTAATTGGAGATGATCAAATTTATAATACTATTGTAACTGCACATGCATTTATTATAATTTTTTTTATAGTTATACCTATTATAATT
>3c620e8e1a00e0dc3de56d1b9c77d09b	GGCTTGAGCAGGTATAGTAGGTACCTCTTTAAGAATTCTAATTCGAGCCGAATTGGGACATCCAGGAGCTCTTATTGGAGATGACCAAATTTATAATGTAATTGTTACCGCTCATGCATTTATTATAATTTTTTTTATAGTTATACCAATTATAATT
>3d12a6eb023a55256d6727f6cc2ac171	AATTTGAGCAGGAATAGTGGGAACATCTTTAAGATTATTAATTCGAGCTGAATTAGGAAACCCAGGATCTTTAATTGGGAATGATCAAATTTATAACACTATTGTTACAGCACATGCATTTATTATAATTTTTTTTATAGTTATACCAATTATAATT
>cfeb47e14e29f34d08e3366e42e33574	TATTTGAGCTGGGATAGTAGGTACTTCATTAAGATTATTAATTCGAGCTGAATTAGGAAATCCAGGATCATTAATTGGAGATGATCAAATTTACAATACTATCGTAACTGCCCACGCCTTCATTATAATTTTTTTTATGGTTATACCTATTATAATT
>ff6a14ca0272c01dbebb0e21a75956dc	AGCTTGAGCAGGAATGCTAGGAACTTCATTGAGACTTCTAATCCGAGCCGAATTAGGGAATCCTGGATCTCTAATTGGTAATGACCAAATTTATAATGTTATTGTTACAGCACACGCTTTTATTATAATTTTCTTCATAGTTATACCAATCATAATT
>c205e4103d8c060875e81e6ccb4776e1	TATTTGAGCTGGAATAGTAGGTACCTCATTAAGATTATTAATTCGAGCTGAATTAGGAAATCCAGGATCATTAATTGGAGATGATCAAATTTACAATACTATCGTAACTGCCCACGCCTTCATTATAATTTTTTTTATGGTTATACCTATTATAATT
>1b2810ba838777f8a9b80e2fe74eba1e	AGCTTGATCTGGAATAATTGGTACTTCTTTAAGACTTTTGATTCGTGCTGAACTTGGTCAACCAGGATCCTTAATTGGAGATGACCAAATTTACAATGTCATTGTAACTGCCCATGCATTTATTATAATTTTCTTTATAGTAATACCTATTATAATT
>cc42794e89b120ce2118769730cdef60	AATTTGAGCAGGAATATTAGGAACCTCTCTTAGTTTATTAATCCGAGCAGAATTAGGAAATCCAGGATCTTTAATTGGAAATGATCAAATTTATAATACCATTGTAACAGCTCATGCTTTTATTATAATTTTCTTTATAGTCATGCCAATTATAATT
>36548c3e20edbf42f73b20d237ad86a5	AGCTTGATCTGGTATAGTAGGAACTTCTTTAAGAATCTTAATTCGAGCAGAACTTGGTCACCCAGGTGCATTAATTGGAGATGATCAAATTTATAATGTAATTGTAACAGCTCATGCATTTATTATAATTTTTTTTATAGTTATGCCTATTATAATT
>689512d257b64719d20a1914b8453f5d	AATTTGGGCTGGAATAGTAGGAACATCTTTAAGACTATTAATTCGAGCTGAATTAGTAATCCTGGATCTTTAATTGGAGATGATCAAATTTATAATACTATTGTTACGGCTCATGCTTTTATTATAGTTTTTTTCATAGCTATACCTAATATAATT
>4ad7f42219365a01d1b1b4f3015e56b2	AAGATGAGCTGGAATAGTAGGAACCTCCCTTAGAATTTTAATCCGCGCTGAACTCGGAAACCCAGGTAGATTAATCGGCGATGATCAAATTTATAATGTCATCGTTACAGCCCATGCATTTGTAATAATTTTTTTCATAGTAATACCAATTTTAATC
>4dd4f025cdfeada916d912c2562e9ab1	AATCTGAGCAGGAATAGTGGGAACTTCTTTAAGTTTATTAATTCGAGCAGAATTAGGAAACCCGGGATCTTTAATTGGGGACGATCAAATTTATAATACTATTGTCACAGCTCATGCTTTTATTATAATTTTTTTTATAGTTATACCTATTATAATT
>43aa0826ecba0d27496b410734a6afcf	TGCTTGGTCTGCAATAGTAGGAACAGCAATAAGAGTTTTGATTCGGATTGAATTAGGTCAACCTGGAAGATATTTAGGTGATGATCATCTTTATAATGTTATTGTTACTGCTCATGCTTTTGTTATAATTTTTTTTATAGTAATACCTATTTTAATT
>a4c9e1c9f16542956c9f5872286ccdeb	AGCATGAGCTGGAATAGTAGGAACTTCATTAAGAATATTAATTCGATTGGAATTAGGTCAACCCGGATCTCTAATTGGAAATGATCAAATTTATAATGTTATTGTTACAGCTCACGCTTTTGTTATAATTTTTTTCATGGTAATACCTATTATAATT
>142ed381da3dde1084f77b47468d1162	AATATGATCAGGAATAATCGGATCATCAATAAGACTAATTATTCGATTAGAATTAAGAAATCCTGGATCATTAATTAATAATGATCAAATTTATAACTCTATAGTAACAATACATGCCTTTGTTATAATTTTTTTTATAGTAATACCTGTAATAATT
>e8f238b8734701c3b7b822a858d04d80	AGCTTGATCAGGAATAGTAGGTACTTCATTAAGAATTTTAATCCGAACTGAACTTGGACAACCAGGTTATCTAATTGGGGATGATCAAACATATAATGTTATTTTTACAGCCCACGCTTTTATTATAATTTTTTTATAGTTATACCTATTATAATT
>19589df9848ac49d4bcd0da27e8bafa6	TGCATGATCAGGTATAGTAGGAACATCTTTAAGTATATTAATTCGAGCTGAATTAAATCAACCAGGATCCTTAATTGGAGATGATCAAATTTATAATGTAATTGTAACAGCCCATGCATTTATTATAATTTTTTTTATAGTTATACCCATTCTAATT
>829a23f98d8729df215cbe9dc9770c55	TATGTGAGCGGGAATCTTAGGTTTATCTTTAAGAATAATTATTCGAATAGAATTAGGTAGTCCTGGTTCATTAATTGGAAATGATCAAATTTATAATTCAATTGTTACTGCTCATGCATTTATTATAATTTTTTTTTTTGTTATACCTGTAATAATA
>bd09fa2ac22e175ca526a10ff9eb5eba	AGCTTGATCTGGTATAGTAGGAACTTCTTTAAGAATCTTAATTCGAGCAGAACTTGGTCATCCAGGTGCATTAATTGGTGATGATCAAATTTATAATGTAATTGTAACACATGCATTTATTATAATTTTTTTTATAGTTATACCTATTATAATT
>560590a1f3d1379652e89ca5ddc8c403	CGCATGAGCAGGAATAGTAGGAACTTCTTTAAGACTACTTATTCGCTCAGAACTAGGGACACCTGGAACATTAATTGGTAATGACCAAATTTATAATGTAATTGTTACTGCTCATGCTTTCATCATAATTTTCTTTATAGTTATACCTATTATAATT
>6c6241c9a2d5ceff442e66720c9b893d	AATTTGAGCCGGAATAATCGGAACTTCCCTAAGAATAATCATCCGAACAGAACTAGGAACTACAGAATCATTAATTAAAAATGACCAAATCTATAATGTTTTAGTAACAGCTCATGCTTTTATTATAATTTTCTTCATAGTTATACCCATCATAATT
>527ed5801e39b0f6309e524800d55567	AATTTGAGCAGAAATAGTAGGAACATCTTTAAGTTTATTAATTCGGGCAGAATTAGGAAACCCCGGATCTTTAATTGGAGATGATCAAATTTATAATACTATTGTCACAGCTCATGCTTTCATTATAATTTTTTTATAGTAATACCAATTATAATT
>9645659979e4e80d3ae201459c7ecda0	TGCCTGAGCTGGGATAGTAGGCACTGCATTAAGCCTACTAATCCGCGCCGAATTAGGCCAACCAGGGGCCCTATTAGGAGATGATCAAATTTATAATGTAATTGTTACCGCCCACGCTTTTGTAATAATCTTCTTTATAGTCATGCCTATTATAATT
>eaa515b6243ddb067188a4a9a9857e3f	GGCCTGAGCAGGAATAATCGGAACCTCTCTAAGAATATTAATTCGAGCTGAATTAGGGCATGCTGGTTCTTTAATTGGAAATGACCAAATTTATAATGTTATTGTTACTGCTCATGCATTTATTATAATTTTTTTTATAGTAATACCAATTATAATT
>7a0390f909d04c44e1c9e54ca340faf0	AGCATGAGCAGGAATAGTAGGGACATCTTTAAGTCTTTTAATTCGAGCTGAACTTGGGCAACCAGGATCACTTATTGGAGACGACCAAGTTTATAATGTAATTGTTACTGCCCACGCTTTCGTTATGATTTTCTTCATGGTTATGCCTATTATAATT
>26557ea35553cae5d1df63fd942a4db9	AATTTGAGCAGGAATAGTAGGTACTTCTTTAAGTTTATTAATTCGAGCTGAATTAGGAACTCCAGGATCTTTAATTGGAGATGATCAAATTTATAATACTATTGTAACAGCCCATGCTTTTATTATAATTTTTTTTATAGTTATACCAATTATAATT
>74cedeedfa46b5759ae11d261ba2e4a9	CGTTTGATCTGGTATAGTAGGAACCTCTTTAAGATTATTAATTCGAGCTGAATTAGGAAGCCCGGGTTCTTTAATTGGGGACGATCAAATTTATAATGTAATTGTTACTGCTCATGCTTTTATTATGATTTTCTTTATAGTGATACCTATCATAATT
>cb950c5f1404de9d9acf7d7ea6d54fa7	TGGTTTTGCAGGTATTTTTGGGACTTTTTTATCTATTATTAACGTATGCAATTAGCTATACCAAATAATATGAGTTTATTAATAATTGACAATATTATAATACTGTTATAACAGCTCATGGTTAGTTATGATTTCTTTTTTTATTATGCCCGTCTGATT
>7c81112f23606e0c8ca0245a18a20f01	TATTTGATCAGGAATAGTAGGAACTTCATTAAGTTTAATTATTCGTACAGAATTGGGTCATCCAGGATCATTAATTGGAAATGATCAGATTTATAATGTAATTGTTACTGCCCATGCTTTTATTATAATTTTCTTTATAGTTATACCTATTATAATT
>f6c2e771d0817f1b684d17c6778fc60e	AATTTGAGCAGGGATAGTAGGAACTTCTTTAAGATTATTAATTCGAGCCGAATTAGGAACCCCTGGATCTTTAATTGGAGATGATCAAATTTATAATACTATTGTAACAGCTCATGCTTTCATTATAATTTTTTTTATAGTAATACCAATTATAATT
>4487644d2522a786714a3515dcd1e6bf	TGCTTGGGCAGGTATAATTGGAACTTCCCTAAGTATCGAGCAGAACTTGGTTATCCGGGAGCATTAATTGGGGATGATCAAATCTATAATGTTATTGTAACAGCTCATGCATTTATTATAATTTTCTTTATAGTTATACCAATTATAATT
>05698fa5acf89dd5fe4c89f7501339e6	AGTCTGAGCAGGAATAGTAGGAACTTCTTTAAGAATTTTAATTCGAACTGAATTAAGATATCCTGGAGCATTAATTGGAAAAGACCAAATTTATAATGTAATTGTTACAGCTCATGCTTTTATTATAATTTTTTTTATAGTAATACCAATTATAATT
>06bfccc72bb6d213e4b8278060129758	AATTTGAGCGGGGATAGTAGGAACCTCATTAAGTTTATTAATTCGAGCTGAATTAGGGAATCCTGGATCTTTAATTGGAGACGATCAAATTTATAATACTATTGTTACAGCTCATGCTTTTATTATAATTTTTTTTATAGTTATACCTATCATAATC
>52f1a57fbf5e7bfd712fddc0ba6906cc	AATCTGAGCAGGAATAGTGGGAACTTCTTTAAGATTATTAATTCGTGCTGAATTAGGTAATCCAGGATCTTTAATTGGAGATGATCAAATTTATAATACTGTTGTAACAGCTCATGCTTTTATTATAATTTTTTTTATAGTAATACCTATTATAATT
>644832350dba2d63c8b0aa1644b7e395	GGCTTGAGCTGCTATAGTAGGAACAGCCATAAGAGTATTAATTCGAATCGAATTAGGTCAACCTGGGAGGTTTATTGGGGATGATCAATTATATAATGTAATCGTTACTGCTCATGCATTTGTTATAATTTTTTTTATAGTAATACCTATTTTGATT
>cf9e0232170ddd7a85d18999f8f1b7b6	AATCTGATCAGGATTAATCGGATCTTCTTTAAGAATATTAATTCGTTTAGAATTAAGCCAAATTAATTCAATTATTAACAATAATCAATTATATAATGTTATTGTAACAATTCATGCATTTATTATAATTTTCTTTATAACAATACCAATTGTAATT
>14d8f502074b8269b6f68d4006fc9028	AGCTTGAGCTGGAATAGTAGGAACATCATTAAGAATATTAATCCGTTCGGAATTAGGCACTTCAAGAGCTTTAATTGGAGATGACCAAATTTATAATACAATTGTTACAGCTCATGCATTTATTATAATTTTTTTTATAGTTATACCAATTATAATT
>d00e89512e4ddf403e556862bdabcda1	AGCATGGTCCGGAATAGTAGGAACTGCTCTAAGTATATTAATTCGAGCTGAATTAGGACATCCTGGAACTTTTATTGGAGATGACCAAATTTATAATGTGATTGTAACAGCACATGCTTTTATTATAATTTTTTTTATAGTTATACCTATTTTAATT
>1001caa4fdde5d803f189dd96d452667	TATTTGATCAGGATTATTTGGAATAATAATAAGATTAATTATTCGTTTAGAATTATCCAGATCTAATTCAATTTTAAATAACGATCAATTATATAATGTAATTGTTACTTCCCATGCATTTATTATAATTTTTTTCATAACTATACCAATTATAATT
>f283c45dbcb30ed6d677e9af03166780	GGCTTGGTCCGGAATAATTGGAACTTCTTTGAGTATGCTAATTCGAGCTGAATTAGGACATCCCGGAGCATTGATTGGAGATGATCAAATTTATAATGTTATTGTAACTGCTCATGCTTTTGTCATAATTTTTTTTATAGTTATACCTATTATAATT
>e9cb294b727bee3d7972bc849e6bc45e	TGCTTGAGCAGGAATAGTGGGAACTTCCCTAAGTTTACTTATTCGTGCTGAATTAAGCCAACCTGGTGTATTTATTGGAAATGATCAGATTTATAATGTAATTGTTACAGCTCATGCTTTTATTATAATTTTTTTTATAGTTATACCTATTATAATT
>74d1531a9aaafcc7c2fa1f892e427086	GGGTTTTGCTGGTTTACTTGGCACGGTTGTTTCTGTGGTTATAAGGATGGAACTAGCAGGTCCGGGATCTCAAATATTATCTTCTAATTGGCAATTATATAATGTGTTAATCACAGCGCATGCATTATTAATGATTTTTTTTTTTGTTATGCCTGTGATGATG
>9b69953392c075063cf444af92fc7bb2	TTTTTGATCAGGTATATTAGGTACTAGTTTGTCTATAATTATTCGTTTTGAATTAGCAAAACCTGGTTATTTTTTAAATAATGGTCAATTATATAATTCTGTTATTACTGCTCATGCATTTTTAATAATTTTTTTTATAGTTATACCTTCTCTAGTT
>f8b6d4ad15437665956c95dabe994230	AGCCTGATCAGGAATATTAGGAACTTCTTTAAGTATACTTATTCGAGCAGAATTAGGACGTCCAGGAACATTTATTGGAGACGATCAAATTTATAATGTAATCGTTACAGCTCATGCTTTTATTATAATTTTTTTTATAGTAATACCAATTTTAATT
>a6a909599bc89dea9a442ecef6ff45b8	GATTTGATCAGGAATAATTGGGACATCCTTAAGTATAATTATTCGCTTAGAGTTAGGAACTCCTAATAATTTAATTGGAAATGACCAAATTTATAATGTAATTGTTACCGCTCATGCTTTTATCATAATTTTCTTCATAGTTATACCAATTTTAATC
>14cc4846557c44e060bf375316f07824	TATTTGATCAGGATTATTTGGAATAATAATAAGATTAATTATTAGTTTAGAATTATCCAGATCTAATTCAATTTTAAATAACGATCAATTATATAATGTAATTGTTACTTCCCATGCATTTATTATAATTTTTTTCATAACTATACCAATTATAATT
>c9950e567132a136634cbc9adaa85482	AATCTGAGCAGGGATAGTGGGAACTTCTTTAAGTTTATTAATTCGAGCAGAATTAGGAAATCCAGGATCTTTAATTGGAGATGATCAAATTTATAATACTATTGTCACAGCTCATGCTTTTATTATAATTTTTTTTATGGTTATACCTATTATAATT
>c79c32090eb337f95c77e4c4a34c6d6a	AGCTTGAGCAGGAATAGTTGGTACATCTCTTAGAATTATAATTCGTGCTGAATTAGGTCATCCTGGTGCCTTAATTGGTGATGATCAAATTTATAATGTAATTGTAACTGCACATGCTTTTATTATAATTTTTTTTATAGTAATACCTATTATAATA
>fd0a2ef70f336e417fa40dcdea22982f	AGCATGATCAGGAATAGTCGGAGCTAGCTTAAGAAGTTTAATTCGCTTAGAACTTGGACAACCAGGATCCTTACTAGAAAGAGACCAAATTTACAATGTAATCGTAACAGCTCATGCATTTATTATAATTTTTTTTATAGTTATACCGATAATAATC
>a41a94587455630e4e596651867b0ce8	AGCTTGAGCTGGAATAGTAGGAACATCTTTAAGTATTATAATTCGAGCTGAATTAGGTCATCCAGGTGCATTAATTGGTGATGATCAAATTTATAATGTTATTGTTACTGCTCATGCATTTATTATAATTTTTTTTATAGTAATACCTATTATAATA
>8b58b6f828607c4a49e60f2632f6d735	TGTATGGTCTGCTATAGTTGGAACAGCTATAAGAGTATTAATTCGAATGGAGTTAGGTAATTCTGGTAGACTTTTAGGTGATGATCATTTGTATAATGTTATAGTAACTGCTCATGCTTTTGTTATAATTTTTTTTATAGTAATGCCTATTTTAATT
>4844a816161bc4a62350ac1fdc78413b	AATTTGATCAGGAATAATCGGTACATCATTAAGAATTTTAATTCGATTAGAACTTAGAACTCTTTCTAATATAATTGGAAATGATCAAATTTATAATGTAATTGTAACTGCTCATGCATTTATTATAATTTTTTTTATAGTTATACCTATTTTAATT
>fd22d633fcff909f908a2b2d0eb145a3	AATTTGATCTGGAATAATTGGAACATCAATAAGTTTATTAATTCGGGCTGAATTAGGTAATCCCGGATCATTAATTGGAGATGACCAAATTTATAATTCAATTGTAACAGCTCATGCATTTGTTATAATTTTTTTTATGGTTATACCAATTATAATT
>d49b494276e7a4fc06c8f982161136da	TATTTGAGCAGGAATAGTAGGAACTTCTTTAAGTCTCTTAATTCGAGCAGAATTAGGAAATCCAGGCTCATTAATTGGAGATGACCAAATTTATAATACTATTGTTACAGCACATGCATTTATTATAATTTTTTTTATAGTTATGCCCGTTATAATT
>43582825267cb7dd367b2ca64a6590d0	AGCATGATCCGGAATAGTAGGAACTGCTCTAAGTATATTAATTCGAGCTGAATTAGGACATCCTGGAACTTTTATTGGAGATGATCAAATTTATAATGTGATTGTAACAGCACATGCTTTTATTATAATTTTTTTTATAGTTATACCTATTTTAATT
>00a8e12a2c130977743512b5351a4d71	GGCTTGAGCTGGAATGGTAGGAACTTCTTTAAGAATTTTAATTCGTGCTGAATTAGGAAATCCTGGAGCATTAATTGGTGATGACCAAATTTATAATGTTATTGTCACTGCTCATGCATTTGTAATAATTTTTTTCATAGTTATACCTATTATAATT
>04246e7aaf179545280af29e70b798ef	ATTGTGAGCAGGAATATTAGGAACATCATTAAGATGGATTATTCGAATTGAATTAGGAATACCAGGGTCATTTATTGGAGATGATCAAACATACAATGTAATCGTTACAGCCCATGCATTTATTATAATTTTCTTTATAGTAATACCAATTATAATC
>67578d5f051766c60ad5cb7903a550a1	AGCCTGGGCTGGAATAGTAGGAACTTCTTTAAGAATTTTAATTCGAGCTGAATTAGGACATCCTGGCGCTTTAATTGGAAACGATCAAATTTATAATGTAGTAGTGACTGCACATGCCTTTATTATAATTTTTTTTATAGTAATGCCTATTATAATT
>7b68676dc54f201f722d62e56974b854	AATTTGAGCTGGAATAGTTGGAACCTCTCTTAGATTATTAATTCGAGCAGAATTAGGAAACCCTGGATCTTTTATTGGGGATGATCAAATTTATAATACTATTGTTACAGCTCATGCTTTTATTATAATTTTTTTTATAGCTATACCTATTATAATT
>1bcb48524bf37337815c6d3362515d55	GGCGTGAGCAGCAATAGTTGGAACAGCAATAAGTATATTGATTCGAATGGAATTAGGTCAGGTAGGAAAGTTTTTAGGTGATGATCATTTATATAATGTGATTGTAACAGCACATGCATTTGTAATAATTTTTTTTATAGTTATGCCTGTTTTAATT
>99c6afc45318f3f2dacc6adfa200de75	AGCTTGACCCGGTATAGTCGGAACTTCTCTAAGTATTTTAATTCGAGCAGAATTAGGACATCCTGGTGCCTTAATTGGTGATGACCAAATTTATAATGTAATCGTTACAGCTCATGCTTTTGTTATAATTTTTTTCATAGTAATAATTGGAGTAATAATTATAATT
>f0328455e956c0e499511fb5e37cdba1	AATCTGATCAGGAATAATTGGAACTTCTTTAAGTTTATTAATTCGAGCTGAATTAGGCACTCCAGGATCTTTAATTGGAGATGATCAAATTTATAATACTATTGTTACAGCTCATGCTTTTATTATAATTTTTTTTATAGTTATACCCATTATAATC
>dff2a029e15ee814ad17c3357a4a4b9f	AATTTGAGCAGGTATAGTAGGAACATCTTTAAGATTATTAATTCGTGCTGAATTAGGAAATCCTGGATCATTAATTGGTGATGACCAAATTTATAATACTATTGTAACAACTCATGCTTTCATTATAATTTTTTTTATAGTTATACCTATTATAATT
>624a49dc2871b62e3cfe297a53692261	AGCTTGATCCGGAATAGTTGGAACTTCTTTAAGAATTCTAATTCGTGCAGAATTAGGTCATGCAGGATCTTTAATTGGTGATGATCAAATTTATAATGTTATTGTAACTGCGCATGCTTTTGTAATAATTTTTTTTATAGTAATACCTATTTTAATT
>204c024b08297601a74e3bc887069549	GGCTTGATCAGGTATAGTAGGAACTTCTTTAAGAATTTTAATTCGAGCTGAATTAGGACATGCTGGATCTTTGATTGGAGACGACCAAATTTATAATGTTATTGTAACTGCCCATGCTTTTGTTATAATTTTTTTTATAGTAATACCAATTTTAATT
>4ab2147c797dc63fff61ad26748322a4	AGCTGGAGCCGGTATAGTCGGAACTTCTCTAAGTATTTTAATTCGAGCAGAATTAGGACATCCTGGTGCCTTAATTGGTGATGACCAAATTTATAAAGTAATTGTTACAGCTCATGCTTTTGTTATAATTCTTTTTATAGTAATACCAATTATAACT
>cdf654a67cb1586dc0ea852fae5940d9	AATATGAGCAGGAATATTAGGTACATCACTAAGATGAATTATCCGAATTGAATTAGGAATACCCGGATCATTTATTGGAGATGATCAAACATATAATGTTGTAGTTACAGCCCATGCTTTCATCATAATTTTCTTCATAGTTATACCAATCATAATT
>4208efa17d1b4730fe8034fbc324d699	AGCTTGATCAGGAATAGTAGGAACTTCACTGAGAATTTTAATTCGAGCAGAATTAGGACACCCTGGAGCACTAATCGGAGACGATCAAATTTATAATGTAATTGTAACAGCTCATGCTTTTATTATAATTTTTTTTATAGTTATACCTATTATAATT
>60ee90f900d26213050ef114d898b880	AGCATGAGCTGGAATATTAGGTACTTCACTAAGATTATTAATTCGTTCTGAATTAGGAAATTCTGGGGCTTTAATTGGAGACGATCAAATTTATAATGTTATTGTTACAGCTCATGCATTTATTATAATTTTTTTTATAGTTATACCTATTATAATT
>7117f03229012c0cebce522526bc5e9c	AGCTTGATCTGGAATAAAGGAAACGTCTCTAAAAATTTGAATTCGAGCAGAACTAGATAATCCGGGGGCATTAATTGGCGATGGTCAAATTTATAATGTAATTGTAACAACCCATGCATTTAATATAATTTTATTTTTATAGTTATAACTATCTATTATAATT
>57ddbca9cdd07cab1a0d3765d3330b28	AATTTGAGCTGGTATAATTGGAACTTCCATAAGATTATTAATTCGAGCAGAATTAGGGAGCCCAGGTTCATTAATTGGAGATGATCAAATTTATAATACCATTGTAACTGCTCATGCTTTTGTTATAATTTTTTTCATAGTTATACCAATTATAATT
>3270017b442c9d0ee1d4d38a8265e9a1	AGCTTGGGCAGGAATAGTAGGAACTTCATTAAGAATTTTAATTCGAGCAGAACTTGGACATCCAGGTGCATTAATTGGAGATGACCAAATTTATAATGTTATTGTAACAGCTCATGCTTTTATTATAATTTTCTTTATAGTAATACCTATTATAATC
>3984ebbd9f9ed2d1a84b3539a18419ab	AATTTGATCAGGGTTAGTTGGATCTTCTTTAAGTTTTATTATCCGAATAGAACTAAGAACCCCAGGCAGATTTATTGGAAATGATCAAATTTATAATGTAGTTGTTACTTCTCATGCTTTTATTATAATTTTTTTTATAGTTATACCCATTATAATT
>43999019bae352df153b22cc8ff5ccfa	AATTTGAGCAGGTATAGTAGGATCAGCAATAAGATTAATTATACGAATTGAACTAGGACAACCAGGAAGATTCGTTGGAGATGATCAAATCTATAATGTAGTAGTTACCGCTCACACATTTGTAATAATTTTTTTCATAGTAATACCTATTATAATT
>71e065b6ce05e485351a56da401cf9d8	TATTTGAGCAGGGATAGTCGGAACTTCATTAAGTTTACTAATTCGAGCAGAATTGGGAAATCCCGGATCTTTAATTGGGGATGATCAAATCTATAATACTATTGTTACAGCTCATGCTTTTATTATAATTTTTTTCATGGTTATACCAATTATAATT
>f07c6b7ca47bac7f13d4699e76055269	AGCTTGATCTGGAATAGTAGGAACTTCACTAAGTATATTAATTCGAGCAGAATTAGGACACCCAGGAACATTGATTGGAGATGATCAAATTTATAATGTAATTGTAACAGCACATGCTTTCATTATAATTTTTTTTATAGTTATACCTATTTTAATT
>de7492289f3aaa104515c393674b28b8	GTCTTGAGCTGGAATGATCGGAGCTAGCCTTAGCAGAGCAATTCGGTTGGAATTGGGGCAACCCGGGACTCTCCTGGGGAATGACCAAATCTATAATACCATGGTGACAGCTCACGCATTCATCATAATTTTTTTTATAGTCATACCTATAATAATT
>5698e5e82a76aab4692442a96e6e742e	GGCTTGAGCAGGAATAGTTGGAACATCCCTTAGTATTTTAATTCGGGCAGAATTAAGTCAACCTGGAAACTTTATTGGAAATGATCAAATTTATAACGTTATTGTAACAGCACATGCTTTTATTATAATTTTTTTTATAGTTATACCTATTATAATT
>f2ab50f3da14135a0478039d6583737d	TGCTTGGTCTGCTATGGTAGGGACTGCAATAAGAGTATTAATTCGAATAGAATTAGGTCAATCAGGAAGATTTATAGGTGATGATCATTTATATAATGTAATTGTTACTGCTCATGCTTTTGTTATAATTTTTTTTATAGTAATACCAATTTTGATT
>548b659dee1bf568cfba0838bee0bda7	GGCATGATCAGGAATATTAGGAACTTCTCTAAGAATACTTATTCGAGCAGAATTAGGACGACCTGGAACATTTATTGGAGACGATCAAATTTATAACGTAATTGTTACTGCCCACGCGTTTATTATAATTTTTTTCATAGTAATGCCAATTTTAATT
>cd6931dd9f733cfe378526b26971e849	GTCTTGAGCTGGAATGATCGAAGCTAGCCTTAGCAGAGCCATTCGGTTGGAATTAGTGCAACCTGGGACTCTCCTGGGGAATGACCAAATCTATAACACCATGGTGACAGCTCACGCATTCATCATAATTTTTTTTATAGTCATACTTATAATAATT
>dba5762d4935bab46b33fa94c498a47d	AGTTTGATCAGGAATAGTGGGAACATCTTTAAGTATATTAATTCGTGCTGAATTAAGTCAACCAGGGATATTTATTGGAAATGATCAAATTTATAACGTAATTGTTACAGCTCATGCATTTATTATAATTTTTTTTATAGTAATACCAATTATAATT
>d4f29bb778a7e4e4173d67c41e573c87	AGTATGATCAGGAATATTGGGGACATCTCTAAGCCTTTTAATTCGAGCGGAATTGGGTCACCCAGGCTCTTTAATTGGGGATGACCAGATTTATAACGTAATTGTTACGGCCCATGCTTTTATTATGATTTTTTTTATAGTAATACCCATTATGATT
>1c1a186f9dcd5c7c625616243a9439c6	ATCATGATCAGGAATAGTAGGAACATCTTTAAGTATATTAATTCGAACTGAATTAGGAAATCCTGGCAGATTAATTGGTAATGATCAAATTTATAATTCTATTGTCACTGCTCATGCTTTTATTATAATTTTTTTTATAGTTATACCTATTATAATT
>6ce4c30864135b807e9bcf8a1de3dcdc	AGCTTGAGCCGGTATAGTCGGAACTTCTCTAAGTATTTTAATTCGAGCAGAATTAGGACATCCTGGTGCCTTAATTGGTGATGACCAAATTTATAATGTAATCGTTACAGCTCATGCTTTTGTTATAATTTTGTTCATAGTAATACTAATTATAATT
>02aa44b63ac0ec7841225e5e03eb50c5	AGCATGAGCAGGTATGCTAGGAACATCTCTAAGACTATTAATTCGTGCAGAATTAGGAAACCCCGGTTCACTTATTGGGAACGACCAAATTTATAACGTTATTGTTACAGCCCACGCTTTTATTATAATTTTCTTCATAGTTATACCTATTATAATT
>dc20eb6965476b6c9fa656d191c72cce	AGCTTGATCAGGCATAGTAGGAACATCTTTAAGACTACTTATTCGAGCTGAATTAGGTCAACCAGGCTCACTTATTGGAGATGACCAGATTTACAATGTTATTGTAACAGCTCACGCTTTTGTAATAATTTTCTTTATAGTAATGCCTATTATAATT
>24119a5668909119aea36171b44c61d5	AATTTGAGCAGGGATAGTGGGAACTTCTTTAAGATTATTAATTCGAGCCGAATTAGGAACTCCTGGATCTTTAATTGGAGATGATCAAATTTATAATACTATTGTAACAGCTCATGCTTTCATTATAATTTTTTTTATAGTAATACCAATTATAATT
>57eeba4fc6f0ea49d155f8618dd8b951	CGTATGAGCTGGAATAGTAGGAACTTCTTTAAGACTACTTATTCGCTCAGAACTAGGGACACCTGGAACATTAATTGGTAATGATCAAATTTATAATGTAATTGTTACTGCTCATGCCTTCATCATAATTTTCTTTATAGTTATACCAATTATGATT
>27f90df7d068d96e40c5e0a13504f2c2	GGCTTGAGCAGGTATAGTGGGAACCTCTTTAAGAATTTTAGTGCGAGCCGAATTGGGGCATCCCGGAGCTTTAATTGGTGATGACCAAATTTATAACGTTATTGTTACTGCCCATGCATTTGTAATAATTTTTTTCATAGTAATGCCAATTATAATT
>5e5da2b01c9b6ba3aa7f79360ab4a53d	TACTTTTTCTGGAGTTATTGGTTCTATCATATCAGTAATTATTAGATTACAATTAGCTATTCCAGATAATACACTTTTATTTAATAATTATCAATTATATAATGTATTAGTTACAGCACATGCTTTTATTATGATTTTTTTTATGGTTATGCCAATCCTTATT
>ac599f0eda3e58727de3c3850132e051	AATTTGAGCAGGAATAGTAGGAACTAGCTTAAGAATTTTAATTCGAATTGAATTAGGGCAACCTGGATTATTCCTTGAAGATGACCAGACATATAATGTTATTGTAACAGCCCACGCATTTATTATAATCTTCTTTATAATTATACCAATTATAATT
>f8138bf18832448ac694580f830fd546	TATTTGATCAGGTATATTAGGAACTTCATTAAGTTTATTAATTCGAGCTGAATTAGGAAATCCAGGCTCATTAATTGGAGATGACCAAATTTATAATACTATTGTAACTGCTCATGCTTTTATTATAATTTTTTTTATAGTTATACCAATTATAATT
>c0c8ec64284c6adc20cbbfde96acb8d0	AATTTGATCTGGAATAGTAGGAACATCTTTAAGTGTTATTATTCGAACTGAACTTGGACACCCAGGAGCATTAATTGGAAATGATCAAATTTATAATGTTGTTGTTACAGCTCATGCTTTTATTATAATTTTTTTTATGGTTATACCTATTATAATT
>16b4a00e0ea434bd3675638fe5e10fd5	AGCTTGAGCCGGAATAGTTGGAACTTCTCTTAGTTTATTAATTCGAGCTGAATTAGGTCATCCAGGTGCCTTAATTGGAGATGACCAAATTTATAATGTTATTGTTACAGCTCATGCTTTTGTAATAATTTTTTTCATAGTTATGCCAATCATAATT
>d17e5a6be9aefae6a1ae82b7e4439104	TATCTGATCAGGAATACTTGGAACTTCTTTAAGTCTACTAATTCGAGCAGAATTAGGAAACCCAGGTTCTTTAATTGGAGATGATCAAATTTATAATACTATCGTTACTGCCCATGCATTTATTATAATTTTTTTTATAGTTATACCTATTATAATT
>1e1d7366c4ed87322189c8d4c197a491	AATTTGAGCAGGAATATTAGGAACTTCTCTTAGTTTATTAATTCGAGCAGAATTAGGGAATCCAGGATCTTTAATTGGAAATGATCAAATTTATAATACCATTGTAACAGCTCATGCTTTTATCATAATTTTCTTTATAGTTATGCCAATTATAATT
>3d58e8f57daf449666c79ff4ffb00310	GGCCTGAGCCGGAATGGTTGGAACTTCCTTAAGAATATTAATTCGAACTGAATTAGGTCATCCCGGATCTTTAATTGGAGATGATCAAATTTATAATGTTATCGTTACTGCTCACGCCTTTGTAATAATTTTTTTTATAGTAATACCTATTATAATT
>d67b443169df5b63becaa9883258f23b	AGCCTGAGCAGGAATAGTAGGAACTTCTTTAAGAATTTTAATTCGAACTGAATTAGGACCTCCTGGAGCATTAATTGGAAATGACCAAAATTATAATGTAATTGTTACAGCTCATGCCTTTATTATAATTTTCTTTATAGTAATACCAATTATAATT
>6d9d7e0981dfd434e3a674c99e1c0345	AATTTGATCTGGACTTTTAGGTACAAGATTAAGTTTATTAATTCGAGCCGAATTAGGACAACCTGGATCTTTAATTGGAGATGATCAAATTTATAATGTAATTGTTACTGCTCATGCATTTATTATAATTTTCTTCATAGTAATACCTATTGTTATT
>e85ea5b9484a0899db921940efe40ac8	GGCTTGATCAGGAATGGTAGGAACTTTTTTAAGTCTTTTTATTTGAGCTGAATTAGGTCAACCCGGATTTTTAATTGGTGATGACCAGATTTATAACGTTATTGTAACAGCTCATGCTTTTATTATGATTTTCTTCATGGTTATGCCTATTATGATT
>6fee8bd83dd16f8aec773616bedde55f	AATTTGAGCAGGTATAGTAGGAACATCTTTAAGATTATTAATTCGTGCTGAATTAGGAAATCCTGGATTATTAATTGGCGACGATCAAATTTATAATACTATTGTTACAGCTCATGCTTTCACTATATTTTTTTTATAGTTATACCTATTATAATC
>b7b0b9d314cc3382626b473584d28528	TATTTGAGCTGGAATAGTAGGAACTTCTTTAAGTCTCTTAATTCGAGCAGAATTAGGTAATCCAGGACAATTAATTGGAAATGATCAAATTTATAATACTATTGTAACAGCTCATGCTTTCATTATAATTTTTTTTATAGTTATACCAATTATAATT
>ffc47becb7631dba9e268429e4bbab7d	GATTTGAGCAGGAATAGTTGGAACTTCTTTAAGTTTATTAATTCGTGCAGAATTAGGAAACCCAGGATTTTTAATTGGAGATGATCAAATTTACAATACTATTGTTACAGCTCATGCCTTTATTATAATTTTTTTTATAGTTATACCAATTATAATT
>d55fd8008f19c909d276632d7377737e	TATTTGATCGGGACTAATTGGAATAATAATAAGATTAATTATTCGTTTAGAATTATCCAGATCTAATTCAATTTTAAATAATGATCAATTATATAATGTGATTGTTACTTCCCATGCATTTATTATAATTTTTTTTATAACTATACCAATTATAATT
>7908c9d30982660acc55b93da44216c8	AATTTGAGCTGGACTATTAGGAACAATAAGAAGAATAATTATTCGAATAGAACTAATACAACCAGGATCAATAATTAAAAATGACCAAATCTATAATACCATTGTTACATCACATGCATTCATCATAATTTTTTTTATAGTTATACCAATTATAATT
>2ec5793cbdb4d85c88133bf5dc21f217	GGCTTGATCCGGAATAGTAGGGACATCTCTAAGAATGCTTATTCGAGCAGAATTAGGACGTCCTGGTACTTTCATTGGTGATGACCAAATTTATAATGTTGTAGTTACAGCACATGCTTTTATTATAATTTTTTTCATAGTTATGCCTATTCTAATT
>068d71929c9ee7b0090107db9f1d8f16	AGCTTGAGCAGGAATAGTCGGAACTTCATTAAGTATACTAATTCGAGCAGAACTGGGTCACCCTGGAGCCTTAATTGGAGATGACCAAATTTATAATGTAATTGTTACTGCACATGCATTTGTTATAATTTTTTTTATAGTAATACCTATTATAATT
>0d8dd14f7e80198aac3c4e25d5782812	CGCATGAGCTGGAATAGTAGGAACTTCTTTAAGACTACTTATTCGCCCAGAACTAGGGACACCTGGTACATTAATTGGTAATGATCAAATTTATAATGTAATTGTTACTGCTCATGCCTTCATCATAATTTTCTTTATAGTTATACCAATTATGATT
>47006b49b0c070470694624e8309092f	TATTTGAGCTGGAATAATTGGAACTTCATTAAGATTATTAATTCGTGCTGAATTAGGAAATCCTGGATCTTTAATTGGAGATGATCAAATTTATAATACTATTGTCACAGCACATGCTTTTATTATAATTTTTTTTATGGTTATACCTATTATAATT
>9de5b635f57399807a0b647b06f14d94	GGCTTGGTCAGGAATAGTGGGGACTTCTCTTAGTATCTTGATTCGAGCTGAATTAGGACACCCAGGTGCACTAATTGGAAATGACCAAATTTATAACGTAATTGTTACTGCTCACGCTTTTGTTATAATTTTTTTTATAGTAATACCTATTATAATT
>bbed17b1e3f5af2b6317bc37fef6e63c	AGCATGATCTGGAATAATTGGAACAGAATTAAGATTAATCATCCAAACAGAACTTGGAATTCCCGCATCAATAATTGGAAACGATCAAATCTTTAATGTTATTGTCACTTCACATGCATTCATTATAATTTTCTTCATAGTTATACCAATCATAATT
>d17531e7d8a32740a2edff63a0f14bb2	GGCATGATCAGGAATAGTAGGTACTTCCCTAAGTATAATTATTCGAGCTGAATTAGGACACCCGGGAGCCTTAATTGGTAATGATCAAATTTATAATGTAGTTGTTACAGCTCATGCTTTTGTTATAATTTTCTTTATAGTTATGCCAATTATAATC
>3bce252d87cb4d02d35b744fdf912f64	AATTTGAGCAGGTATAGTAGGTACTTCTCTTAGTTTATTAATTCGAGCAGAATTGGGAAATCCTGGATCTTTAATTGGAGATGATCAAATTTATAATACTATTGTAACAGCTCATGCTTTTATTATAATTTTTTTTATAGTAATACCTATTATAATT
>4560b8f8fbd8b37f8cc391c564d52d38	AATTTGATCAGGAATAGTAGGAACTTCCCTAAGAATACTTATTCGATTAGAATTAAGAACTGTTTCTAATTTAATTGGCAATGATCAAATTTATAATGTTATTGTAACAGCCCATGCTTTCATTATAATTTTCTTTATAGTTATACCTATTCTAATT
>6ea420fe2622455699bc98386ec279ea	TGCATGATCAGGAATAGTAGGAACATCTTTAAGCATATAATTCAAGCTGTATTAAATCAACCAGGATCATTAATTGAAGATTATCAAATTTATAATGTTATTGTAACTGCCCATGCATTCATCATAATTTTCTTCATAGTTATACCAATTCTGATT
>df482b491aa39b17461f5975e6504def	GGCCTGAGCTGGAATAGTAGGAACTTCCTTAAGAATTTTAATTCGAGCTGAATTAGGACATCCTGGCGCTTTAATTGGAAACGATCAGATTTATAATGTAGTAGTGACTGCACATGCCTTTATTATAATTTTTTTTATAGTAATGCCTATTATAATT
>b57f7949b1996621388af097f64dbd72	AATTTGAGCTGGAATAGTAGGAACATCTTTAAGATTATTAATTCGAGCTGAATTAGGAACCCCAGGATCATTAATTGGAGATGATCAAATTTATAATACCATTGTTACTGCTCATGCTTTTATTATAATTTTTTTTATAGTAATACCTATTATAATT
>9cb23b99dd82848d2cb270145ecf716c	AGCTTGGGCAGGTATAGTCGGAACTTCATTAAGAATTTTAATTCGAGCAGAACTTGGACATCCCGGAGCATTAATTGGTGATGACCAAATTTATAATGTTATCGTAACAGCTCATGTATTTATCATAATTTTCTTTATAGTAATACCTATTATAATT
>c30a2a1006a34c1198be44bb53babf82	AGCTTGAGCAGGTATAGTAGGAACATCGTTAAGAATTTTAATTCGAGCAGAATTAGGACATCCTGGAGCTTTAATTGGAGATGATCAAATTTATAATGTAATTGTAACTGCTCATGCCTTTGTAATAATTTTTTTTATAGTAATACCTATTATAATT
>c71bfe7bec3096f6d7c853527c30f6bf	GGCTTGATCAGGAATAGTGGGAACATCCCTAAGTATACTTATTCGAGCAGAACTAGGACGCCCTGGAACATTTATTGGAGACGACCAAATTTATAATGTAATTGTCACAGCTCACGCATTTATTATAATTTTTTTTATAGTAATACCTATTTTAATT
>0892cc0da416c16c1997fb5859159bce	ATTATGGGCAGGAATACTAGGAACATCATTAAGATGAATTATTCGAATTGAATTAGGAATACCAGGGTCATTTATTGGAGATGATCAGACATATAATGTAATCGTTACAGCCCATGCATTTATTATAATTTTCTTTATAGTAATACCAATTATGATT
>ed4d79a9eedfd175dcec84d756d561cd	AGCATGAGCAGGAATAGTAGGAACTTCTCTTAGAATTCTTATTCGAGCAGAATTAGGTCACCCTGGGGCATTAATTGGTGATGATCAAATTTATAATGTTATTGTAACTGCCCATGCCTTTATCATAATTTTTTTTATAGTAATACCTATTATAATT
>e105fc52d97f68fb4f9ba65c724cc8f0	TATCTGATCAGGAATACTTGGAACTTCTTTAAGTTTATTAATTCGAGCAGAATTAGGAAACCCAGGTTCTTTAATTGGAGATGATCAAATTTATAATACTATCGTTACTGCCCATGCATTTATTATAATTTTTTTTATAGTTATACCTATTATAATT
>3b1de9e09302d53e09623d7d0abdfaf4	AATTTGAGCAGGGATAGTAGGAACTTCTCTCAGTTTATTAATTCGAGCTGAATTAGGTAACCCTGGATCTTTAATTGGAGATGATCAAATTTATAATACTATTGTTACAGCTCATGCTTTTATTATAATTTTTTTTATAGTAATACCAATTATAATT
>f6233be553e5111ec0f061435abc3ee2	AATTTGAGCAGGTATAGTAGGTACTTCTCTTAGTTTATTAATTCGAGCAGAATTAGGAAATCCTGGATCTTTAATTGGAGATGATCAAATTTATAATACTATTGTAACAGCTCATGCTTTTATTATAATTTTTTTTATGGTAATACCTATTATAATT
>cf3057bc79479ea7d5700a95ddf8e73c	TGCTTGATCTGCTATAGTAGGAACTGCTATAAGAGTATTAATTCGAATGGAATTAGGACAATCTGGAAGATTTTTAGGTGATGATCATTTATATAATGTGGTTGTTACTGCTCATGCTTTTATTATAATTTTTTTTATAGTTATACCTATTTTAATT
>a6822c39c513fa882b73a93551a37178	GGCTTGATCAGGTATAATTGGTACTTCATTAAGTTTATTAATTCGGGCTGAACTTGGCCAACCAGGATCCTTAATTGGAGATGACCAAATTTATAATGTAATTGTAACTGCTCATGCTTTCATTATGATTTTCTTTATAGTAATACCCATTATAATT
>dc377bba4aa2c0d15984285849857096	AGCTTGAGCAGGAATAGTAGGTACTTCTTTAAGAATCTTAATTCGAGCAGAATTAGGTCACCCAGGAGCCTTGATTGGAGATGACCAAATTTATAATGTTATTGTAACAGCTCATGCATTTGTAATAATTTTTTTTATGGTTATACCTATTATAATT
>3295c54241c87b498d7e9f527eea4ec9	TATTTGAAGAGGGATAGTGGGTACTTCCTTAAGAGTATTAATTCGAAGAGAGTTAGGAACTAATAGATTTTTAATTGGTAATGATCAAATTTATAATGTAATTGTAACTGCTCATGCATTTATTATAATTTTTTTTATAGTTATACCAATTATAATT
>0fd828e8646754f89cc07c304e34271a	AGCTTGAGCAGGAATAGTCGGAACTTCTCTAAGAATTTTAATTCAAGCAGAATTGGGACACCCTGGTGCTTTAATTGGTGATGACCAAATTTATAATGTAATTGTTACAGCTCATGCTTTTGTAATAATTTTCTTTATAGTAATACCTATTATAATT
>4bdeb428d38f76710a811ab3627d10ab	TTTATGATCAGGAATAGTAGGTACTAGATTATCTTTAATTATTCGTTTAGAATTAGCTAAGCCTGGTTTATTTTTAGGAAATGGTCAATTATATAACTCAGTAATTACAGCTCATGCTATTTTAATAATTTTTTTTATGGTTATACCTAGAATAATT
>dead6b2a2ecb1168306881e9f240bfeb	AATTTGAGCAGGTATATTAGGAACTTCTCTTAGTTTATTAATTCGAGCAGAATTAGGAAATCCTGGTTCATTAATTGGAGATGATCAAATTTATAATACTATTGTAACAGCTCATGCTTTTATTATAATTTTTTTTATGGTTATACCTATTATAATT
>d4822bfd64d723499932cc5037bc7185	AATTTGAGCTGGTATAGTAGGAACATCCTTAAGATTATTAATTCGAGCTGAGCTAGGAAGACCAGGATCATTAATTGGAGATGATCAAATTTATAATACAATTGTTACAGCTCATGCTTTTATTATAATTTTTTTTATAGTAATACCTATTATAATT
>5532cd9d436cf669603f0ba33a3712a2	TGCATGAGCAGGAATAGTAGGTACTTCATTAAGAATTATAATTCGAGCAGAACTTGGCCACCCTGGAGCCTTAATTGGTGATGACCAAATTTATAATGTTATTGTAACAGCTCACGCATTTATTATAATTTTTTTTATAGTTATACCTATTATAATA
>6506246af50c03521c96cb2e1d7c3bbb	AGCATGCGCTGGAATAGTAGGAACAATATTAAGAATTTTGCTTCGAGCAGAGCTTGGTCACCCGGGGGCACTTATTGGGGATGACAAAATTTATAATGTAATAGTTACAATAGTTACAGCTCATTTATATTATAATTTTTTTATATTTATACCTAATATAATT
>293c60eca62a2473e2ef5633369e3066	TGCTTGATCTGCTATAGTAGGGACTGCTATAAGAGTATTAATTCGAATGGAATTAGGACAATCTGGAAGATTTTTAGGTGATGATCATTTATATAATGTGGTTGTTACTGCTCATGCTTTTGTTATAATTTTTTTTATAGTTATACCTATTTTAATT
>1f0b425887d11579d0d546cd514ac291	AATCTGAGCCGGAATAGTCGGAACTTCACTAAGTATGATTATTCGAATTGAATTGGGAACCCCCCAATCTTTAATTATAAATGATCAAATTTATAATGTTTTAGTCACAGCTCACGCATTTATCATAATTTTTTTTATAGTAATACCTATTATAATT
>ffc4503225504cd832f2691b503e7bb2	TGTCTGAGCTGGGATAGTAGGCACTGCATTAAGCCTACTAATCCGCGCCGAACTAGGCCAACCAGGGGCCCTATTAGGGGATGATCAAATTTATAATGTAATTGTTACCGCCCACGCTTTTGTAATAATCTTCTTTATAGTCATGCCTATTATAATT
>4b82edcb07e6b6d794586cb4d73cbf09	TATTTTATCTGGTATAATTGGTACGGTTATAAGATTATTAATTCGGATTGAGTTGGGTCAGGCAGGATCTTTTATTGGGGATGATCAAATTTATAATGTTATTGTTACTTCTCATGCTTTTATTATAATTTTTTTTATAGTAATACCTATTATAATT
>c2998efa0c90e20d091a758a82e8017c	TGTATGATCTGCTATAGTTGGTACGGCTATAAGAGTGTTAATTCGAATGGAGTTAGGGAATTCTGGTAGACTTTTAGGTGATGATCATTTATATAATGTTATAGTAACTGCTCATGCTTTTGTTATAATTTTTTTTATAGTTATACCAATTTTAATT
>658c5523f439d09a30bd02471d782324	GGTTTGATCAGGAATTTTAGGATTTTCAATAAGAATTATTATTCGTTTGGAATTAGGAATACCAGGAAGATTAATTGGAAATGATCAAATTTATAATAGAATAGTTGCTTCTCATGCTTTTATTATAATTTTTTTTATAGTTATACCTATTATAATT
>d09904abb766b9ba3319398553d2659e	GGCTTGATCAGGAATGGTAGGAACTTCTTTAAGTCTTCTTATTCGAGCTGAATTAGGTCAACCCGGATCTTTAATTGGTGATGACCAGATCTATAACGTTATTGTAACAGCTCATGCTTTCATTATGATTTTCTTCACGGTTATGCCTATTATGATT
>747ebc80020922fc9a36bfaa5f3ba27d	GTCTTGAGCTTGAATGATCGGAGCTAGCCTTAGCAGAGCCATTCGGTTGGAATTAGGGCAACCCGGGACTCTCCTGGGGAATGACCAAATCTATAACACCATGGTGACAGCTCACGCATTCATCATAATTTTTTTTATAGTCATACCTATAATAATT
>2c6ae8ab79e41fbf589487d9173a63c4	AATTTGATCAGGAATATTAGGAACATCATTAAGATTATTAATTCGAATGGAATTAAGAACCCCTGGAGCATTAATTGGAAATGATCAAATTTATAATACAATTGTAACAGCACATGCTTTTATTATAATTTTTTTTATAGTTATACCTATTATAATA
>3f70a99fa9005f453669ffe6fcd903f2	GGCATGAGCAGGAATAGTAGGATCTTCTTTAAGAATTCTTATTCGTGCTGAATTAGGTCATCCAGGAATATTAATTGGTAATGATCAAATTTATAATGTAATTGTAACAGCCCATGCTTTTATTATAATTTTTTTTATAGTTATACCAATTATAATT
>ed1546401d66e8a7ea784847bfba860a	TATTTGAGCAGGAATAGTAGGAACTTCTTTAAGATTATTAATTCGTGCTGAATTAGGAAACCCCGGATCTTTAATTGGAGATGATCAAATTTATAATACTATTGTAACAGCTCATGCTTTTATTATAATTTTTTTTATGGTAATACCTATTATAATC
>f8a1e3b0c85673c7d98e3715bef384eb	AATTTGAGCAGGAATAGTGGGGACCTCATTAAGTCTATTAATTCGAGCTGAATTAGGAAATCCTGGTTCTTTAATTGGAGATGATCAAATTTATAATACTATTGTTACAGCTCATGCTTTTATTATAATTTTTTTTATAGTTATACCTATTATAATC
>69b6a4a565cffdecc6e20b52146dd992	AGTTTGATCAGGTTTAATAGGTACTTCTTTAAGTTTATTAATTCGAACAGAATTAAGAACAACTCAATCTTTAATTAAAAATGATCAAATCTATAATGTTTTAGTAACTGCTCATGCTTTTATTATAATTTTTTTCATAGTAATACCAATTATAATT
>4e1140dfb9ef33403f407a085bdea6d9	AGCTTGAGCCGGTATAGTCGGAACTTCCCTAAGTATTTTAACTCGAGCAGAATTAGGACATCCTGGTGCCTTAATTGGCGATGACCAAATTTATAATGTAATCGTTACAGCTCATGCTTTTGTTATAATTTTTTTCATAGTAATACCAATTATAATT
>cbe5c349e025306e8988892c8f4e5b55	AGCCTGATCTGGAATAGTGGGAACCTCTTTAAGTATATTAATTCGAGCAGAATTAGGACGACCTGGGACCTTTATCGGAGATGACCAAATTTATAACGTAATTGTAACGGCTCATGCTTTTATTATAATTTTTTTTATAGTTATACCTATTCTAATC
>a15bb909038fdfbdb00b92de7c0f8d51	AATTTGAGCAGGAATAGTAGGAACTTCATTAAGATTATTAATTCGAGCTGAACTAGGATCAGCAGGATCTTTAATTGGAGATGATCAGATTTATAATACTATTGTAACTGCACACGCTTTTATTATAATTTTTTTTATAGTTATACCAATTATAATT
>d518d16271660c7a4d52d6799fb25afc	TGCTTTCGCTGGTGTTGTTGGTACTACACTATCCCTTTTAATACGAATGGAATTAGCGCAACCCGGTAATCAAATTTTTATGGGAAATCATCAATTATACAATGTTGTTGTTACGGCACATGCCTTTATAATGGTATTTTTTTTAGTTATGCCTGCCTTAATT
>26f676bc06e2474acf1aba65f6203161	AGCTTGAGCTGGAATAGTTGGAACTTCACTAAGTATACTAATTCGAGCTGAATTAGGACACCCTGGAGCATTAATTGGAGATGACCAAATTTATAATGTAATTGTAACAGCCCATGCTTTTATTATAATTTTTTTTATGGTTATACCAATTATAATT
>835caef6927224b40e8eece1a4c173fe	AGCATGATCTGGAATAGTAGGAACATCTTTAAGAATTTTAATTCGAGCTGAATTAGGTCATCCTGGAGCACTAATTGGAGATGACCAAATTTATAATGTAATTGTTACTGCTCATGCATTTATTATAATTTTTTTTATAGTTATACCAATCATAATT
>b073a72127057ac33b8b226e342f5ffa	AATTTGAGCAGGAATAGTAGGAACATCTTTAAGTTTATTAATTCGAGCAGAATTAGGAAACCCCGGATCTTTAATCGGAGATGATCAAATTTATAATACTATTGTCACAGCTCATGCTTTTATTATAATTTTTTTTATAGTAATACCTATTATAATT
>47c86593b5ee05ab4dc4ea1b8bb04316	AATTTGATCAAGAATTTTAGGATCTACTTTAAGATTTATTATTCGAATTGAACTAAGAACTTCAGGTTCCTTAATGACAAATGATCAAATTTATAATTCAATTGTTACATTACATGCTTTTATTATAATTTTTTTTATAATCATACCATTAATAATT
>7094324f36df88754f105b2c66ebbada	AGCTTGATCAGGAATAGTGGGAACTTCTTTAAGAATTTTAATTCGGTTAGAATTAGGACACCCAGGTTCCTTGATTGGAGACGATCAAATTTATAATGTAATTGTCACAGCTCACGCCTTTGTTATAATTTTCTTTATAGTAATACCTATTTTAATT
>e2db0bac766e1024a0748b6999f29861	AGCATGATCTGGAATGTTAGGAACTTCACTAAGAATGCTTATTCGAGCAGAATTAGGACGACCTGGTACATTTATTGGAGATGACCAAATTTATAACGTAATTGTAACAGCTCATGCTTTTATTATAATTTTTTTCATAGTTATGCCTATTTTAATT
>6abb10161c23b806fbe5b048ddc81302	TATTTGATCAGGATTAATTGGAATAATAATAAAATTAATTATTCGTTTAGAATTATCTAGATCTAATTCAATTTTAAATAATGATCAATTATATAATGTGATTGTTACTTCCCATGCATTTATTATAATTTTTTTCATAACTATACCAATTATAATT
>57c92320197663345461fca7e41e459d	AATCTGAGCAGGAATAGTAGGAACTTCATTAAGAATAATCATTCGATCTGAATTAAGAATAACAGAATCTTTAATTAAAAATGATCAAATTTATAATGTTTTAGTTACTGCTCATGCTTTTATTATAATTTTTTTTATAGTTATACCTATTATAATT
>cc952ed9c4390c084419252d616b8b01	AGTTTGAGCAGGAATAGTAGGAACTTCTTTAAGATTATTAATTCGAGCAGAATTAGGTACCCCCGGCTCATTAATTGGAGATGACCAAATCTATAATACCATTGTTACAGCTCATGCTTTTATTATAATTTTTTTTATAGTAATACCAATTATAATC
>524d0184a60201797c648531a997f941	GGCTTGATCAGGAATAGTAGGGACTTCTTTAAGTATACTTGTCCGATCTGAATTAAGAATTCCTGGAAGATTAATTGGAGATGATCAAATTTATAATACAATTGTTACAGCCCATGCCTTTATTATAATTTTCTTTATAGTAATACCTATTATAATA
>5d940296719449a373b789e605b43db6	GGCATAGGCAGGAATAGTTGGAACATCTTTAAGACATTTAACTCGAACTGAATTAGACCACGCTGGAAGATTAATTGATAACGATCAGATCTTGAATGTAATTGCTATAGCTCATGCTTTTATTATATTTTTTTATGGTTAAATACTAATTATAATT
>9ca4b73e6ec4176cc3d9e8f332b578b6	AATTTGATCAGGAATAATTGGATCTTCACTTAGAATTCTAATCCGATTAGAATTAAGACAAATTAATTCAATTATTAATAACAATCAATTATATAATGTAATTGTTACTATCCATGCTTTTATTATAATTTTTTTTATGACAATACCTATTGTAATC
>eb50e34e56551781c63210deeec2be6f	AGCATGAGCTGGAATAGTAGGAACATCTCTAAGAGTACTAATTTGAACAGAGCTGGGTACTACAGGTAGATTAATTATGGATGATCAAATCTTTAACATTATTGTAGCAGCCCACTCATTTATTATAATCTTCTTTATAGTTATGCCAATCCTAATT
>68a489722f85c92ae4c34d4ea41e58ce	TGTTTGAGCTGGTATAGTTGGCACTTCTCTGAGATTATTAATTCGTGCTGAATTAGGAAACCCAGGATCCTTAATTGGAGATGATCAAATTTATAATACTATTGTCACTGCTCATGCTTTTATTATAATTTTTTTTATAGTTATACCAATTATAATT
>1979339accca09bc04cf98f2ce647e1a	AATCTGAGCAGGAATAGTAGGAACTTCTTTAAGTTTATTAATTCGAGCAGAATTAGGAAATCCGGGATCTTTAATTGGAGACGATCAAATTTATAACACTATTGTCACAGCTCATGCTTTTATTATAATTTTTTTTATAGTTATACCTATTATAATT
>79ff8efbfd44b33475fb6b1b7d402ce8	AGCATGATCAGGAATAGTAGGGACGTCTCTTAGACTACTAATCCGAGCAGAACTAGGAAACCCAGGATCTCTAATTGGAGATGACCAAATTTATAACGTTATCGTAACTGCACACGCATTCATTATAATTTTCTTTATAGTAATACCAATTATAATC
>b9f1af8f97240c9a2a8320f2ed74834c	AGCATGAGCTGGGATAGTAGGAACTTCTCTTAGAATTCTAATTCGAACCGAACTTGGCCAACCAGGTTCCCTTATTGGTGATGACCAAATTTATAACGTCATTGTAACAGCCCACGCATTTGTAATAATTTTCTTTATAGTTATACCCATTATAATT
>e2b25743d218117b15f50e06971a7fbd	AGCATGATCTGGAATAGTTGGCACATCTCTTAGTATACTAATTCGTACTGAACTAGGAAACCTCGGAAGACTAATTGGAGATGACCAAATTTATAATACTATTGTAACAGCTCATGCTTTTATTATAATTTTTTTATAGTAATACCAATTATAATT
>3425672e931cf05f6e99138230e91946	AGCATGATCAGGAATAGTAGGAACTTCTTTAAGAATTTTAATTCGAGCTGAATTAGGTCATCCAGGAACATTAATTGGAGATGATCAAATTTATAATGTTGTTGTTACAGCACATGCTTTTGTTATAATTTTTTTTATAGTTATACCAATTTTAATT
>04f8bc67bc1852ab0d8fcfa241cfb374	AGCATGAGCAGGAATAGTAGGAACATCACTAAGAGTGTTAATTCGAACAGAACTAGGAACCCCAGGAAGTCTAATTATAGATGATCAAATTTTCAACACTATTGTTACAGCCCATGCCTTTATTATAATCTTTTTTATAGTTATGCCAATTCTAATT
>566b1130be68bbb2deaccece0b4544a3	TTCTTGGTCAGGAATAGTTGGGACTTCTTTAAGAGTTCTAATTCGCTCAGAATTAGGAACTCCTGGGTCTTTAATTGGAGATGATCAAATTTATAATGTTATTGTTACTGCTCATGCTTTTATTATAATTTTTTTTATAGTTATACCAATTTTAATT
>7202f40797bc85bc989fef6da2fc188a	TGCTTGATCTGGAATAGTAGGTACTTCTTTAAGAATTTTAATTCGAGCAGAATTAGGACATCCCGGAGCCTTAATTGGAGATGATCAAATTTACAATGTAATTGTAACAGCACATGCATTTATCATAATTTTTTTTATAGTTATACCTATTATAATT
>f95fbe921dcbcf0e6f28eacfbd18e12e	AATTTGAGCAGGAATAGTAGGAACCTCATTAAGTCTATTAATTCGAGCTGAACTGGGGAATCCTGGTTCTTTAATTGGAGACGATCAAATTTATAATACTATTGTTACAGCTCATGCTTTTATTATAATTTTTTTTATAGTTATACCTATTATAATT
>d4ab646aa47609815b1a2dd33da7cfc1	GGCCTGATCAGGGATAGTAGGAACTTCTTTAAGCTTACTTATCCGGGCTGAATTAGGTCAACCAGGATCCCTAATTGGTGATGATCAAATCTACAATGTGATTGTTACAGCTCATGCCTTCATTATGATTTTCTTCATGGTCATGCCTATTATGATT
>6f49aa3f20b7765480bc286200f0a924	AATTTGATCAGGGTTAGTTGGATCTTCTTTAAGTTTTATTATTCGAATAGAACTAAGAACCCCAGGCAGATTTATTGGAAATGATCAAATTTATAATGTAGTTGTTACTTCTCATGCTTTTATTATAATTTTTTTTATAGTTATACCCATTATAATT
>2e5b173d9debc455749c564c60763ed3	AATTTGAGCAAGAATAGTTGGTACTTCCTTAAGAATTTTAATTCGAACAGAATTAAGAAATCCAGGATCATTTATTAATAATGATCAAATTTACAATTCTATTGTTACAGCTCATGCATTCATTATAATTTTTTTTATAATTATACCAATTATAATT
>44091b33776aadb3620d33d24d8cbc71	TGCTTGAGCAGGAATAGTAGGAACTTCTTTAAGTATATTAATTCGAGCAGAATTAGGTCATCCAGGAGCTTTAATTGGAAATGATCAAATTTATAATACTATTGTTACAGCTCATGCTTTTGTTATAATTTTTTTTATAGTAATACCTATTATAATT
>60923f455895b8100f4462e65fefd9cd	GGCTTGGTCAGGTATAATTGGTACTTCATTAAGTTTATTAATTCGAGCTGAACTTGGTCAACCAGGATCTTTAATTGGAGACGATCAAATTTACAATGTGATTATAACTGCTCATGCTTTTATTATAATTTTCTTTATAGTAATACCTATCATAATT
>832f355339187dacac74ebfbb24967a7	AGCCTGAGCAGGAACAGTAGGAACTTCTTTAAGAATTTTAATTCGAACTGAATTAGGACATCCTGGAGCATTAATTGGAAATGACAAAATTTATAATGTAATTGTTACAGCTCATGCTTTTATTATAATTTTTTTTTTATAGTAATACCAATTATAATT
>8d2f7691e6c350bcd9b9d1d504c53377	AATTTGAGCTGGAATAGTAGGAACTTCTTTAAGTTTATTAATTCGAGCAGAATTAGGAAATCCTGGATCATTGATTGGTGATGATCAAATTTATAATACAATTGTAACAGCTCATGCTTTTATTATAATTTTTTTTATAGTTATACCAATTATAATT
>99e517f3b1671c58e60409dd3258aa93	AGCTTGATCAGGAATAGTAGGCACTTCATTAAGAATTTTAATTCGAACTGAACTTGGACAGCCAGGTTATTTAATTGGAGATGATCAAACGTATAATGTTATTGTTACAGCCCATGCTTTTATTATATTTTTTTATAGTTATACCCATTATAATT
>67cd8f22ad0ec99db3e78ef150a60dc5	AATTTGATCTGGAATAGTAGGAACATCTTTAAGTGTTATTATTCGAACTGAACTTGGACACCCAGGAGCATTAATTGGGAATGATCAAATTTATAATGTTGTTGTTACAGCTCATGCTTTTATTATAATTTTTTTTATGGTTATACCTATTATAATT
>afc8c8ac6439652dcf11cf4828000e29	AACCTGAGCAGAAATAGTAGGAACTTCTTTAAGAATTTTAATTCGAACTGTATTAGGACATCCTGGAGCATTAATTGGAAATTACCAAATTTATAATGTACTTGTTACAGCTCATGCTTTTATTATAATTTTTGTTATAGTAATACCAATTATATTT
>4897590e64909105af4f8004f83ed9c3	AGCTTGAGCTGGAATAGTAGGAACATCATTAAGAATATTAATCCGTTCGGAATTAGGCACTTCAAGAGCTTTAATTGGGGATGACCAAATTTATAATACAATTGTTACAGCTCATGCATTTATTATAATTTTTTTTATAGTTATACCAATTATAATT
>820590f8b0602ead8b91c39a4914dc65	AGCATGATCAGGAATATTAGGAACTTCATTAAGTATGCTTATTCGAGCAGAATTAGGACGACCCGGTACATTCATTGGAGATGACCAGATTTATAATGTAATTGTTACAGCACATGCTTTTATTATAATTTTTTTCATAGTTATGCCTATTTTAATT
>19536a098f9c5f78f859c9fbe951629a	ATTATGGGCAAGAATACTAGGAACATCATTAAGATGAATTATTCGAATTGAATTAGGAATACCAGGGTCATTTATTGGAGATGATCAGACATATAATGTAATCGTTACAGCCCATGCATTTATTATAATTTTCTTTATAGTAATACCAATTATGATT
>fb65c2e3bf09483368be6113e7ca5224	AGCTTGATCTGGAATAGTAGGAACTTCGCTAAGTATATTAATTCGAGCAGAATTAGGACACCCAGGAACATTGATTGGAGATGATCAAATTTATAATGTAATTGTAACAGCACATGCTTTCATTATAATTTTTTTTATAGTTATACCTATTTTAATT
>9c033724765a7ea5f0c6989f8064d82f	AATTTGAGCTGGAATAGTAGGAACTTCTCTTAGATTATTAATTCGAGCAGAATTAGGTAATCCAGGTTCATTAATTGGAGATGATCAAATTTATAATACTATTGTAACAGCACATGCTTTTATTATAATTTTTTTTATAGTTATACCAATTATAATT
>127bdafb3992c1443d26a88863a3fdd1	AGCGTTTTCAGCTTTTTTAGGTACATTTTTATCTGTACTTATACGTTGAGAATTAAAAACACCAGGACAACACATATTTGGGGGTAATCATCATTTTTATAATGTTGTTGTAACTGCTCATGCTTTTGTTATGATTTTCTTTTTTGTTATGCCTACGTTAATA
>a1aba6da920c1017fabf2643860e4822	AGCTTGAGCTGGAATAGTAGGTACTTCTTTAAGAATCTTAATTCGAGCAGAATTAGGTCACCCAGGAGCCTTGATTGGATATGACCAAATTTATAATGTTATTGTAACAGCCCATGCATTTGTAATAATTTTTTTCATAGTTATACCTATGTATATAATT
>4f38fc53d092806e1a4f02a3ae20c367	GTCTTGAGCTAGGATGATCGGAGCTAGTCTTAGCAGAGCCATTCGGTTAAAGTTGGGGCAACCTGGGACTCTCATCGGGAATGACCAAATCTATAACACCATGGTGACAGCTCACGCATTTATCATATTTTTTTAATAGTCATACCTATAATAATT
>62317025065336b85c82c34a486d7fa9	AGCTTGAGCAGGTATAGTAGGAACTTCTTTAAGAATTTTAGTACGAGCTGAATTAGGGCACCCCGGAGCCTTAATTGGTGATGATCAAATTTATAATGTTATTGTCACTGCCCATGCATTTGTAATAATTTTTTTCATAGTAATGCCAATTATAATT
>f14926e745db22d79f7de2e9598cd21e	GGCTTGGGCAGGGATAGTTGGAACTTCATTAAGAATTTTAATTCGAGCAGAACTTGGTCATCTGGTGGCATTAATTGGGGATGATCAAATTTATAATGTTATTGTAACAGCTCACGCATTTATTATAATTTTCTTTATAGTAATACCTATTATAATT
>56e8505ac8aa7237ff750f80bcafb62c	AATTTGAGCAGGTATAGTAGGATCAGCAATAAGATTAATTATCCGAATTGAACTAGGACAACCAGGAAGATTCGTTGGAGATGATCAAATCTATAATGTAGTAGTTACCGCTCACGCATTTGTAATAATTTTTTTCATAGTAATACCTAATATAATT
>7f0b9aeb42f5736495139a1d8ed67eef	AGCCTGAGCTGGTATAGTAGGAACTTCATTAAGAATTATAATTCGAGCTGAATTAGGACATCCTGGTGCTTTAATTGGAGATGATCAAATTTATAATGTAATTGTTACTGCTCATGCTTTTATTATAATTTTTTTTATAGTTATACCTATTATAATA
>7f6e7ef7ca138a36c7185605e37ac22d	AATATGGGCAGGAATATTAGGCTCATCTTTAAGATGGATTATTCGAATTGAATTAGGTATACCTGGATCATTTATTGGTGATGATCAAACATATAATGTAGTAGTAACAGCCCACGCATTTATCATAATTTTTTTTATAGTTATACCAATTATAATT
>cdb265e7fc0d44c94a2a66126b6110b0	AATTTGATCAGGCATAGTAGGAACTTCTCTCAGCCTACTTATTCGACTCGAATTGGGCACCCCTAATAATTTAATTGGTAATGATCAAATTTACAATGTAATTGTTACTGCTCATGCCTTTATTATAATTTTTTTTATAGTTATACCTATTTTAATT
>72ccaa369248dff1b40c0b3474c6823b	AGCATGATCAGAAATAGTTGGAACTTCATTAAGAATATTGATTCGCACTGAATTAGGAAATCCAGGAAGCCTAATTGGAGACGACCAAATTTATAATACTATCGTAACAGCGCATGCTTTTATTATAATTTTTTTATAGTTATACCAACTTTAATT
>cbace883f34413ba4415859d138f56b7	TCTATGATCAGGAATTGTAGGAACTTCCCTAAGAATAATTATTCGAATTGAACTAGGAACACCCGGATCATTTATTGGAAATGATCAAATTTACAACGTTATTGTAACCGCCCATGCATTTATCATAATTTTCTTCATAGTAATGCCCATTATAATT
>17319f684c65b787c42aa0a21d301b31	CGCATGAGCTGGAATAGTAGGAACTTCTTTAAGACTACTTATTCGCTCAGAACTAGGGACATCTGGAACATTAATTGGTAATGATCAAATTTATAATGTCATTGTTACTGCTCATGCCTTCATCATAATTTTCTTTATAGTTATACCAATTATGATT
>9849909f3663cda914377abf09b43843	AGCTTGATCAGGAATGGTAGGGACTTCTTTAAGAATGCTTATTCGAGCAGAATTAGGACGACCTGGAACATTTATTGGTGACGACCAAATTTATAATGTAATTGTCACAGCTCACGCATTTATTATAATTTTTTTCATAGTTATGCCTATTTTAATT
>c6cd94ed87b7670a108f141ce168d105	AGCTTGAGCAGGAATAGTAGGAACCTCTTTAAGAATTTTGATTCGTGCTGAATTAGGTCATGCAGGTTCATTAATTGGAGATGATCAAATTTATAATGTTATTGTAACTGCTCATGCCTTTGTAATAATTTTTTTTATAGTTATACCTATTTTAATT
>e8e323c2b3a7b033af6060218f10c11b	AATTTGAGCTGGAATATTAGGAACTTCTCTTAGATTATTAATTCGAGCTGAATTAGGAAATCCAGGTTTATTAATTGGAGATGACCAAATTTACAATACTATTGTAACAGCTCATGCTTTTATTATAATTTTTTTTATAGTAATACCCATTATAATT
>7f48651ddceea48d6af0d968e27e937f	AGCTTGATCTGGAATAGTGGGAACTTCCCTGAGATTACTTATTCGAGCAGAATTAGGACAACCTGGTTCTTTAATTGGGGACGATCAAATTTATAATGTTATTGTTACAGCTCATGCTTTTATTATAATTTTCTTTATAGTAATACCTATTATAATC
>47d100e25bc7a57c87718ed17b42788f	AGCTTGATCAGGAATAGTAGGAACTTCATTAAGAATTTTAATTTGAACTGAACTTGGACAACCAGATTATTTAATTGGAGATGATCGAATATATAATGTTATCGTTACAGCTCATGGTTTTATTATAATCTTCTTTATAGTAATACCCATTATAATT
>9e3f8ff2514ab3a3fc05b3a7a8a8b9e3	AGCTTGATCAGGAATAGTAGGTACTTCACTAAGAATTTTAATTCGAACTGAACTTGGACAGCCAGGTTATTTAATTGGAGATGATCAAACATATAATGTTATCGTCACAGCACATGCTTTTATTATAATTTTTTTTATAGTTATACCTATTATAATT
>aca0ce9ee9d50cabfe7e049dd7049bf3	AACTTGATCAGGATTACTAGGATCAATTAGAAGATTAATAATTCGAATTGAATTAATTCAACCCGGATGCTTTATTAAAAATGATCAAATTTATAATACAATTGTAACCTCACATGCATTTATTATAATTTTTTTCATAATTATACCAATTATAATT
>1851ce9bda7685fd31ab27cd6257d234	AGCCTGAGCAGGAATAGTTGGTACTTCTTTAAGAATCCTTATTCGTGCCGAATTAGGCCATCCAGGAGCCTTAATTGGCGATGATCAAATTTATAATGTAATTGTAACTGCTCATGCATTTGTTATAATTTTTTTTATAGTTATACCTATTATAATT
>7fd949359f51d5f4cee6d93423298429	AGCTTGAGTCGGTATAGTCGGAACTTCCCTAAGTATTTTAATACGAGCAGAATTAGGACATCCTGGTGCCTTAATTGGTGATGACCAAATTTATAATGTAATTGTTACAGCTCATGCTTTTGTTATAATTTTTTTTATAGTAATACCAATTATAATT
>92aea1acb70496984ec55aaa822be084	GACTTGGTCAGGTATAATTGGTACTTCATTAAGTTTATTAATTCGAGCTGAACTTGGTCAACCAGGATCTTTAATTGGAGACGATCAAATTTACAATGTGATTGTAACTGCTCATGCTTTTATTATAATTTTCTTTATAGTAATACCTATCATAATT
>ee7b393a53c2ccadd575a7124cf18e8e	GCATGGGCAGGAATAGTAGGAATATCATTAAGAATTTTAATTCGAGCAGAGCTTGGACATCCGGGGGCACTTATTGGGGATGACCAAATTTATAATGTAATTGTAAAAGCTCATGCATTTATTATAATTTTCTTTAAAATTATACCTATCATAATT
>827f67f2760a8f8975592a7d5ba47ecb	AATTTGAGCAGGAATAGTAGGAACATCTTTAAGTTTACTAATTCGAGCAGAATTAGGAAATCCTGGATCTTTAATTGGAGATGATCAAATTTATAATACTATTGTTACAGCTCATGCTTTTATTATAATTTTTTTTATGGTTATACCCATCATAATT
>fbccdb392f4053b0709b8a9964dfc5a5	AGCTTGAGCTGGAATAGTAGGTACTTCATTAAGCATACTAATTCGAGCAGAATTAGGTCATCCAGGAGCATTAATTGGAGATGATCAAATTTATAATGTAATTGTTACTGCTCATGCTTTTATTATAATTTTCTTTATAGTTATACCAATTATAATT
>b3979a1f27df97ab450870fb5cfecfd2	AATCTGAGCAGGAATAGTAGGAACTTCATTAAGAATAATCATTCGATCTGAATTAAGAATAACAGAATCTTTAATTAAAAATGATCAAATTTATAATGTTTTAGTTACTGCTCATGCTTTTATTATAATTTTTTTTATAGTTATACCCATTATAATT
>c80fcef5cb897413278318949b53cc91	AGCATGATCAGGAATATTAGGAACTTCATTAAGTATACTTATTCGAGCAGAACTAGGACGACCCGGTACATTCATTGGAGATGACCAGATTTATAATGTAATTGTTACAGCACATGCTTTTATTATAATTTTTTTCATAGTTATACCTATTTTAATT
>d397e8d3b24b557b451802383c8b00ff	TGCATGATCAAGAATAGTAGGAACATCTCGAGCTGAATTAAATCAACCAGGATCATTAATTGGAGATGATCAAATTTATAGGCCTAATGTTATCGTAACTGCCCATGCATTCATCGTAATTTTCTCCATAGTTATACCTATTCTAATT
>0792c2f6795dc8460d94183552149972	AATTTGATCAGGGATAGTAGGAACTTCTTTAAGAATTTTAATTCGATTAGAATTAAGAACAGTTTCTAATTTAATTGGAAATGATCAAATTTATAATGTAATTGTTACTGCTCATGCTTTCATTATAATTTTTTTTATAGTTATACCTATTTTAATT
>280f654ade8697ccb6d35a8d315ea679	AATTTCAGCAGGTATAATTGGAACTTCATTAAGAATACTAATTCGAGCTGAATTAGGTACCAAATTTGACATACTACAATGGTATTAAATCATTGTTACAGCTCATGCTTTCATTATATTTTTTTTATAGTTATGCCTATTATAATT
>3ae3e1ee2e1f1ded84dc0f0189ac3411	GGCTTGATCAGGAATGTTGGGGACCTCTCTAAGAATGCTTATTCGAGCTGAATTAGGACGACCTGGGACATTTATTGGAGACGACCAAATTTATAATGTAATTGTTACTGCCCATGCTTTTATTATAATTTTTTTCATAGTTATGCCTATTTTAATT
>031e858232698ca02810d48f5d199e93	ACTATGAGGTTCTCTAATTGGCACTTCTTTAAGGGTTATAATACGTTTAGAACTTTCTCATCCAGGATCTTTTATAGGAAATGATCATGTTTATAATGTTTTTGTCACTTCTCATGCATTTGTTATGATTTTTTTTGTTGTGATACCGGTTTTAATG
>88712ce02d9e22a0ff49e4790ab68900	TATTTGAGCAGGTATAGTTGGTACTTCATTAAGACTTTTAATTCGAGCTGAATTAGGTAATCCTGGATCTTTAATTGGAGATGACCAAATTTATAATACTATTGTTACAGCTCATGCTTTTATTATAATTTTTTTTATGGTAATACCAATTATAATT
>45baf9b568633ec976089ce3a84726b8	AGCTTGAGCAGGAATAGTGGGGACTTCTCTTAGAATACTAATTCGAGCTGAATTAGGACACCCCGGATCCCTTATTGGAGACGACCAAATTTATAATGTTATTGTAACAGCACATGCTTTTGTTATAATTTTTTTTATAGTAATACCAATTATAATT
>4355257d0cec7266101990509dae595f	TATTTGAGCAGGAATAGTAGGAACTTCTTTAAGTCTCTTAATTCGAGCAGAATTAGGAAACCCAGGCTCATTAATTGGAGATGACCAAATTTATAATACTATTGTTACAGCACATGCATTTATTATAATTTTTTTTATAGTTATGCCCATTATAATT
>16f894b315227d5f394eb543ef1bdcec	AGCCTGAGCAGGAACAGTAGGAACTTCTTTAAGAATTTTAATTCGAACTGAATTAGGACATCCTGGAGCATTAATTGGAAATGACCAAATTTATAATGTAATTGCTACAGCTCATGCTTTTATTATAATTTTTTTTTATAGTAATACCAATTATAATT
>77f331a70b26fc74bbbdef89b9cf63af	AGCTTGAGCAGGAATAGTAGGAACTTCTTTAAGAATTTTAATTCGTAGTGAATTAGGACTCCCTGGAACATTAATTGGAAATGATCAAATCTATAATGTAATTGTTACAGCTCAGGCTTTTATTATAATTTTTTTTATAGTGATACCAATTATAATT
>940eb5172e2472d909a187d5cf48d8a2	TGCTTGATCAGGAATAGTGGGGACTTCTTTAAGAATATTAATTCGAGCTGAATTAGGAAACCCTGGCTCTTTAATTGGAGATGATCAAATTTATAATGTTATTGTAACAGCTCATGCTTTTGTAATAATTTTTTTTATAGTTATACCTATTATAATT
>a5910023f12b17dfc8075750f7e7dae2	TGCATGATCTGGTATAATCGGAACTTCACTAAGTATATTAATTCGAACAGAATTAAGACATCCAGGTTCATTAATTGGTAATGATCAAATTTATAATGTAATTGTAACAGCTCATGCTTTTATTATAATTTTTTTTATAATTATACCAATTATAATT
>ac3be2af843ac1f35370606d413cb838	GGCATGATCAGGCATAGTCGGAACGTCAATAAGAATTCTAGTTCGCACAGAATTAAGAACTCCTGGAAGTCTAATTGGAGATGATCAAATTTATAATACTATTGTAACAGCTCACGCCTTTATTATAATTTTTTTTATAGTTATACCAATCATAATA
>cb5016d30bf791b8d8c43d3e597ce85a	AGCTTGATCAGGAATAGTAGGGACATCCTTAAGTATTCTTATTCGAGCTGAATTAGGTCATGCTGGTTCACTTATTGGTGACGACCAAATTTATAATGTAATTGTTACTGCTCATGCTTTTGTAATAATTTTTTTTATAGTTATACCTATTTTAATT
>aea13dcd443b58c39d9770df730e28a1	AGCTTGAGCGGGAATAGTAGGAACTTCTCTTAGTATTTTAATTCGAGCAGAATTAGGACATCCAGGTGCTTTAATTGGAGATGATCAAATTTATAATGTAATTGTTACAGCTCATGCTTTTGTAATAATTTTTTTTATAGTAATACCTATTATAATT
>8dec9cec391c3a58f3024d9b4733b04d	AATCTGAGCGGGAATAGTAGGAACTTCATTAAGAATGATTATTCGCTCTGAATTGAGAATGACAGAATCTTTAATTAAAAATGATCAAATTTATAATGTTTTAGTTACTGCCCATGCTTTTATTATAATTTTTTTTATAGTAATACCTATTATAATT
>1de56a9f0fc44dcedecbfbafd41fcf92	GGCTTGGGCAGGAATAGTTGGAACTTCATTAAGAATTTTAATTCGAGAAAAATTTGGTCATTCGGGGGCATTAATTGGGGATGATCAAATTTATAATGTTATTGTAGCAGCTAATATAATTTTCTTTATAGTAATAAATATTATAATT
>e2e2fe4d5f9065682d11e896931aed4c	TGCTTGAGCTGCTATAGTTGGGACTGCTATGAGAGTATTAATTCGAGTTGAATTAGGTCAACCTGGGAGATTTATAGGAGATGATCAATTATATAACGTTATTGTTACTGCTCATGCTTTTGTAATGATTTTTTTTATAGTTATACCTATTTTAATT
>e51dcfab2efab4d8cc3952e87e264057	AATTTGAGCAGGTATATTAGGTACTTCTTTAAGATTATTAATTCGAGCTGAATTAGGTAATCCAGGATCATTAATTGGAGATGATCAAATTTATAACACTATTGTAACAGCACATGCTTTTATTATAATTTTTTTTATAGTAATACCAATTATAATT
>27c3c116c6286c02de11362ac4d4973e	TGCTTGATCAAGTATAATTGGTACTTCTTTAAGAATATTAGTTCGAGTTGAATTAGGTCATACAGGATCCCTAATTGGAAATGAACAAATTTATAATGTAATTGTTACAGCTCATGCTTTTATTATAATTTTTTTTATAGTAATACCTATTATAATT
>98a577ddb73fe956f6b2ecc5daebfd5a	CGCATGAGCTGGAATAGTAGGAACTTCTTTAAGACTACTTATTCGCTCAGAACTAGGGACACCTGGAACATTAATTGGTAACGATCAAATTTATAATGTAATTGTTACTGCTCATGTTTTTATCATAATTTTCTTTATAGTTATACCAATTATAATT
>c1b114c794678989d6dbb978030bffcf	AGCTTGATCAGGAATAGTTGGTACATCCCTAAGCCTACTAATTCGATCTGAACTAGGAAATCCTGGATCATTAATTGGTAACGATCAAATTTATAATGTTATTGTTACAGCACATGCTTTTATTATAATTTTTTTCATAGTTATACCTATTTTAATT
>e2df7ca9315f6db03487166919469e7d	TATTTGATCAGGATTAATTGGAATAATAATAAGATTAATTATTCGTTTAGAATTATCCAGATCAAATTCAATTTTAAATAATGATCAATTATATAATGTGATTGTTACTTCCCATGCATTTATTATAATTTTTTTTATAACTATACCAATTATAATT
>961cd928e3dd1db79f96ead5d5f08b4b	ATTATGGGCAGGAATACTAGGAACATCATTAAGATGAATTATTCGAATTGAATTAGGAATACCAGGATCATTTATTGGAGATGATCAGACATATAATGTAATCGTTACAGCCCATGCATTTATTATAATTTTCTTTATAGTAATACCAATTATAATT
>9c062d0665a0cb5e4bb3cbc50acdc70e	TGCGTGAGCCGGAATAGTAGGTACCTCCCTTAGTATCTTAATTCGAGCAGAACTAGGACACCCAGGAGCATTAATTGGAGATGATCAAATTTATAATGTAATCGTCACAGCCCATGCTTTTGTAATAATTTTTTTCATAGTTATACCAATTCTTATT
>0e43d9f70eeec1f1e0963e92da571a50	TATTTGAGCAGGAATAGTAGGAACCTCATTAAGCTTATTAATTCGAGCAGAATTAGGTAATCCAGGTTCTTTAATTGGAGATGATCAAATTTATAATACTATTGTAACAGCTCATGCTTTTATTATAATTTTCTTTATAGTCATACCAATCATAATT
>acc33095133eaf638fe3a24ffb442fa9	AGCTTGATCAGGAATAGTTGGTACATCCCTAAGCCTACTAATTCGATCTGAACTAGGAAATCCCGGATCTTTAATTGGTAACGATCAAATTTATAATGTTATTGTTACAGCACATGCTTTTATTATAATTTTTTTCATAGTTATACCTATTTTAATT
>1bca941b160caaa3abeba2046d2abdd4	AATTTGAGCTGGTATAATTGGAACTTCACTAAGTTTATTAATTCGAATAGAATTAGGAACTCCAGAGTTATTAATTGGTGATGATCAAATTTATAATACTATTGTAACAGCCCATGCATTTATTATAATTTTTTTTATAGTAATACCTATTATAATT
>90266339f1ec9d2ba1a7072b2e02c5b9	GGCTTGATCAGGAATGTTAGGAACTTCTCTAAGAATGCTTATTCGAGCTGAATTAGGACGACCTGGAACATTTATTGGAGATGACCAAATTTATAATGTAATTGTTACAGCCCATGCTTTTATTATAATTTTTTTCATAGTTATGCCTATTTTAATT
>7afd7d5b925cb383c99d80883cc9de53	AGCTTGATCAGGAATAGTAGGAACATCTCTTAGAATCTTAATCCGAGCAGAATTAGGACATCCAGGAGCATTAATTGGAGATGACCAAATTTATAATGTAATTGTAACTGCTCATGCATTTATTATAATTTTCTTTATAGTAATACCTATTATAATT
>ade770e025f0d807057cfd8ba6ac44e4	AATTTGAGCAGGAATAATTGGAACTTCTCTAAGTTTATTAATTCGAGCAGAATTAGGAAATCCCGGATCATTAATTGGAGATGATCAAATTTATAATACTATTGTAACAGCCCATGCATTTATTATAATTTTCTTTATAGTAATACCAATTATAATT
>bcb45069e3bbf7fa0719becc0fde6c44	AGCTTGAGCAGGAATAGTTGGTACATCTCTTAGAATTATAATTCGTGCTGAATTAGGTCATCCTGGTACCTTAATTGGTGATGATCAAATTTATAATGTAATTGTAACTGCACATGCTTTTATTATAATTTTTTTTATAGTAATACCTATTATAATA
>7ff7c6dc48fb56ac6528805ae4e7775c	GGCTTGATCAGGAATAGTAGGTACTTCATTAAGAATTTTGATCCGAACTGAACTTGGACAACCAGGTTACTTAATTGGAGATGATCAAACATATAATGTTATTGTTACAGCTCATGCTTTTATTATATTTTTTTTTATAGTTATACCCATTATAATT
>cc54a1857eb28538f0c12018ec5d1e61	TGGATTTGCTGGTATTTTTGGTACATTTTTATCTATAATTATCGTATGCAGTTAGCAATACCTAATAATGTGAATTTATAAATAATTGACAATATTATAATACTATAATTACAGCACATGGTTAATTATGATTTTTTTTTTTATTATGCCTGTTTAATT
>e0ac2d3e6cbb165defa2bf3515660c22	GTCTTGAGCTGGAATGATCGGAGCTAGCCTTAGCAGAGCCATTCGGTTGGAATTAGGGCAACCTGGGACTCTCTTGGGGAATGACCAAATCTACAACACCATGGTGACAGCTCACGCATTCATCATAATTTTTTTTATAGTCATACCTATAATAATT
>290fc49ead510dcbb4c86f0fbdae4c05	AGCTTGAGCTGGAATAGTAGGTACATCTTTAAGAATTATAATTCGTGCTGAACTAGGACATCCAGGAGCATTAATTGGTGATGACCAAATTTATAATGTTATTGTAACTGCTCATGCTTTTATTATAATTTTTTTTATAGTTATACCTATTATAATA
>37cb7231c2eb0d1a0d0b771accd08f54	TGCTTGAGCTGGTATAGTAGGTACATCCCTTAGTATCTTAGTACGAGCTGAATTAGGACACCCTGGAGCATTAATTGGTGATGATCAAATTTATAATGTAATCGTAACTGCACATGCTTTTGTAATAATTTTTTTTATAGTAATACCTATTTTAATT
>289e94395ae08bf0542a27d1336ad091	AGCTTGATCAGGTATAGTAGGAACTTCTTTAAGAATTTTAATTCGAGCTGAATTAGGACACGCTGGATCTTTGATTGGAGACGACCAAATTTATAATGTTATTGTAACTGCTCATGCTTTTGTTATAATTTTTTTTATAGTAATACCAATTTTAATT
>9d7f5a988552f564914a438097dbc522	AATTTGAGCAGGTATAGTTGGAACTTCTTTAAGTTTATTAATTCGAGCTGAATTAGGAACCCCTAGATCTTTAATTGGAGATGACCAAATTTATAATACTATTGTTACAGCTCATGTATTTATTATAATTTTTTTTATAGTTATACCTATTATAATT
>d45c28fc328a8ba597a61bef16699a3f	AGCTTGAGCAGGAATAGTAGGAACTTCTTTAAGAATTTTAATTCGTACTGAATTAGGACACCCTGGAACATTAATTGGAAATGATCAAATCTATAATGTAATTGTTACAGCTCACGCTTTTATTATAATTTTTTGTATAGTGATACCAATTATAATT
>faf10c500d8afff3d7022d60d5a76ee8	AGCTTGAGCAGGAATAGTCGGAACTTCTCTAAGAATTTTAATTCGAGCAGAATTGGGACACCCTTGAGCTTTAATTGGTGATGACCAAATTTACAATGTAATTGTACAGCTCATGCTTTTGTAATAATTTTCTTTATAGTAATACCTATTATAATT
>fc45be3b7166859e5627353722118786	GGCTTGATCAGGAATAGTGGGAACCTCTTTAAGTATATTAATTCGAGCTGAATTAGGACATCCAGGAGCATTAATTGGAGATGACCAAATTTATAATGTAATTGTTACTGCTCATGCTTTTATTATAATTTTTTTTATAGTAATACCAATTATAATT
>30a6cbc9163805aae1bad530860c3b7f	TTTATGATCAGGAATTGTAGGAACCTCCCTAAGAATAATTATTCGAATTGAACTAGGAACACCTGGATCATTTATTGGAAATGATCAAATTTACAACGTTATTGTAACTGCTCACGCATTTATCATAATTTTCTTCATAGTAATACCTATTATAATT
>ea550550828916ebbc7e5adfaf11e3a3	GGCCTGAGCCGGTATAGTCGGAACTTCTCTAAGTATTTTAATTCGAGCAGAATTAGGACATCCTGGTGCCTTAATTGGTGATGACCAAATTTATAATGTAATCGTTACAGCTCATGCTTTTGTTATAATTTTTTTCATAGTAATACCAATTATAATT
>685d33c766f25e7ec68e76b860619a0c	TATCTGATCAGGATTAATTGGAATAATAATAAGATTAATTATTCGTTTAGAATTATCTAGATCTAATTCAATTTTAAATAATGATCAATTATATAATGTGATTGTTACTTCCCATGCATTTATTATAATTTTTTTTATAACTATACCAATTATAATT
>1d04619dabc4b6187ed350de3485cbc2	AATTTGATCAGGTTTAGTAGGAACTAGATTAAGTTTATTAATTCGAGCTGAATTAGGTCAACCAGGTTCATTAATTGGGGATGACCAAATTTACAATGTAATTGTAACTGCACATGCATTTATTATAATTTTTTTTATAGTTATACCAATTGTTATT
>538fc42236c17ea1d156fb30985edfaa	AGCTTGATCAGGAATAGTAGGGACTTCATTAAGAATTTTAATTCGAACTGAACTTGGACAGCCAGGTTATTTAATTGGAGATGATCAAACATATAACGTTATTGTTACAGCTCATGCTTTCATTATATTTTTTTTTTTACAGTTATACCCATTATAATT
>b62acc6edf13bcc6d01a0a1993f3e797	GGCATGGGCAGGAATAGTAGGAACATCATTAAGAATTTTAATTCGAGCAGAGCTTGGACATCCGGGGGCACTTATTGGGGATGATCAAATTTACAATGTAATTGTAACAGCTCATGCATTTATTATAATTTTCTTTATAGTTATACCTATTATAATT
>c43a0925b9fd5eb3ddc7b4ea25b9de27	AGCATGATCCGGAATAGTAGGAACTGCTCTAAGTATATTAATTCGAGCTGAATTAGGACATCCTGGAACTTTTATTGGAGATGACCAAATTTATAATGTGATTGTAACAGCACATGCCTTTATTATAATTTTTTTTATAGTTATACCTATTCTGATT
>e0954537b3af5e169ba795d229281f63	AGCCTGATCAGGAATAGTAGGTACTTCCCTTAGTATTTTAATTCGGGCAGAATTAGGACATCCAGGAGCTTTAATTGGAGACGATCAAATTTATAATGTAATTGTTACTGCCCATGCTTTTGTGATAATTTTTTTCATAGTAATACCTATTTTAATT
>4700771c026f613748d7b91a6a8dc839	AATTTGATCTGGACTAGTAGGATCTTCTTTAAGATTTTTAATTCGAATTGAATTAAGAACTCCAGGATCTCTAATTGGAAATGATCAAATTTATAATGTAATTGTTACCTCTCATGCATTTATTATAATTTTCTTTATAGTTATACCAATTATAATC
>7b598462961f46c8df60353bc4deacbe	AGCTTGATCAGGCATGGTAGGGACATCTTTAAGACTACTTATTCGAGCTGAATTAGGTCAACCAGGATCGCTTATTGGAGACGACCAGATTTATAATGTTATTGTAACAGCTCACGCTTTTGTAATAATTTTCTTTATAGTAATGCCCATTATAATT
>843bf85145965c82843c342ccd8ef914	AGCATGATCAGGAATAGTAGGAACTTCTTTAAGAATACTTATTCGAGCAGAATTAGGACGACCTGGTACCTTCATTGGAGATGACCAAATTTATAATGTAATTGTTACAGCTCACGCTTTTGTAATAATTTTTTTCATAGTTATACCTATTTTAATT
>68800f298bb67fd843b3175d808f088f	AATTTGAGCAGGTATATTAGGTACCTCTCTCAGATTATTAATTCGAGCAGAATTAGGTAATCCAGGATCTTTAATTGGAGATGATCAAATTTATAACACAATTGTTACAGCTCATGCTTTTATTATAATTTTTTTTATAGTTATACCTATTATAATT
>c2d9c2188d73f8a99d1135ee5ca91852	AATTTGGGCAGGAATAGTAGGTACATCTTTAAGATTATTAATTCGAGCTGAATTAGGAAATCCAGGTTCTTTAATTGGAGATGATCAAATTTACAATACTATTGTTACAGCCCATGCTTTTATTATAATTTTTTTTATAGTTATACCTATTATAATT
>15534a658d32f250bb88d0aaa37ce189	AATTTGAGCAGGAATAGTAGGAACTTCTTTAAGTTTATTAATTCGAGCAGAATTAGGAAATCCAGGTTCATTAATTGGAGATGACCAAATTTATAATACAATTGTAACTGCTCATGCATTTATTATAATTTTTTTTATAGTAATACCAATTATAATT
>482a08216811bd692f0beac426f5af50	TATCTGATCAGGAATACTTGGAACTTCTTTAAGTTTATTAATTCGAGCAGAATTAGGAAACCCAGGTTCTTTAATTGGTGATGATCAAATTTATAATACTATTGTTACTGCCCATGCATTTATTATAATTTTTTTTATAGTTATACCTATTATAATT
>5aff806a349184141ccb5156063bed2c	TGCTTGAGCAGGAATAGTGGGAACTTCCTTAAGAATTTTAATTCGAACTGAGCTAGGTCATCCCGGTAGATTAATTGGTAATGATCAAATTTTTAATGTAATTGTTACAGCTCATGCTTTCATCATAATTTTTTTTATAGTTATACCAATTATAATT
>477a69054ba56f642018c13e87b5974b	AATTTGAGCAGGAATAGTAGGAACCTCATTAAGTCTATTAATTCGGGCTGAATTGGGGAATCCTGGTTCTTTAATTGGAGACGATCAAATTTATAATACTATTGTTACAGCTCATGCTTTTATTATAATTTTTTTTATAGTTATACCTATTATAATT
>5c425d34bcb8183eda6c1318b4a937b7	AATTTGAGCAGGAATATTAGGAACTTCTCTTAGTTTATTAATTCGAGCAGAATTAGGAAATCCAGGATCTTTAATTGGGAGTGATCAAATTTATAATACCATTGTAACAGCTCATGCTTTTATCATAATTTTCTTTATAGTTATGCCAATTATAATT
>8b2eced20f230a98db2eb4c235277e00	AGCTTGATCAGGAATAGTAGGTACTTCATTAAGAATTTTAATTCGAGCTGAATTAGGACATGCTGGTTCTTTGATTGGAGACGACCAAATTTATAATGTTATTGTAACAGCTCATGCTTTTGTTATAATTTTTTTTATAGTTATACCTATTTTAATT
>c578cc6bf2dec01757d3a5e65a704fd8	TTTATGATCAGGAATAGTAGGTACTAGATTATCTTTAATTATTCGTTTAGAATTAGCTAAGCCTGGTTTATTTTTAGGAAATGGTCAATTATATAACTCAGTAATTACAGCTCATGCTATTTTAATAATTTTCTTTATGGTTATGCCTAGAATAATT
>b992d2589bb1e435a1437ce39502fc52	AATTTGATCGGGAATACTGGGACTATCTTTAAGATTATTAATTCGAACAGAATTAAGAATCCCAGGATCTTTAATTGGAAATGATCAAATTTTTAATTCAATTGTTACAGCTCATGCTTTTATTATAATTTTCTTTATAGTTATACCAATTATAATT
>441127a95e2a32137d081cd0e5e1a683	AATTTGATCAAGAATTTTTGGTTCAACTTTAAGATTTATTATTCGAGTCGAATTAAGTACATCAAGCTCTTTATTAAGAAATGATCAAATTTATAATTCAATTGTTACTCTTCATGCATTTATTATAATTTTTTTTATAATTATACCTATAATAATT
>7730c2bf0b48add96778d523fc527c3f	TGCTTGATCTGGAATAGTAGGTACTTCTTTAAGAATTTTAATTCGTGCAGAATTAGGACATCCTGGAGCCTTAATTGGAGATGATCAAATTTACAATGTAATTGTAACAGCACATGCATTTATTATAATTTTTTTTATAGTTATACCTTTTATAATT
>956e6f8013de01a1d3c6437a729aeb3f	TGCTTGATCTGGAATAGTAGGTACTTCTTTAAGATTTTTAATTCGTGCAGAATTAGGACATCCTGGAGCCTTAATTGGAGATGATCAAATTTACAATGTAATTGTAACAGCACATGCATTTATCATAATTTTTTTTATAGTTATACCTATTATAATT
>ae364eef682411d14ff5e91414756a1b	AATTTGAGCAGGAATAGTAGGAACTTCTTTAAGTTTATTAATTCGAGCTGAATTAGGAAATCCAGGTTCTTTAATTGGTGATGATCAAATTTATAATACTATTGTCACTGCCCATGCCTTTACTACAATTCTTTTTATAGTAATACCTATTATAATT
>fbc392de1b11b192f30f7a00e165ced8	AATTTGAGCAGGAATATTAGGAACCTCTCTTAGTTTATTAATCCGAGCAGAATTAGGAAATCCAGGGTCTTTAATTGGGAATGATCAAATTTATAATACCATTGTAACAGCTCATGCTTTTATTATAATTTTCTTTATAGTCATGCCAATTATAATT
>0505673bce0a63670c85dfb6c48456ab	TATTTGAGCAGGAATAATTGGAACTTCTTTAAGATTATTAATTCGAGCAGAACTAGGAAATCCAGGATTAATAATTGGAGATGATCAAATTTATAATACTATTGTTACAGCTCATGCTTTTATTATAATTTTTTTTATAGTAATACCTATTATAATT
>52837cccaa0be25ae5af0af09a93d316	GGCATGATCTAGAATAGTCGGAACATCTTTAAGAATGTTAATTCGAGCTGAGTTAGGATACCCATTTGCCTTAATTGGTGATGACCAAATTTATAATGTTATTGTCACAGCCCATGCCTTCATTATAATTTTTTTTATAGTTATACCCATTATAATT
>90289695d9d4410a16c2946330904362	GGCTTGATCAGGAATAGTAGGTACCTCATTAAGAATCTTAATTCGAACAGAGCTAGGGAACCCCGGTTACTTAATTGGTGATGATCAAATTTATAACGTAATTGTAACAGCTCATGCTTTTGTTATAATTTTTTTTATAGTTATACCAATTATAATT
>2259db43e3663eca6fe5bc5c759d4887	AATTTGAGCAGGTATAGTAGGTACTTCTCTTAGTTTATTAATTCGAGCAGAATTAGGAAATCCTGGATCTTTAATTGGAGATGATCAAATTTATAATACTATTGTAACAGCTCATACTTTTATTATAATTTTTTTTATAGTAATACGTATTATAATT
>7c817d5ff6e0091fe9043ef3e0922361	TATTTGAGCAGGGATAATTGGAACTTCTTTAAGTTTACTAATTCGAGCCGAATTAGGAAATCCGGGATCTTTAATTGGTGATGATCAAATTTATAATACAATTGTAACAGCTCATGCTTTTATTATAATTTTTTTTATAGTTATACCTATTATAATT
>96c2d3e525d97ddbfc22e72a984b430e	AGCATGAGCAGGAATAGTAGGTACTTCACTTAGTATTATTGTTCGAATAGAATTAGGTCACCCAGGAGCATTAATTGGAGATGATCAAATTTATAATGTAATTGTTACAGCTCATGCATTTATTATAATTTTCTTTATAGTTATGCCTATTATAATT
>f759a47c7e4d58e469807eafabc7c45c	TGCCTGAGCTGGTATAGTAGGCACTGCATTGAGCCTACTAATCCGCGCTGAGCTAGGTCAACCAGGAGCCCTGTTGGGTGATGATCAAATTTATAATGTAATTGTCACTGCCCATGCTTTCGTAATAATTTTCTTCATAGTTATACCTATTATAATC
>91dd0b14f9294c50f5ab13674dcbffce	AATTTGAGCAGGAATAGTCGGAACTTCACTAAGATTATTAATTCGAGCAGAATTAGGAAGTCCTGGCTCATTAATCGGAGATGATCAAATTTATAATACTATTGTTACAGCTCATGCTTTTATTATAATTTTTTTTATAGTAATACCTATTATAATT
>598a05867b74ec6e6f2282c30a5f5e7c	AATTTGATCAGGAATAGTAGGAATAATATTAAGAATAATTATTCGTATTGAATTAGCACAACCAGGATCTTTTATTAATAATGATCAAGCTTACAATGTTATCGTAACATCCCACGCATTTATTATAATCTTTTTCATAGTTATACCAATTATAATT
>467ba9fc1a5acae6abd1998329a518e9	TACTGTGGCTGGTATTTTTGGAACAATGTTATCTTTATTTATTCGAATTACGTTATTTCAACCTAATAATGAATTTTTACAAAATAATTATCAATTATATAATGTTATTGTTACAGGTCATGCTTTTATTATGATTTTTTTTATGGTAATGCCCATATTAATT
>c683b79eabb34633d1b69da639db49de	AATTTGATCAGGAATAGTAGGAACTTCTTTAAGTGTAATTATTCGAACTGAATTAGGACATCCTGGAGCTTTAATTGGTAATGACCAAATTTATAATGTAGTAGTTACTGCTCATGCTTTTATTATAATTTTTTTTATAGTAATACCAATTATAATT
>5ffb9ebe7bb9472ed994157a58522d9f	AGCATGAGCTGGGATAGTAGGAACCTCTCTTAGAATCTTAATTCGAACTGAACTTGGTCAACCAGGTTCCCTTATTGGTGATGACCAAATTTATAACGTCATTGTAACAGCCCACGCATTTGTAATAATTTTTTTTATAGTTATACCCATCATAATT
>77336a21ef880f2943da7c2e5a429ac8	AATTTGAGCAGGAATAATTGGTTCTTCATTAAGAATTCTTATCCGATTAGAATTAAGACAAATTAATTCTATTATCAATAATAATCAATTATATAACGTAATCGTAACTATTCATGCTTTCATTATAATTTTTTTCATAACTATACCTATTGTAATT
>595a167db61e6da0e1c79576cb9387ff	AGCTTGAGCTGGGATAGTGGGAACATCATTAAGAATATTAATCCGTTCGGAATTAGGCACTTCAAGAGCTTTAATTGGGAATGACCAAATTTATAATACAATTGTTACAGCTCATGCATTTATTATAATTTTTTTTATAGTTATACCTATTATAATT
>8db4ed64629288f204b820507ab7bf63	AGCCTGAGCAGGAATAGTAGGTACTTCTTTAAGAATTTTAATTCGAACTGAACTAGGACATCCTGGAGCATTAATTGGAAATGATCAAATTTATAATGTAATTGTTACAGCTCATGCTTTCGTTATAATTTTTTTTATAGTAATACCAATTATAATT
>98687c6a1bc645b89c208dbe12c012f8	AATATGATCAGGAATAATTGGATCATCCTTAAGAATTTTAATTCGATTAGAATTAAGACAAATTAATTCCATTATTAATAATAACCAATTATATAATGTAATTGTCACAATTCATGCTTTTATTATAATTTTTTTTATAACTATACCAATTGTAATT
>b95a54802ac704af43a15cb6c99c8d4c	TGCTTGAGCAGGAATAGTGGGAACTTCCCTAAGAATCATAATTCGAGCTGAATTAGGTCATCCAGGTGCTTTAATTGGAGACGATCAAATTTATAATGTAATTGTAACTGCACATGCATTTATTATAATTTTTTTTATAGTAATACCTATTATAATA
>be793ef667ca9be1bfb21e060fe3d997	AATTTGATCAGGTATAATTGGATCATCACTAAGAATCATTATTCGATTAGAATTAAGTCAAATTAACTCTATTATTAACAATAACCAATTATATAATGTAATTGTTACAATTCATGCCTTTATTATAATTTTTTTTATAACAATACCTATTGTTATT
>61683bf3b80c3a5262ea9bbd62f3a714	GTCTTGAGCTGGAATGATCGGAGCTCGCCTTAGCAGAGCAATTCGGTTGGAATTGGGGCAACCCGGGACTCTCCTGGGGAATGACCAAATCTATAATACCATGGTGACAGCTCACGCATTCATCATAATTTTTTTTATAGTCATACCTATAATAATT
>e16f20c6ca60958ddc68c043e1ee1134	GGCCTGATCTGGAATAGTGGGGACCTCTTTAAGTATATTAATTCGAGCAGAATTAGGACGACCTGGAACCTTTATCGGAAATGACCAAATTTATAACGTAATTGTAACGGCTCATGCTTTTATTATAATTTTTTTTATAGTTATACCCATTCTAATC
>3ebb872e1e2860e24d036c8f81de2a94	TATTTGATCAGGATTGATTGGAATGATGATAAGATTAATTATTCGTTTAGAATTATCTAGATCTAATTCAATTTTAAATAATGATCAATTATATAATGGGATTGTTACTTCCCATGCATTTATTATAATTTTTTTTATAACTATACCAATTATAATT
>77be417ed7d45d08bbc8fb3fbfa9a6ff	AGCGTGATCTGGTATAGTTGGAACTTCCTTAAGTATAATTATTCGCTCTGAATTAGGAAACCCTAATACATTAATTGGAGATGACCAAATTTATAATACAATTGTTACAGCACACGCCTTTATTATAATTTTTTTTATGGTTATACCAATTATAATT
>4ff15a442bde904a0711783d01c2eb35	GGCTTGATCTGGTATGGTTGGAACTTCGTTAAGTATTTTAATTCGAGCAGAGTTAGGTCACCCCGGAGCTTTAATTGGAGACGACCAAATTTATAATGTTATTGTAACAGCTCACGCTTTTGTTATAATTTTTTTCATAGTTATACCTATTATAATT
>910fcaeba6da5ee6ea928ac147b04b47	TATTTGAGCTGGTATAATCGGCACTTCTTTGAGATTATTAATTCGTGCTGAATTAGGAAACCCAGGATCTCTAATTGGTGATGATCAAATTTATAATACTATTGTAACTGCTCATGCTTTTATTATAATTTTTTTTATGGTTATACCTATTATAATT
>1ada651c9c2387bb2ea728068b892bbf	AATTTGAGCAGGTATAGTAGGAACATCTTTAAGACTATTAATTCGAGCTGAATTAGGAAATCCTGGTTCATTAATTGGTGATGATCAAATTTATAATACTATCGTAACTGCACATGCATTTATTATAATTTTTTTTATAGTTATACCTATTATAATT
>baa65ccd7f20579baee3d4e9eb6c3f77	AGCTTGAGCTGGAATAATCGGTACTTCATTAAGTATCCTTATTCGTGCAGAATTAAGTCAACCTGGAGTATTTATTGGAAATGATCAAATTTATAATGTTATTGTAACTGCCCATGCTTTTATTATAATTTTTTTTATAGTTATACCTATTATAATT
>a256712dff275c5821f21815d97457ac	TGCTTGATCAGGAATAGTAGGAACATCTTTAAGTATATTAGTTCGAGCAGAATTAAGTCATCCTGGTGCATTAATTGGAGATGACCAAATTTATAACGTAATTGTTACAGCTCATGCTTTTGTAATAATTTTTTTATAGTAATACCAATTATAATT
>95f2071c3414d111bf1b452298513c4a	TATTTGAGCAGGAATAATTGGAACTTCATTAAGATTATTAATTCGATTTGAATTAAGAACTTTAACTAATTTAATTGGAAATGATCAAATTTATAATGTAATTGTAACTGCTCACGCTTTTATTATAATTTTTTTCATAGTTATACCAATTTTAATT
>e9bb2d4f883f3255f3abf2c7808ff719	AATTTGAGCAGGAATAGTAGGAACTTCTTTAAGTTTATTAATTCGAGCCGAATTAGGTAATCCTGGCTCTCTAATTGGAGATGATCAAATTTATAATACTATTGTTACAGCACATGCTTTCATTATAATTTTTTTTATAGTTATACCTATTATAATT
>ac2034a21287f36a789c9bcfe2a5e4fb	AGCTTGATCCGGAATAGTTGGGACAGCTTTAAGTATATTAATTCGTGCTGAATTAGGTCACCCTGGAACTTTTATTGGAGATGATCAAATTTATAATGTAATTGTAACAGCTCATGCTTTTGTTATAATTTTTTTTATAGTTATACCTATTTTAATT
>a6888a4dfa1b6d49a0ce28636ea5db94	TGCTTGAGCAGGAATAATTGGAACTTCATTAAGAATTATTATTCGAGCTGAATTAGGGCACCCTGGTGCATTAATTGGAGATGATCAAATTTATAATGTTATTGTAACTGCACATGCATTTATTATAATTTTTTTCATAGTTATACCAATTATAATT
>db25175f5a15424b5c3fe8d139aca35b	GGCCTGATCAGGAATGGTTGGAACATCCCTAAGAATACTAATTCGAGCAGAATTAGGGAACCCTGGTTCTTTAATTGGAGATGACCAAATTTATAATGTTATTGTTACTGCTCATGCATTTATCATAATTTTTTTTATAGTTATACCTATTATAATT
>e516d00bb2fab852e157736689560ed7	AATTTGAGCAGGAATAGTGGGAACTTCTTTAAGATTATTAATTCGAGCAGAATTAGGAAATCCTGGATCTTTGATTGGAGATGATCAAATTTATAATACTATTGTAACAGCTCATGCTTTTATTATAATTTTTTTTATAGTTATACCTATTATAATT
>ed7f2bf528bcc1646efe524b9f50b8b0	AGCTTGAGCTGGAATAGTAGGAACTTCTTTAAGAATTCTAATTCGAGCAGAATTAGGACATCCAGGTGCACTAATTGGGGATGATCAAATTTATAATGTTATTGTTACTGCTCATGCTTTTATTATAATTTTTTTTATAGTTATACCAATTATAATT
>fa680c9820e6bd8a2aee7ec6184f60d8	AGCTTGAGCTGGAATAGTAGGAACTTCTTTAAGTATATTAATTCGAGCTGAATTAGGTCATCCTGGGGCATTAATTGGCGATGATCAAATTTATAATGTAATTGTAACTGCACATGCATTTATTATAATTTTTTTTATAGTTATGCCTATTATAATC
>11d1d02dd376ff8a97e227efd419cf7c	TATTTGATCAGGAATGGTAGGAACCTCCCTTAGAATATTAATTCGATTAGAATTAGGAACTACTAATAATTTAATTGAAAATAATCAAATTTACAACGTAATTGTAACCGCCCATGCTTTTATTATAATTTTTTTCATAGTAATACCTATCTTAATT
>34ac85262e34e43b131401e566c8c9f1	TATATGATCAGGAATAATTGGTTCTTCCATAAGATTAATTATTCGTATAGAATTAGGAAATCCAGGATTTTTAATTAATAATGACCAAATTTATAATTCATTTGTAACTGCTCATGCTTTTGTAATAATTTTTTTTATAGTTATACCAATTATAATT
>69041e8f6040e7b0c5fb2c2fabc85243	AGCATCATTATGAATAGTAGGTACTTCATTAAGTACTTTAATTCAAACTGAATTTGGACAGCCAGGATACTTGATTGGAGATGATCAAACTTATAACGTTATTGTCATAGCTCACATGTTTATTATGATTTTCTTTACAGTAATACCTATTATAATT
>104b8d93036e9b163ed0b936a3083466	GGCTTGAGCTGGAATAGTTGGAACTTCTTTAAGTTTACTAATTCGAGCAGAATTAAGTCAACCAGGTGTATTTATTGGAAATGATCAAATTTATAATGTTATTGTAACTGCTCATGCTTTTATTATAATTTTTTTTATAGTAATACCAATCATAATT
>27702b8d88c5a71cb353fd0bbfe864f5	AGCTTGAGCTGGAATAGTAGGAACTTCATTAAGAATTTTAATTCGAGCAGAATTAGGACACCCTGGAACATTAATTGGAAATGATCAAATTTATAATGTTATTGTTACAGCCCATGCATTTATTATAATTTTTTTTATAGTAATACCTATTATGATT
>82888334d1c3e5029f5d00d0421cb019	TGTTTGAGCTGGAATAGTAGGAACATCATTAAGTTTATTAATTCGAGCTGAATTAGGAAATCCTGGATCTTTAATTGGAGATGATCAAATTTATAACACAATTGTTACAGCTCATGCTTTTATTATAATTTTTTTTATAGTAATACCTATTATAATT
>998812d2c1dc6d689206484e5753dd16	GGCATGGGCTGGAATAGTAGGAACATCATTAAGAATTTTAATTCGAGCAGAGCTTGGTCATCCTGGAGCACTTATTGGGGATGACCAAATTTATAATGTAATTGTAACAGCTCATGCATTTATTATAATTTTCTTTATAGTTATACCTATCATAATT
>c205544d57a71ec50e8d1e1ed133f766	AGCTTGAGCTGGTATAGTAGGAACCTCATTAAGAATTCTAATTCGTGCCGAATTAGGTCATCCAGGAGCATTAATTGGAAATGATCAAATTTATAATGTTATTGTTACTGCCCATGCATTTATTATAATTTTTTTTATAGTTATACCAATTATAATT
>35f00482cb341007f64e626da6cf0c6d	AGCTTGAGCCGGAATAGTAGGAACTTCATTAAGTATTTTAATTCGAACTGAACTAGGACATCCTGATGCTTTAATTGGAGATGATCAAATTTATAATGTAATTGTAACAGCTCATGCTTTTATTATAATTTTTTTCATGGTAATACCAATTATAATT
>4351a348f8a71e5de802a0c90cdaaf52	AGCTTGAGCTGGAATAGTTGGAACTTCATTGAGAATTTTAATTCGAATAGAATTGGGCCACCCTGAAGCTTTAATTGGAGATGATCAAATTTATAATATAATTGTTACAGCTCATGCCTTTGTAATAATTTTTTTTTATAGTAATACCTATTATAATT
>65f3ea8e67c4f5a48842a63f85cebcf4	AGCTTGAGCAGGAATAGTAGGAACATCTTTAAGAGTCTTAATTCGTACAGAATTAAGACAACCAGGAATATTTATTGGAAATGATCAAATTTATAATGTAATTGTAACTGCTCATGCATTTATTATAATTTTTTTTATAGTTATACCAATTATAATT
>ae99e36251f75b4ce2e5a5e93d3f8ebc	AGCGTGAGCTGGAATAGTAGGAACATCACTAAGAATTTTAATTCGAGCTGAATTAGGACATCCAGGTGCTTTAATTGGTGATGATCAAATTTATAATGTAATTGTTACTGCTCATGCATTTGTAATAATTTTTTTTATAGTAATACCAATTATAATT
>610a71dd662a64ec7b85f289de111606	AATCTGAGCTGGAATATTAGGAACTTCTCTAAGATTATTAATTCGAATAGAATTAAGAACTCCTAGATCTCTTATTGGAAATGATCAAATTTACAATGCAATTGTAACAGCTCACGCTTTTATTATAATTTTTTTTATAGTTATACCTATTATAATA
>2b0a626e48f449458e17b5bfab9397e7	GGCTTGATCAGGGATGTTAGGAACTTCTCTAAGAATGCTTATTCGAGCTGAATTAGGACGACCTGGAACATTTATTGGAGATGACCAAATTTATAATGTAATTGTTACCGCCCATGCTTTTATTATAATTTTTTTCATAGTTATGCCTATTTTAATT
>b3b0ad8365f024d363e3603b2deb9912	AGCTTGAGCCGGAATAATCGGAACTTCATTAAGAATTTTAATTCGAGCCGAATTAGGACACCCAGGGGCATTAATTGGCGATGATCAAATTTATAATGTTATTGTAACTGCCCATGCATTTATTATAATTTTTTTTATAGTTATACCTATCATAATT
>c6dea8d8fd217d29cc1aff7c7cf1001d	CGCATGAGCTGGAATAGTAGGAACTTCTTTATGACTACTTATTCGCTCAGAACTAGGGACACCTGGAACATTAATTGGTAATGATCAAATTTATAATGTAATTGTTACTGCTCATGCTTTCATCATAATTTTCTTTATAGTTATACCAATTATAATT
>2fe5f54c2be8c84476c510a180bb73f8	TATTTGAGCAGGAATAGTAGGTACCTCATTAAGATTATTAATTCGTGCTGAATTAGGAAACCCCGGATCTTTAATTGGTGATGATCAAATTTATAATACTATTGTTACTGCACATGCTTTTATTATAATTTTTTTTATAGTTATACCAATTATAATT
>371e4f50629f10a649f4951d1fa4c2eb	AGCTTGATCAGGCATGGTAGGAACATCTTTAAGACTACTTATTCGAGCTGAATTAGGTCAACCAGGATCACTTATTGGAGATGACCAGATTTATAATGTTATTGTAACAGCTCACGCTTTTGTAATAATTTTCTTTATAGTAATGCCCATTATAATT
>409fa0bfe4a1745b490ce41a7cf61f72	GGCTTGGTCAGGTATAATTGGTACTTCATTAAGTTTATTAATTCGAGCTGAACTTGGTCAACCAGGATCTTTAATTGGAGACGATCAAATTTACAATATGATTGTAACTGCTCATGCTTTTATTATAATTTTCTTTATAGTAATACCTATCATAATT
>7985fc36784186ae4859f09f39662233	GGCTTGAGCAGGAATAGTTGGAACATCTCTTAGTATTTTAATTCGAGCAGAATTAAGTCAACCTGGAAACTTTATTGGAAATGATCAAATTTATAATGTTATTGTAACAGCACATGCTTTTATTATAATTTTTTTTATAGTTATACCTATTATGATT
>c611c84ecb2a5936fab50417842d3f96	AATTTGATCAGGAATAGTAGGAACTTCTTTAAGAATTTTAATTCGTGCTGAATTAGGTAATCCTGGATCTTTAATTGGGGATGATCAAATTTATAATACAATTGTTACTGCTCACGCTTTTATTATAATTTTTTTTATAGTTATACCAATTATAATT
>29a68ee3e5318ca00ebdf10087aeb4cb	AGCATGAGCAGGAATAGTGGGAACTTCACTAAGTATCCTAATTCGGGCTGAATTAGGGCACCCAGGAGCATTAATTGGAGACGATCAAATTTATAATGTAATTGTTACAGCTCATGCTTTTATTATAATTTTTTTTATGGTTATACCAATTATAATT
>48ec0bfff623c6c66a320ee9baf76320	TATTTGAGCTGGAATAATTGGAACTTCATTAAGATTATTAATTCGTGCTGAATTAGGAAATCCTGGATCTTTAATTGGAGTTGATCAAATTTATAATACTATTGTCACAGCACATGCTTTTATTATAATTTTTTTTATAGTTATACCTATTATAATT
>e73f023f8af374a5d147b92959ff3e71	AATTTGGTCTGGAATAATTGGAACATCAATAAGTTTATTAATTCGGGCTGAATTAGGTAATCCTGGATCATTAATTGGAGATGACCAAATTTATAATTCAATCGTAACAGCTCATGCATTTGTTATAATTTTTTTTATAGTTATACCAATTATAATT
>655c185c775d43a2b3a3fae8302b279d	AGCTTGATCTGGTATAATTGGAACTTCTCTTAGTTTATTAATTCGGGCAGAGTTGGGCCAACCGAGATCTTTAATTGGGGATGACCAAATTTATAATGTTGTTGTTACTGCTCATGCTTTTATTATAATTTTCTTTATAGTGATGCCAATCATAATC
>c4befca12a411c1276cc9b44f5bf26d5	AATCTGAGCAGGAATAGTAAGAACATCTTTAAGTCTTTTAATTCGAGCTGAATTAGGTAATCCTGGTTCTTTAATTGGAGATGATCAAATTTATAATACTATTGTAACAGCTCATGCTTTTATTATAATTTTTTTTATGGTTATACCTATTATAATT
>7f807d1346be9d669aebe76e6e2e7e41	AATATGAGCAGGAATAGTAGGATCAGCAATAAGATTAATTATTCGAATTGAATTAGGACAACCAGGAAGATTCATTGGAGATGATCAAATTTATAATGTAGTAGTTACCGCTCACGCATTTGTAATAATTTTTTTTATAGTTATACCCATTATAATT
>75651cb4fac169ad36afdbac1d8d4c73	TATTTGATCAGGATTAATTGGAATAATAATAAGATTAATTATTCTTTTAGAATTATCTAGATCTAATTCAATTTTAAATAATGATCAATTATATAATGTGATTGTTACTTCCCATGCATTTATCATAATTTTTTTCATAACTATACCAATTATAATT
>795b218bae4abd0f251d1f5329f025c6	TGCTTTTTCTGGTATTTTAGGAACGGTTTCTTCAGTTCTAATTCGTTTAGAACTTGCTTTTCCAGGACCACAAATCCTCGGAACTAATTATCAACTATATAATGTGATAGTTACTGCACATGCTTTTTTAATGATTTTTTTCTTTGTCATGCCTGTTTTAATA
>8fa40aa8a50046ba7c59f4f11b68747b	TATTTGAGCTGGTATAGTTGGTACTTCATTAAGATTATTAATTCGAGCTGAATTAGGAAATCCAGGATCTTTAATTGGTGATGATCAAATTTATAACACTATTGTAACTGCACATGCTTTTATTATAATTTTCTTTATAGTTATACCTATTATAATT
>dd4aea66d1060ef0b87f41b00bc73f6b	TATTTGAGCTGGTATAGTTGGAACTTCACTAAGATTATTAATTCGAGCTGAATTAGGAAACCCGGGTTCATTAATTGGAGATGATCAAATTTACAATACTATTGTAACTGCTCATGCTTTTATTATAATTTTCTTTATAGTTATACCAATTATAATT
>2a16b2540991f0d3152f03c97e817d59	TATTTGAGCTGGAATAGTAGGAACTTCTTTAAGTCTCTTAATTCGAGCAGAATTAGGTAATCCAGGACAATTAATTGGAAATGATCAAATTTATAATACTATTGTAACAGCTCATGCTTTTATTATAATTTTTTTTATAGTTATACCAATTATAATT
>43c17c1b376eca56ed6d347688d00c7b	AGCATGATCTGGAATAATTGGAACAGCATTAAGACTAATTATCCGAACAGAACTAGGAATTCCAGGATCAATAATTGGAAATGATCAAATCTTTAATGTTATTGTAACCTCACATGCATTCATTATAATTTTCTTCATGGTAATACCAATTATAATT
>7468e40fd8efce007dd72fb8aada71a5	AGCATGAGCTGGAATAGTTGGTACTTCATTAAGAATTCTTATTCGAGCTGAATTAGGACATCCTGGTGCTCTAATTGGTGATGATCAAATTTATAATGTAATTGTAACTGCTCATGCTTTTGTTATAATTTTTTTTATGGTTATACCTATTATAATT
>c06208cf0c8a984dec5a41a175ef89a2	AATTTGAGCAGGTATAGTAGGTACTTCTCTTAGTTTATTAATTCGAGCAGAATTAGGAAATCCTGGATCTTTAATCGGAGATGATCAAATTTATAATACTATTGTAACAGCTCATGCTTTTATTATAATTTTTTTTATAGTAATACCTATTATAATT
>813c533c97c82c0dbc5a2579bf87b4a6	GGCTTGAGCTGGAATAGTAGGTACTTCTTTAAGAATCATAATTCGAGCTGAATTAGGACATCCAGGTGCTCTAATTGGAGATGACCAAATTTATAATGTAATTGTTACTGCTCATGCATTTATTATAATTTTTTTTATAGTTATACCTATTATAATA
>45b202199fd28e3c8a06663d5636cdc9	AGTTTGAGCAGGTATAGTAGGAACATCTTTAAGATTATTAATTCGAGCTGAATTAGGAAGACCTGGATCATTAATTGGAGATGATCAAATTTATAATACAATTGTTACAGCTCATGCTTTTATCATAATTTTTTTTATGGTAATACCTATTATAATT
>592659f8151e62c03845bb0e86c8dbf3	TGCTTGATCTGCTATATTAGGGACAGCTTTAAGGGTGATTATTCGAGCAGAGCTTGGGCAACCTGGAACATTAATTGGAAATGACCAAATTTATAATACAATTGTTACTGCCCATGCATTTATTATAATTTTTTTTATAGTAATACCAATCATAATC
>84e0527d5089d320d3f512235576b85e	AGTCTGAGCAGGAATAGTAGGAACTTCTTTAAGAATTTTAATTCGAACTGAATTAGGATATCCTGGAGCATTAATTGGAAAAGACCAAATTTATAATGTAATTGTTACAGCTCATGCTTTTATTATAATTTTTTTTATAGTAATACCAATTATAATT
>fa979447e9a95ebf7347296e0687d8f2	TGCATTTTCTGGTATTTTAGGAACCGTTTTATCTTTAATTATTCGTTTAGAATTAAGTTATCCAGATTTTAGTATTTTGTACAATAATTATAATTTATATAATGTCGTTATCACTAATCATGCGTTTATTACGATTTTTTTTTTTATTATGCCAATTATGATA
>a6b7b4478afb8196dd1ad2a0b894a131	AGCTTGATCAGGAATAGTAGGTACTTCCCTTAGTATCTTAATTCGTGCTGAATTAGGTCATGCCGGTTCTTTAATTGGTGATGATCAAATTTATAATGTTATTGTTACAGCTCATGCTTTTGTAATAATTTTTTTTATAGTTATGCCTATTTTAATT
>69b4d960c12935db2ff6304aa6b27404	TATATGATCTGGAATTATTGGATTATCATTAAGAATAATTATTCGATTAGAACTTGGATGTCCTGGTTCATTAATTGGAAATGATCAAATTTATAATTCAATTGTAACTACTCATGCTTTTATAATAATTTTTTTTTTTGTAATACCTGTAATAATA
>347a51724f24647bb5db0250f4da022e	AATTTGAGCTGGAATAGTAGGAACTTCATTAAGATTATTAATTCGAGCAGAATTAGGAAATCCTGGGTCACTAATCGGAGATGACCAAATTTACAATACTATTGTAACAGCCCATGCATTTATCATAATTTTTTTTATAGTAATACCAATTATAATT
>96cbc658a9a745d6b807a2dea6567bf7	TATTTGATCAGGATTAATTGGAATAATAATAAGATTAATTATTCGTTTAGAATTATTCAGATCTAATTTAATTTTAAATAACGATCAATTATATAATGTAATTGTTACTTCCCATGCATTTATTATAATTTTTTTTTATAACTATACCAATTATAATT
>9e5146979a6c7a4ad4cbcc6ac962b66c	TGCCTGAGCTGGAATAGCTGGAACTTCCCTAAGAATCTTAATTCGAACAGAATTAGGAACCCCAGGCTCCTTAATTGGCGATGATCAAATTTACAATGTTATTGTCACAGCTCACGCCTTTATTATAATTTTTTTTATAGTTATACCTATTATAATT
>ad7a3432cfc129a206e16a205f36060d	AGCTTGAGCCGGAATAGTCGGAACTTCTCTAAGTATATTAATTCGAGCTGAATTAGGTCATCCTGGTGCCTTAATTGGAGATGACCAAATTTATAATGTTATTGTAACAGCTCATGCTTTTGTTATAATTTTTTTTATAGTAATACCTATTATAATT
>fef14325e177ed27563f80fc12bdf0ff	AATCTGAGCAGGAATAGTAGGAACATCTTTAAGTTTATTAATTCGAGCTGAATTAGGGAATCCTGGATCTTTAATTGGTGATGATCAAATTTATAATACCATTGTAACAGCTCATGCTTTTATTATAATTTTTTTTATAGTTATACCAATCATAATC
>13f7338ab5f6315d1b09dd5872d3e4f9	AGCTTGAGCCGGTATAGTCGGAACTTCCCTAAGTATTTTATTTCGAACAGAATTAGGACATCCTGGTGCCTTAATTGGTGATGAGCAAATTTATAATGTAATTGTTACAGCTCATGCTTTGTTATATTTTTTTTTATAGTAATAGCAATTATAATT
>2b261c20c0b7f9588a275f3549177e84	AATATGAGCTGGAATAATTGGTACATCATTAAGAATATTAATTCGTTTAGAATTAAGAACTATTAAAAACCTTATTGGTAATGATCAAGTTTATAATGTAATTGTTACAGCACATGCTTTTATTATAATTTTTTTTATAGTTATACCAATTTTAATT
>6010b7054c619033560d5a8e40041ddf	AATTTGAGCAGGAATAGTAGGAACCTCATTAAGTCTATTAATTCGAGCTGAATTAGGGAATCCTGGTTCTTTAATTGGAGATGATCAAATTTATAATACTATTGTCACAGCTCATGCTTTTATTATAATTTTTTTTATAGTTATACCTATTATAATC
>af3f3bef905fa6d5971382f59769dc33	AATTTGAGCTGGTATGCTTGGGACTAGTTTAAGAATCTTAATTCGACTTGAGTTAGGCCAACCAGGTTTATTTTTAGAAGATGACCAAACATATAACGTTATCGTTACCGCTCACGCTTTTATTATAATTTTTTTTATAGTAATACCAATTATAATT
>b645d928d8a872f9077a3a03b5930e12	AAGCTGAGCTAGAATATTAGGAACTTCTCTTAGTTTAATTATTCGAGCTGAATTAGGACATCCCGGATCATTAATTGGGAATGATCAAATTTATAATACTATTGTAACTGCACATGCTTTTATTATAATTTTTTTTATAGTTATACCTATTATAATT
>f9e59c14a8580278b82e5757fe87ee20	TATTTGATCAGGATTAATTGGAATAATAATAAGATTAATTATTCGTTTAGAATTATCCAGATCTAATTCAATTTTAAATAACGATAAATTATATAATGTAATTGTTACTTCCCATGCATTTATTATAATTTTTTTCATAACTATACCAATTATAATT
>b6243ed1de4b98f3909c1570cd716747	TGCTTGATCAGGAATAGTAGGAACCTCCCTAAGTATATTAATTCGATCAGAATTAGGAAACCCAGGGGCCTTAATTGGAGACGACCAAATCTATAATGTAATTGTTACTGCACATGCATTTATTATAATTTTCTTCATAGTTATACCAATTATAATT
>5637e2a4f42de121bd2a2bb4211bcb3e	AGCTTGAGCTGGAATAGTGGGAACGTCTCTTAGAATTTTAATTCGAGCAGAATTAGGACACCCCGGAGCATTAATTGGAGATGATCAAATTTATAATGTTATTGTTACTGCTCATGCTTTTATTATAATTTTTTTTATAGTAATACCAATCATAATT
>b06207b5b9acc23fbac6aa1ae608cf92	TGCATGATCAGGAATAGTAGGAACCTCCTTAAGACTTTTAATTCGTGCTGAATTAGGTACCCCTGGATCTCTAATTGGTGATGACCAGATTTATAATGTTATTGTTACCGCTCATGCTTTTATTATAATTTTCTTTATAGTAATGCCTATTATAATT
>165a5ae6c49c3550230232a223aa8a93	AGCCTGAGCTGGAATAGTAGGAACATCTTTAAGAATTCTTATTCGAGCTGAATTAGGTCACCCAGGAGCCTTAATTGGAGATGATCAAATCTATAATGTAATTGTAACTGCTCATGCATTTGTTATAATTTTTTTTATAGTTATACCTATTATAATT
>82b915e9d510ffb1d33b084b4127e8e3	GATATGATCAGGAATAATTGGATCATCCTTAAGAATTTTAATTCGGTTAGAATTAAGACAAATTAATTCCATTATTAATAATAACCAATTATATAATGTAATTGTCACAATTCATGCCTTTATTATAATTTTTTTTATAACTATACCAATTGTAATT
>b6870198eae6e1ba6634859ab364c16c	TGCTTGAGCAGGAATAATCGGTACCTCATTAAGAATATTGATTCGTTCAGAATTAGGGAATTCCGGAGCCTTAATTGGAGACGATCAAATTTATAATGTAATTGTAACAGCTCATGCATTTATTATAATTTTTTTTATAGTAATACCTATTATAATT
>cce6258c6b0b4a32670c1e6829599234	TGGTTTTGCAGGTATTTTTGGGACTTTTTTATCTATTATTAACGTATGCAATTAGCTATACCAAATAATATGAGTTTATTAATAATTGACAATATTATAATACTGTTATAACAGCTCATGGTTAGTTATGATTTTTTTTTTTATTATGCCCGTCTGATT
>2310a9ec39c46296dc92ffab31b8e698	TATCTGATCAGGTATAATTGGATCATCTTTAAGAATTTTAATTCGTCTAGAATTAAGACAAATTAATTCTATTATTAATAATAATCAACTATATAATGTAATTGTTACAATTCACGCTTTTATTATAATTTTTTTTATAACTATACCAATTGTAATT
>5aa45c89b637122d932ba7b5e79976fd	AATCTGAGATAGAATACTCGGTCTATCTTTAAGACTTTTAATTCGATTAGAATTAAGAATTCCTGGATCATTAATTGGAAATGACCAAATTTTTAATTCAATTGTTACAGCCCACGCTTTTATTATAATTTTTTTTATAGTTATACCTATTATAATC
>bdaef66d2fc3c19342687f7d57068f0c	AATTTGAGCAGGAATAGTAGGAACATCATTAAGTTTATTAATTCGAGCTGAATTAGGAAATCCTGGATCTTTAATTGGTGATGATCAAATTTATAATACTATTGTAACAGCTCATGCTTTTATTATAATTTTTTTTATAGTTATACCTATTATAATT
>dfa6d8555c7fcece2255cdc5f02d4a13	AATTTGAGCAGGTATAGTTGGAACATCTTTAAGATTATTAATTCGTGCCGAACTAGGTAATCCTGGATCTTTAATTGGTGATGACCAAATTTATAATACTATTGTAACAGCACATGCTTTTATTATAATTTTTTTTATAGTTATACCTATTATAATT
>a355fef256187e85afe0eca2aae94604	TATTTGAGCCGGTATAGTAGGAACAAGACTAAGTATTTTAATTCGTATTGAACTAGGCCAGCCCGGCCTTTTCCTAGAAGATGACCAAACCTATAATGTCATTGTAACAGCTCACGCTTTTATTATAATTTTTTTCATAATTATACCAATCATAATT
>1d19bc0ed31715ccac4f5f2f8b41ea05	TGCTTGATCAGGAATGCTAGGAACTTCTTTAAGTATGCTTATTCGAGCAGAATTAGGACGACCAGGTACATTTATTGGAGATGACCAAATTTATAACGTAATTGTTACAGCTCATGCCTTTATTATAATTTTTTTCATAGTTATACCTATTTTAATT
>3f1e2654186eafc3ff0bb0011e08ff48	AATTTGAGCAGGTATAGTAGGAACATCTTTAAGATTATTAATTCTTGCTGAATTAGGAAATCCTGGATCATTAATTGGTGATGATCAAATTTATAATACTATTGTGACAGCTCATGCTTTCATTATAATTTTTTTCATAGTTATACCTATTATAATT
>55ccf2b9ee6751f7338c0068128ab53b	AGCTTGATCAGGAATAATTGGAACTTCATTAAGAATTTTAATTCGTACTGAATTAGGTCACCCTGGATCATTAATTGGAAATGATCAAATTTATAATGTTATTGTTACAGCTCATGCTTCTATTATAATTTTTTTTATAGTAATACCAATTATAATT
>80726700545941f4499e6ec5c7d14b22	AATTTGATCAGGAATCATAGGAACTTCTTTAAGAATATTAATTCGAGCAGAATTAAGAACTCCTGGAACATTAACTCAAAATGATCAAATTTTTAATACCATTGTAACCTTACATGCTTTTATTATAATTTTCTTCATAGTTATACCTATGATAATA
>b6e3050ea5b01e25952d8033e05eebad	AGCTTGAGCCGGTATAGTCGGAACTTCTCTAAGTATTTTAATTCGAGCAGAATTAGGACATCCTGGTGCCTTAATTGGTGATGACCAAATTTATAATGTAATCGTTACAGCTCATGCTTTTGTTATAATTTTTTTCATAATAATACCAATTATAATT
>d03d6846fe8c2be783c3cf838373646d	GGCATGATCAGGAATAATTGGAACATCTATAAGATTAATAATTCGTACTGAATTAGGAAATTCCGGATCTTTAATTGGAGATGATCAAATTTATAATGTTATTGTTACAGCTCATGCTTTTATTATAATTTTTTTTATGGTTATACCTATTATAATT
>813e264f29a65c9cbf73028102b09eb0	AATCTGAGCAGGAATAGTTGGAACTTCTCTTAGAATATTAATTCGGTTAGAATTAGGAACACCTAATAATTTAATTGGTAATGATCAAATTTATAATGTAATTGTAACTGCTCATGCCTTTATTATAATTTTTTTTATAGTAATACCTATTCTTATT
>1c5f0ffee1aaef73431f8fc297ae7877	AATTTGAGCTGGGATAGTGGGAACATCCCTAAGAATAATTATTCGAACAGAATTAGGAACAATAGAATCCCTCATTAAAAATGATCAAATTTATAATGTATTAGTAACTGCCCATGCTTTTATTATAATTTTTTTTATGGTAATACCAATTATAATT
>329fc2ade94a907283350249fb800f9a	AGCATGATCCGGAATAGTAGGGACTGCTCTAAGTATATTAATTCGAGCTGAATTAGGACATCCTGGAACTTTTATTGGAGATGACCAAATTTATAATGTGATTGTAACAGCACATGCTTTTATTATAATTTTTTTTATAGTTATACCTATTTTAATT
>c643254fd89e31fd857c407441231551	AATTTGAGCAGGAATAGTAGGAACATCTTTAAGTTTATTAATTCGGGCAGAATTAGGAAACCCCGGATCTTTAATTGGAGATGATCAAATTTATAATACTATTGTCACAGCTCATGCTTTCATTATATTTTTTTTATAGTAATACCAATTATAATT
>cd8fbe19b7e022f72f84a9253b5fcf04	GGCCTGAGCAGGAATAATTGGAACTTCTTTAAGAGTTCTTATTCGAACTGAACTAGGGCATCCTGGGGCACTAATTGGAAATGACCAAATTTATAATGTAATCGTTACTGCTCATGCTTTTATTATAATTTTTTTTATAGTAATGCCAATTATAATT
>13e38238cf557e1d80cb2602aa168025	TATTTGAGCTGGAATAGTGGGAACTTCTTTAAGTTTATTAATTCGTGCAGAATTAGGAAATCCTGGATCTTTAATTGGTGATGATCAAATTTATAATACTATCGTAACTGCTCATGCTTTTATTATAATTTTTTTTATAGTTATACCTATTATAATT
>3a63487034b4b0a2ba605f80e8a0de85	TATTTGAGCAGGAATAGTAGGTACATCTTTAAGTTTATTAATTCGAGCTGAATTAGGTAATCCAGGATCTCTCATTGGTGACGATCAAATTTATAACACTATTGTCACGGCTCATGCTTTTATTATAATTTTTTTTATAGTTATACCGATTATAATT
>70ee971f14cb64e07a647e9e6f2c8aef	AGCCTGAGCTGGAATAGTTGGAACTTCATTAAGAATTTTAATTCGTGCAGAGTTAGGCCACCCTGGAGCTTTAATTGGTGATGATCAAATTTATAATGTAATTGTTACTGCTCACGCATTCGTAATAATTTTTTTTATAGTAATACCTATTATAATT
>bf610bd91f8086dd602abfbbc6606d37	TATTTGATCAGGATTAATTGGAATAATAATAAGATTAATTATTCGTTTAGAATTATCTAGATCTAATTCAATTTTAAATAATGATCAATTATATAATGTGATTGTTACTTCCCATGCATTTATTATAAGTTTTTTCATAACTATACCAATTATAATT
>146d597fb3ec8c5e4a6d2611d9a148e0	GGCATGGTCAAGAATAATTGGAACGTCTCTTAGAATATTAATTCGATCAGAATTAGGTTGTCCTAATGCATTAATTGGTAATGATCAAATTTACAATGTAATTGTAACAGCCCACGCATTTATTATAATTTTCTTTATAGTTATGCCAATTATAATC
>33d73c46f8040bdcb62e09a9721afbc6	AGCCTGATCAGGCATAGTAGGGACATCTTTAAGACTACTTATTCGAGCTGAATTAGGTCAACCAGGTTCACTTATTGGAGATGACCAGATTTATAATGTTATTGTAACAGCTCACGCTTTTGTAATAATTTTCTTTATAGTAATGCCCATTATAATT
>c08c30efcabc0393d6acb31abe9b73b3	AGCCTGAGCAGGAATAGTAGGTACTTCTTTAAGAATTTTAATTCGAACTGAACTAGGACATCCTGGAGCATTAATTGGAAATTATCAAATTTATAATGTAATTGTTACAGCTCATGCTTTCGTTATAATTTTTTTTATAGTAATACCAATTATAATT
>cc346a1aae396b89005a2f698e8f3ef8	AATATGATCAGGAATAATTGGATCATCCTTAAGAATTTTAATTCGATTAGAATTAAGACAAATTAATTCCATTATTAATAATAACCAATTATATAATGTAATTGTCACAATTCATGCCATTATTATAATTTTTTTTATAACTATACCAATTGTAATT
>4bd12ae8cadc1cd0a29dfca0aba1af26	AGTATGATCAGCTATAGTAGGGACAGCCTTTAGGGTTTTAATTCGATTAGAGCTTGGGCAACCAGGAAGATTTATTGGAGATGATCAAATCTATAATGTTTTAGTCACGGCTCATGCTTTTATTATAATTTTTTTTATAGTAATGCCTATTATAATT
>f5a3ce06bffb573b14118961f05a5c43	GGCTTGATCTGGAATAGTGGGAACTTCTCTTAGAATTATTATTCGAACTGAATTAGGGCACCCAGGAGCATTAATTGGTAATGACCAAATTTATAATGTTATTGTTACAGCTCATGCTTTTATTATAATTTTTTTTATAGTTATACCTATTATAATT
>3bca94047e3b3b7c075c99297ab63021	TGGTTTTGCAGGTATTTTTGGAACTTTTTTATCTATTATTAACGTATGCAATTAGCTATACCAAATAATATGAATTTATTAATAATTGACAATATTATAATACTGTTATAACAGCTCATGGTTAGTTATGATCTTTTTTTTTATTATGCCTGTCTGATT
>b0dd75d10799baeb0a5c5b1dca5a7078	GGCTTGAGCCGGAATAATTGGAACTTCATTAAGAATTTTAATTCGAGCCGAATTAGGACATCCAGGGGCATTAATTGGCGATGATCAAATTTATAATGTTATTGTAACTGCCCATGCATTTATTATAATTTTTTTTATAGTTATACCTATCATAATT
>b63076e790b97fc8b25cf2978e8e0f65	AATATGATCAGGAATAATTAGATCATCCTTAAGAATTTTAATTCGATTAGAATTAAGACAAATTAATTCCATTATTAATAATAACCAATTATATAATGTAATTGTTACAATTCATGCTTTTATTATAATTTTTTTTATAACTATACCAATCGCAATT
>27ae17b793618805ce64c6ee21421276	AGCTTGATCAGGAATAGTAGGAACTTCTTTAAGAATTCTTATTCGAGCTGAATTAGGACATGCCGGTTCATTAATTGGTGACGACCAAATTTATAATGTAATTGTTACCGCCCATGCTTTTGTAATAATTTTCTTCATAGTTATACCAATTTTAATT
>19338f1552c8d4ea033b86c678c62118	GATTTGATCAGGATTAATTGGATTATCACTAAGAATAATTATTCGTATTGAATTAAGACAATCCTTATCAGTATTTTGTAATGATCAATTATATAACAGAATTGTTACAGCTCATGCTTTCATTATAATTTTCTTTATAACTATGCCTATTCTTATT
>2eb772c6c60a9c00bfcad7f54ea25d5e	TGGTTTTGCGGGTATTTTCGGGACTTTTTCACCTATTATCAACGTATGCAATTAGCTATACCAAATAATATGAGTTCATTAATAACTGACAATATTATAATACTGTTATAACAGCTCATGGTTAGTTATGATTTTTTTCCTTACTATGCCTGTATGATT
>4cc91554abc3fd87c1b8983d3dffe87b	AATTTGAGCAGGAATAGTAGGAACATCTTTAAGTCTATTAATTCGAACTGAATTAGGAAATCCTGGCTCTTTAATTGGTGATGATCAAATTTATAATACTATTGTAACAGCTCATGCTTTTATTATAATTTTTTTTATAGTTATGCCTATTATAATT
>a081064f7d9b10d611d3caa45c9f8e82	AGCTTGATCAGGAATAGTAGGTGCTTCATTAAGAAGTTTAATTCGAACTGAACTTGGACAACCAGGTTATTTAATTGGAGATGATCAAACATATAATGTTATTGTTACAGCTCATGCTTTTATTATATTTTTATAGTTATACCCATTATAATT
>abc606a309717ded4dcf98128fec779b	AATTTGAGCAGGAATAGTAGGAACATCTTTAAGATTACTTATTCGAGCTGAATTAGGAAATCCAGGATCATTAATTGGAGATGATCAAATTTATAATACTATTGTAACAGCTCATGCATTTACTATAATTTTTTTTATAGTTATACCAATTATAATT
>be5c210717881cbad0d2e2e061c0fdbe	GGCATGGGCAGGAATAGTAGGAACATCATTAAGAATTTTAATTCGAGCAGTACTTGGACATCCGGGGGCACTTATTGGGGATGATCAAATTTATAATGTAATTGTAACAGCTCATGCATTTATTATAATTTTCTTTATGGTTATACCTATTATAATT
>ec433d3256f90d0f723d5a26d61cf8a9	GGCTTGAGCCGGAATAATTGGAACTTCTTTAAGTATTTTAATTCGTGCAGAGTTAGGTCACCCTGGAGCTTTAATTGGAGACGATCAAATTTATAATGTTATTGTAACTGCACATGCTTTTGTAATAATTTTTTTTATAGTTATACCTATTATAATT
>e17ff34d1af59422890b01fe4432316b	TGCTTGAGCCGGAATAGTAGGTACATCCCTAAGAATTTTAATTCGTGCTGAATTAGGACATCCTGGAGCATTAATTGGAGATGATCAAATTTATAATGTAATTGTTACAGCTCATGCTTTTGTAATAATTTTTTTTATAGTAATACCAATCATAATT
>40dfc2d81afd8ac1aa1f2f26338c6eaa	TATTTGGTCAGGATTAATCGGAATAATAATAAGATTAATTATCCGTTTAGAATTATCTAGATCTAATTCAATTTTAAATAATGATCAATTATACAATGTGATTGTTACTTCCCATGCATTTATTATAATTTTTTTTATAACTATACCAATTATAATT
>fb8dbb917847996c79b6695869400a5f	AATCTGAGCAGGAATAGTAGGAACATCATTAAGACTACTTATTCGTGCTGAACTTGGAACTCCAGGATCATTAATTGGAGATGATCAAATTTACAATACTATTGTAACAGCTCATGCTTTTATTATAATTTTTTTTATAGTTATACCAATTATAATT
>63f2d5ffc6f19582ec6a358ba45ace55	TGCTTGAGCGGGAATAGTTGGCACTTCATTAAGAATATTGATTCGTTCAGAATTAGGGAATTCCGGAGCTCTAATTGGAGACGATCAAATTTATAATGTAATTGTAACAGCTCATGCATTTATTATAATTTTTTTTATAGTAATACCAATTATAATT
>98ab1e63628932409e17361109f832dd	TGTTTGAGCAGGAATAATAGGAATATCTCTAAGAATATTAATTCGATTTGAATTAAGAAGAATTTCTAACCTAATCGAAAATAATCAAATTTATAATGTTATTGTAACAGCTCATGCATTTATTATAATTTTTTTTATAGTAATACCAATTTTAATT
>16527e8d7805100188d45e23f489c3be	AATTTGAGCAGGAATAGTAGGAACATCTCTTAGTCTTTTAATTCGAGCTGAATTAGGAAACCCAGGATCTTTAATTGGAGATGATCAAATTTATAATACTATTGTAACAGCTCATGCTTTTATTATAATTTTTTTTATAGTTATACCTATTATAATT
>68f3bb7d484e4c7f9f244d69b9734f8f	AATTTGATCAGGCATAGTAGGAACTTCTCTCAGCCTACTTATTCGACTCGAATTGGGCACCCCTAATAATTTAATTGGAAATGATCAAATTTACAATGTAATTGTTACTGCTCATGCCTTTATTATAATTTTTTTTATAGTTATACCTATTTTAATT
>b018937c9b5803d85baf510aed34ae7c	GATTTGAGCAGGAATAGTGGGAACATCATTAAGATTATTAATTCGAGCAGAATTAGGAACCCCAGGATCTTTAATTGGAGATGATCAAATTTACAATACCATTGTTACAGCCCATGCATTTATTATAATTTTTTTTATAGTTATACCAATTATAATT
>d3b8d8eb5dcf88643e6b062a9355c4ae	ACCCTGAGCAGAAATAGTAGGAACTTCTTTAAGAATTTTAATTCGAACTGAATTAGGACATCCTGGAGCATTAATTGGAAATTACCAAATTTATAATGTACTTGTTACAGCTCATGCTTTTATTATAATTTTTGTTATAGTAATACCAATTATATTT
>edcb209804c46bec7e5c32aa21d25253	AATTTGAGCAGGTATAATTGAAACATCCCTAAGAATTCTAATTCGAGCAGAATTAGGAAGACCCGGTTCCTTAATTGGTAATGATCAAATTTATAATGTAATTGTAACAGCTCATGCTTTTATTATAATTTTTTTTATAGTAATACCTATTATAATT
>567fcb363cc46411b46d9b76b7fc0f80	AGTATGATCTGGAATAGTAGGAACCTCTCTTAGAATTTTAATTCGAATAGAATTAGGGCATCCTGGAGCTTTAATTGGAGACGATCAAATTTATAATGTAATTGTCACTGCACATGCATTTATTATAATTTTTTTTATAGTTATACCTATTATAATT
>8a7eaea6b10e754483276deac47e2303	ATCTTGATCTGCTATAGTTGGAACAGCTATAAGAGTATTAATTCGAATGGAGTTAGGACAATCTGGAATATTTTTAGGAGATGACCATTTATATAATGTAGTAGTTACAGCTCATGCTTTTGTTATAATTTTTTTTATAGTAATACCAATTTTAATT
>917575cf4cea25c92334337d34c1dff7	AGCTTGAGCTGGAATAGTAGGAACTTCTTTAAGTATTCTAATCCGAATAGAATTAGGCCATCCTGGAGCTTTAATTGGAGATGACCAAATCTATAATGTAATTGTAACTGCTCATGCATTTGTAATAATTTTCTTTATAGTAATACCTATTATAATT
>16bdfb1b46a262ed882ce9034bce3969	GGCTTGAGCGGCTATAGTCGGAACAGCTATAAGGGTGTTAATTCGAGTTGAGTTAGGTCAGCCTGGGAGATTTATGGGTGATGATCAGCTTTATAATGTTATTGTAACTGCACATGCGTTTATTATGATTTTTTTTATAGTAATACCTATTTTAATT
>add768f3d6d94a02170fbe9bd4a8057d	AATCTGAGCAGGAATAGTAGGGACTTCTTTAAGCTTGCTTATTCGAGCAGAATTAGGTAATCCAGGATCTTTAATTGGAGATGATCAAATTTATAATACTATTGTAACAGCTCATGCTTTTATTATAATTTTTTTTATAGTTATGCCTATCATAATT
>1420a5b1db3a75ff2dd654bc2d668ddd	AATTTGAGCAGGAATAGTAGGAACATCTTTAAGATTATTAATTCGAGCTGAATTAGGTAACCCCGGATCCTTAATTGGGAATGATCAAATTTATAATACCATCGTTACAGCACATGCATTTATTATAATTTTCTTTATAGTAATACCAATTATAATT
>80a272c9362ed1052eb406cb07b3e968	AGCTTGATCAGGAATAGTAGGTGTTTCATTAAGAATTTTAATTCGAACTGAACTTGGACAACCAGGTTATTTAATTGGAGATGATCAAACATATAATGTTATTGTTACAGCTCATGCTTTTATTATATTTTTTTTATAGTTATACCCATTATAATT
>1b13a69e1a567d7a1a8f5a58ebeccd5f	TGCTTGAGCTGCTATAGTTGGGACTGCTATGAGAGTATTAATTCGAGTTGAATTAGGTCAACCTGGAAGATTTATAGGAGATGATCAATTATATAACGTTATTGTTACTGCTCATGCTTTTGTAATGATTTTTTTTATAGTTATACCTATTTTAATT
>479563396903d92a4911c5fb8ff55944	GGCTTGAGCCGGGATAGTCGGTACTTCTTTAAGAATTTTAATTCGTATAGAATTAGGACATCCTGGGGCATTAATCGGAGATGACCAAATTTATAATGTAATTGTTACAGCACATGCTTTTGTAATAATTTTTTTTATGGTAATACCTATTATAATT
>eb57b0542834236374f2ce24c9bb2606	AGCCTGAGCTGGAATAGTAGGAACTTCTTTAAGAATTTTAATTCGAGCTGAATTAGGGCATCCTGGCGCTTTAATTGGAAACGATCAGATTTATAATGTAGTAGTGACTGCACATGCCTTTATTATAATTTTTTTTATAGTAATGCCTATTATAATT
>ced4c2dd6a81652db6bdd1c99205a833	TATTTGAGCAGGAATAATTGGAGCTTCAATAAGATTAATTATTCGAATAGAATTAGGAAATCCTGGTTATTTAATTAATAATGATCAAATTTATAATTCATTTGTAACTGCCCATGCTTTTATTATAATTTTTTTTATAGTTATACCAATTATAATT
>e968827232fccbc667e6fe0a710f293c	GGCTTGATCTGGAATAGTTGGAACTTCTCTAAGTATTTTAATTCGAGCTGAACTAGGTCATCCTGGAGCCTTAATTGGAGATGATCAAATTTATAATGTAATTGTAACAGCTCATGCATTTGTTATAATTTTTTTTATAGTTATACCTATTATAATT
>54012440ce9cab6de0d11c463707b251	AGCTTGAGCAGGAATAGTAGGAACTTCCTTAAGAATTTTAATTCGTACTGAATTAGGACACTCCAGAGCCTTAATTGGAAATGATCAAATTTATAACGTAATTGTCACAGCTCCAGCTTTTATTGTATTTTCTTTTATAGTAATACCAATTTTTATG
>5d8e5ead3b952bec26d2c97e1a979b9b	TTCTATTTCTGGCGCAGCTGGAATGGTTCTTTCTATACTTATACGTATTACTTTATTTCAACCAAATGATAACTTATTAGAAAATAATTACCAATTATACAATGTTATTGTTACAGGTCATGCTTTTATTATGATTTTTTTTATGGTAATGCCAACTTTAATT
>be99b586b0e012aebb19ad8ca4faddd1	TATTTGATCAGGATTAATTGGAATAATAATAAGACTAATTATTCGTTTAGAATTATCCAGATCTAATTCAATTTTAAATAATGATCAATTATATAATGTAATTGTTACTTCCCATGCATTTATTATAATTTTTTTCATAACTATACCAATTATAATT
>ea5ce4c906b8724c74877dad57a1b7ef	TATTTGATCAGGATTAATTGGAATAATAATAAGATTAATTATTCGTTTAGAATTATCTAGATCTAATTCAATTTTAAATAATGATCAATTATATAATGTGATTGTTACTTCTCATGCATTTATCATAATTTTCTTTATAACTATACCAATTATAATT
>ec533d63e17b46a9f86d6dca0b129b4d	GGCTTGAGCAGGTATAGTGGGAACGTCTCTAAGAATTCTAATCCGAGCTGAATTAGGTCATCCAGGTGCTTTAATTGGTGATGACCAAATTTATAATGTTATTGTTACAGCTCATGCTTTTATTATAATTTTTTTTATAGTTATACCAATTATAATT
>f3b0200e4e0bc36b8fec7d4393973dd6	GGCTTGAGCTGGAATAGTAGGAACTTCTTTAAGAATTTTAATTCGTGCTGAATTAGGAAATCCTGGAGCATTAATTGGTGATGACCAAATTTATAATGTTATTGTCACTGCTCATGCATTTGTAATAATTTTTTTCATAGTTATACCTATTATAATT
>5c60f56d801c26770bcc4e926db980c2	AGCATGATCAGGAATAGTGGGAACTTCTTTAAGAATATTAATTCGTACTGAATTAGGTAATCCTGGTAGATTAATTGGAGACGATCAAATTTATAATACTATTGTAACAGCCCATGCTTTTATTATAATTTTTTTTATAGTAATACCAACTTTAATC
>325f44d7e8b2f43f2a09f1a77874ce5c	AGCTTGATCAGGAATGGTGGGGACTTCTTTAAGAATGCTTATTCGAGCAGAATTAGGACGACCTGGAACATTTATTGGTGACGACCAAATTTATAATGTAATTGTTACAGCTCACGCATTTATTATAATTTTTTTCATAGTTATACCTATTTTAATT
>a56dba072d79ae4380111c80d4cdb780	AATTTGATCAGGAATAGTAGGAACTTCATTAAGAATATTTATTCGATTAGAATTAAGAACTGTAAAAAATTTAATTGGAAACGATCAAATTTATAATGTAATTGTAACAGCTCATGCTTTTATTATAATTTTTTTTATAGTTATACCTATTTTAATT
>cafd9867ebaaf40fd7af794da713b812	AATATGATCAGGAATAATTGGATCATCCTTAAGAATTTTAACTCGATTAGAATTAAGACAAATTAATTCTATTATTAATAATAACCAATTATATAATGTAATTGTTACAATTCATGCTTTTATTATAATTTTTTTTATAACTATACCAATCGTAATT
>e9a22e1e8727da0acb328526987eebe2	AATTTGATCAGGACTTGTAGGAACAAGTTTAAGATTATTAATTCGTGCCGAATTAGGTCAACCAGGTTCATTAATTGGAGATGATCAAATTTATAATGTAATTGTTACAGCACATGCTTTTATTATAATTTTTTTTATGGTTATGCCAATTGTTATT
>eaac952e0d12446d82369d2ac2aad7ba	TGCTTGAGCTGGAATAGTAGGTACCTCCCTTAGTATCTTAATTCGAGCTGAATTAGGTCACCCTGGAGCATTAATTGGAGATGATCAAATTTATAATGTAATTGTAACAGCCCATGCTTTTGTAATAATTTTTTTCATAGTTATACCAATTCTTATT
>188c8d8461441daafe346a815abf62ec	TATATGATCTGGAATTATTGGTTTATCTTTAAGAATAATTATTCGATTAGAACTTGGGTGTCCTGGTTCATTAATTGGAAATGATCAAATTTATAATTCAATTGTAACTACACATGCTTTTATAATAATTTTTTTTTTTGTAATACCTGTAATAATA
>4314009569ec5373bc214881649903c6	GGCCTGAGCAGGAATAATCGGAACCTCTCTAAGAATATTAATTCGAGCTGAATTAGGGCATGCTGGTTCTTTAATTGGAAATGACCAAATTTATAATGTTATTGTTACTGCTCATGCATTCATTATAATTTTTTTTATAGTAATACCAATTATAATT
>a1b25389140c8b756fda46f13872607f	GGCCTGGTCTGGAATAGTAGGCACATCTTTGAGTATACTTATTCGAACAGAACTGGGAAATCCAGGTTCTTTAATTGGAGATGACCAAATTTATAACACAATTGTAACAGCCCATGCTTTTATCATAATTTTTTTTATAGTTATACCAATTATAATT
>9333d8aeb6d6a513f57aaabc54f44b4e	AATTTGAGCAGGAATGGTAGGAACATCTTTAAGATTATTAATTCGAGCTGAATTAGGTAACCCTGGGTCTTTAATTGGGAATGATCAAATTTATAATACTATTGTCACAGCACATGCATTTATTATAATTTTTTTTATAGTAATACCAATTATAATT
>6202af0d5798f9d512e64f57baf1c4de	AATCTGAGCAGGAATAGTAGGAACTTCTTTAAGTTTATTAATTCGAGCAGAATTAGGAAATCCAGGATCGTTAATTGGAGACGATCAAATTTATAATACTATTGTCACAGCTCATGCTTTTATTATAATTTTTTTTATAGTTATACCTATTATAATT
>340e3f53bcb6e506c29e88b8421f7360	GGCTTGATCCGGAATAGTAGGAACTTCCCTAAGTATACTAATTCGAGCAGAATTGGGTCACCCAGGAACTTTTATTGGAGATGACCAAATTTATAACGTGGTAGTAACCGCACACGCTTTTATCATAATTTTCTTTATAGTAATACCTATTTTAATT
>d9d534f1eabcbafe79a2d548786e2911	AGCATGATCAGGTATAGTCGGAACTTCATTAAGAATACTAATTCGTACCGAATTAGGAAACCCGGGAAGCTTAATTGGAGATGACCAAATTTATAATACTATCGTAACAGCCCACGCTTTTATTATAATTTTTTTTATAGTTATACCAACTTTAATT
>5be1609293f5807e5fdd9cf787ce3966	TGCCTGATCAGGAATAGTAGGTACTTCCCTTAGTATTCTTATTCGAGCTGAATTAGGACATGCTGGTTCTTTAATTGGAGATGACCAAATTTATAACGTAATTGTAACGGCTCATGCTTTTGTAATAATTTTTTTTATAGTAATGCCAATTTTAATT
>f304908fe697ec460015565d8604ed95	TATTTGAGCCGGTATAGTTGGTACTTCTTTAAGACTTCTAATTCGAGCTGAATTAGGAAACCCCGGATCTTTAATTGGTGATGATCAAATTTATAATACTATTGTAACTGCTCATGCTTTTATTATAATTTTTTTCATGGTTATACCTATTATAATT
>3ffd503c9fea5f679e204e3ed0cbc023	AATTTGAGCAGGCATAGTAGGAACTTCATTAAGAATTTTAATTCGAACAGAACTAGGACACACTGGTGCATTAATTGGAGATGATCAAATTTATAATGTAATTGTAACAGCACATGCATTTATTATAATTTTTTTATAGTTATAACTATTATAATT
>5f3e63a1de7df415d0bb971a70be950f	CATTTGATCAAGCTTAATTGGAACATCATTAAGTATAATTATTCGAATTGAACTAAGAACACCAGGATCATTTATAGGAAACGATCAAATTTATAACTCAATTGTTACTGTTCATGCCTTTATTATAATTTTTTTTATAGTAATACCAATTATAATT
>b99642e68d372e26f5ef060b69dd2bb5	TATTTGATCCGGATTAATTGGAATGATAATAAGATTAATTATTCGTCTATAATTAACCAGATCTAATTCAATTTTAAATAACGATCAATTATATAATGTAATTGTTACTTCTCATGCATTTATTAATTTTTTTTATAACTATACCTATTATGATT
>cc6babec8c581ceaf7918d5b01296965	AATTATATCTGGTATGCTTGATAAAGTAATATTATTATTATTAATAGATTATAATTCGTATTGAATTAGGTCAAGCAGGTTCTTTTATTGGAGATGATCAAATTTATAATGTGCTTTTATTATAATTTTTTTTATAGTTATACCAATTATGATT
>d2b07781bc1e2b5dbda16d36faed9321	AGCATGAGCAGGAATAGTAGGAACATCACTAAGAGTGTTAATTCGAACAGAACTAGGCACCCCAGGAAGTCTAATTATAGATGATCAAATTTTCAACACTATTGTTACAGCTCATGCCTTTATTATAATCTTTTTTATAGTTATGCCAATTCTAATT
>eb03bf7a4fc35cfc4de559acd8084c8e	TGCTTGATCTGGGATAGTAGGAACTTCCTTAAGTATCCTAATTCGGGCTGAATTAGGCCACCCAGGATCATTAATCGGAGATGACCAAATTTATAATGTAATTGTTACTGCTCATGCATTTATTATAATTTTTTTTATAGTAATACCCATTATAATC
>3daea43cae8fb03f7fa75b53fe6075ec	AGCATGAGCTGGAATAGTGGGGACATCTTTAAGTATTCTAATTCGGGCTGAACTTGGACACCCAGGAGCTTTAATTGGAGACGACCAAATTTACAATGTAATTGTTACAGCACACGCTTTTGTAATAATTTTTTTTATAGTTATACCTATTATAATT
>25504f86cad6660eafd1a73420a70609	GGCTTGAGCAGGAATAGTAGGAACTTCTTTAAGAATCTTAATTCGAGCAGAATTAGGACATCCTGGAGCATTAATTGGTGATGATCAAATTTATAATGTGATTGTAACAGCTCATGCTTTTATTATAATTTTCTTTATAGTTATACCTATTATAATT
>c59a0bb6909193002e8e819db45e5d40	GGCTTGAGCCGGAATAGTAGGAACATCCCTTAGAATCCTAATTCGAATAGAATTAGGACACCCTGGAGCCTTAATTGGAGACGATCAAATTTATAATGTAATTGTTACAGCCCATGCTTTTGTAATAATTTTTTTTATAGTAATACCTATTATAATT
>c77fd74130341d8a539722c9fa1a3e16	TGCATGATCAGGAATAGTAGGAACCTCCCTTAGAATACTAATTCGTTCAGAACTTGGAAATCCTGGAGCTTTAATTGGAGATGATCAAATTTATAATGTAATTGTTACTGCCCATGCATTTATCATAATTTTCTTTATAGTTATACCAATTATAATC
>8d4504790b3888193353b1172368c527	AGCTTGATCAGGAATAGTCGGCACATCCCTAAGTATTTTAATTCGAACAGAATTAGGACAACCAGGGTATCTTATTGGAGATGATCAAACATATAATGTAATTGTTACTGCACACGCCTTTATTATAATTTTCTTCATAGTAATACCAATTATGATT
>b3e29c46673c951763356da2e4830c00	GGCATGATCAGGAATATTAGGAACTTCTCTAAGAATACTTATTCGAGCAGAATTAGGACGACCTGGAACATTTATTGGAGACGATCAAATTTATAACGTAATTATTACTGCCCACGCATTTATTATAATTTTTTTCATAGTAATGCCAATTTTAATT
>c81281d9de21e1a3dd1f5d93242d92b8	GGCTTGGGCAGGTATAATTGGAACTTCCCTAAGTATTTTAATTCGAGCAGAACTTGGTCACCCGGGAGCATTAATTGGGGATGATCAAATCTATAATGTTATTGTAACAGCTCATGCATTTATTATAATTTTCTTTATAGTTATACCAATTATAATT
>2b71f372ae9b0cd2b1dbec2fc64edc30	ATTATGGGCAGGAATACTAGGAACATCATTGAGATGAATTATTCGAATTGAATTAGGAATACCAGGATCATTTATCGGGGATGATCAAACATATAATGTAATTGTTACAGCCCATGCATTTATTATAATTTTCTTCATAGTAATACCAATTATAATT
>2e652203c65ebb9fd7ae96cb96c3ded5	AATTTGAGCTGGAATAGTTGGAACTTCATTAAGAATAATTATTCGATCTGAATTAAGTATAACAGAATCTTTAATTAAAAATGATCAAATTTATAATGTTTTAGTTACTGCCCATGCTTTTATTATAATTTTTTTTATAGTAATACCTATTATAATT
>2062c4d991fe5e48fd4ad86b35e41806	AGCTTGGGCAGGAATAGTTGGAACTTCATTAAGAATTTTAATTCGAGCTGAACTTGGTCATCCAGGAGCATTAATTGGAGATGATCAAATTTACAATGTTATTGTAACAGCACATGCGTTTATTATAATTTTCTTTATAGTTATACCTATCATAATT
>29d9b6c6c5b9395082251b937bc43782	AGCTTGATCTGGAATAGTAGGAACATCTTTAAGAATATTAATTCGAGCTGAATTAGGTCACCCTGGAACTCTAATTGGTGATGATCAAATTTATAATGTTATTGTTACAGCTCATGCATTTATTATAATTTTTTTTATAGTAATACCTATTTTAATT
>48c0e67be6c00d0e5f4deeb420009981	AGCTTGAGCAGGAATAGTCGGAACTTCTCTAAGAATTTTAATTCGAGCAGAATTGGGACACCCTGGAGCTTTAATTGGTGATGACCAAATTTATAATGTAATTGTTACAGCTCTTGCTTTTGTAATAATTTTCTTTATAGTAATACCTATTATAATT
>57f5636ce051e7ccba17b51a4806c554	AGCCTGATCTGGAATAATTGGAACTGCTTTAAGAATATTAATTCGGTTAGAATTAAGTCATCCCGGATCATTAATTGGAAATGATCAAATTTTTAATGTAATTGTTACTGCCCATGCTTTTATTATAATTTTTTTTATAGTTATACCTATTTTAATT
>f885c9e3922a4819594497404e4a1867	AGCTTGATCAGGAATAGTAGGAACTTCATTAAGAATTTTAATTCGAATTGAATTAGGACATCCTGGAACATTAATTGGTGACGATCAAATTTATAACGTTATTGTAACAGCTCATGCATTTATTATAATTTTTTTCATAGTAATACCTATTATAATT
>967547c712ad0b8e670b1b6f9ea6381c	AGCATGGGCAGGTATGCTAGGAACATCTCTAAGACTCTTAATTCGAGCAGAATTAGGAAATCCTGGTTCACTTATCGGAAATGATCAAATTTATAATGTTATTGTAACAGCCCACGCTTTTATTATAATTTTCTTTATAGTAATACCTATTATAATT
>acbec4a3352892f1755cba09679e2256	AATCTGAGCAGGAATAGTAGGAACATCTTTAAGTCTTTTAATTCGAGCTGAATTGGGTAATCCTGGTTCTTTAATTGGAGATGATCAAATTTATAATACTATTGTAACAGCTCATGCTTTTATTATAATTTTTTTTATGGTTATACCTATTATAATT
>5ace7874faee850b9a4289d6d2cbc53f	AATTTGAGCAGGTATAGTAGGAACATCTTTAAGATTACTAATTCGTGCTGAATTAGGAAATCCCGGATCATTAATTGGTGATGATCAAATTTATAATACTATTGTAACAGCTCATGCTTTCATTATAATTTTTTTCATAGTTATACCTATTATAATT
>45f74e94e51c7ed2d0bcc6337d4ba7ae	AGCCTGATCGGGTATAGTCGGAACTTCTCTCAGTTTGCTAATTCGAGCTGAGCTTGGACAGCCCGGATCACTAATTGGAGATGACCAAATTTATAATGTCATTGTTACAGCACATGCCTTCGTTATAATTTTCTTCATGGTTATGCCAATCATGATT
>67cf1100f43d7c700e9028e0d6f931ad	AATCTGAGCTGGCATAGTCGGTTCTTCACTAAGCTTAATTATTCGCACTGAACTTGGCATACCCGGATCCTTGATCGGAAATGATCAAATCTATAATGTAATAGTAACAGCTCATGCTTTTATCATAATTTTTTTTATAGTTATACCAACTATAATC
>9d6a33fd44ddc9a39127acdaa56a3efd	TATTTGATCAGGATTAATTGGAATAATAATAAGATTAATTGTTCGTTTAGAATTATATAGATCTAATTCAATTTTAAATAATGATCAATTATATAATGTGATTGTTACTTCCCATGCATTTATTATAATTTTTTTTATAACTATACCAATT
>caf3fc787f5f03446b62eead15569e39	ATTATGATCCAGACTATTAGGAACAATAAGAAGAATAATTATTCGAACAGAATTAATTATACCAGGTAGATTAATTAAAAATGACCAAATTTACAATTCAATTGTAACCATTCACGCATTTATTATAATTTTTTTTATAGTTATACCTATTATAATT
>36ee617acabea627591bb06de5084341	AATTTGAGCAGGAATAGTTGGAACATCTTTAAGTCTTTTAATTCGAGTTGAATTAAGAAATCCAGGATCATTAATTGGAGATGATCAAATTTATAATACTATTGTTACAGCTCATGCTTTTATTATAATTTTTTTCATAGTTATACCTATTATAATT
>67eff0478c41ed16eb6785bd3aa92212	AATTTGAGCAGGTATAGTAGGAACTTCTTTAAGATTATTAATTCGAGCAGAATTAGGAAATCCAGGATCATTAATTGGCGATGACCAAATTTATAATACTATTGTAACAGCTCATGCATTCATTATAATTTTTTTTATAGTTATACCTATTATAATT
>29311ff3472372790b8f94a6fb9ef9e4	ATCATGATCAGGAATAGTAGGTACATCTTTAAGTATATTAATTCGAACTGAATTAGGAAATCCTGGCAGATTAATTGGTAATGATCAAATTTATAATTCTATTGTCACTGCTCATGCTTTTATTATAATTTTTTTTATAGTAATACCAATTATAATT
>42b64f228459d8071979a80db1ad78a2	AATTTGAGCAGGAATAGTTGGAACATCTTTAAGTCTTTTAATTCAAACTGAATTAGGAAATCCAGGATCATTAATTGGAGATGATCAAATTTATGATACTATTGTTACAGCTCATGCTTTTATTATAATTTTTTTTTAAAAGTTATACCTATTTTAATT
>167916c4515dac051a0328435dcf7622	TATATGATCTGGAATTATTGGTTTATCTTTAAGAATAATTATTCGATTAGAACTTAGATGTCCTGGTTCATTAATTGGAAATGATCAAATTTATAATTCAATTGTTACTACACATGCTTTTATAATAATTTTTTTTTTTGTAATACCTGTAATAATA
>8a847709b72cad09771f9ee96881eac0	AATTTGAGCAGGAATAGTAGGAACCTCTTTAAGTTTATTAATTCGGGCCGAATTAGGAAATCCAGGTTCCTTAATTGGAGATGACCAAATCTATAACACTATTGTTACAGCTCATGCTTTTATTATAATTTTTTTTATAGTAATACCTATTATAATT
>9c6fb5642aad2f3055df9b61d6f7f315	TATTTGATCAGGATTAATTGGAATAATAATAAGATTAATTATTCGTTTAGAATTATCTAGATCTAATTCAATTTTAAATAATGATCAATTATATAAAGTGATTGTTACTTCCCATGCATTTATTATAATTTTTTTCATAACTATACCAATTATAATT
>730abe3c0b248f6173ebe42bdf94cc4b	TGCTTGAGCTGGAATAGTAGGTACCTCCCTTAGTATCTTAATTCGAGCTGAATTAGGTCATCCTGGAGCATTAATTGGAGATGATCAAATTTATAATGTAATTGTAACAGCCCATGCTTTTGTAATAATTTTTTTTATAGTTATGCCAATTCTTATT
>66de574b00c919ab9e90cf61b3b9179e	GGCTTGGGCCGGAATAGTGGGAACATCATTAAGAATACTAATCCGTTCAGAGTTAGGTACCTCAAGAGCCTTAATTGGAGGCGACCAAATTTATAATACAATTGTTACAGCCCATGCATTTGTTATAATTTTTTTTATAGTTATGCCAATTATAATT
>34effb06d3b835a279ff2209b8a41c3b	AATTTGATCTGGAATAGTAGGAACATCTTTAAGATTATTAATTCGAGCTGAATTAGGAAATCCTGGTTATTTAATTGGAGATGATCAAATTTATAATACTATTGTTACAGCTCATGCTTTTATTATAATTTTTTTTATAGTTATACCAATTATAATT
>31d94da569686a7bb8f215410fbbcb19	AATTTTCTCTGGAGTTATTGGAACAGTTTTATCGTTTCTAATTAGACTCGAATTAGCAACACCCGGAAACCAGTTTTTATTAGGTAATCACCAATTATATAATGTATTAGTAACCGCACATGCATTTATTATGATTTTTTTTATGGTAATGCCAATTTTAATA
>2c38ad4aea7a4bb6dbb839c7ec4eb026	GACATTAGCTGGAGTTCTAGGGACAATGTTATCATTGTTAATACGAATTGAACTTGCTTATCCTGGTAATCAGTTTTTTTTAGGGAATCATCAATTATACAATGTTGTGGTCACAGCACATGCAATTGTTATGATTTTTTTTATGGTTATGCCAGTAATGATC
>3ab915d83b5d8db79af61153ea6ec416	TATTTGGGCTGGAATAATTGGAACTTCATTAAGATTATTAATTCGTGCTGAATTAGGAAATCCTGGATCTTTAATTGGAGATGATCAAATTTATAATACTATTGTCACAGCACATGCTTTTATTATAATTTTTTTTATAGTTATACCTATTATAATT
>63f633b396e462fca0c1ad063e82c3e9	AATCTGAGCAGGAATAGTAGGAACTTCTCTCAGCTTATTAATTCGAGCTGAATTAGGTAATCCTGGATCCTTAATTGGAGATGATCAAATTTATAATACTATTGTTACAGCTCACGCTTTTATTATAATTTTTTTTATAGTAATACCAATTATAATT
>653fb6150a37b07b92cf98e3a1dcc24f	TGCTTTTGCAGGAGTTATAGGAACTTATTTATCCATTATTATTCGTATGGAATTATCTACACCTGGACAAGGTGTTTTATTAGGTAATTATCAATTATATAATGTTGTAGTTACAGCACATGCTTTTGTAATGATATTTTTTATGGTTATGCCTGTATTAATT
>69da8df4b92fcaf0a2f3b0b049a7e1eb	GATTTGGTCGGCTATGGTAGGGACAGCTATAAGAGTTTTGATTCGAATAGAATTAGGACAATCTGGAAGATTTTTAGGTGATGATCATTTATATAATGTAGTAGTAACTGCTCACGCTTTTGTTATAATTTTTTTTATGGTTATACCTATTTTGATT
>8f67c55c0be0cb5d0472615e7327d520	AATTTGAGCAGGAATATTAGGAACATCTCTTAGTTTATTAATTCGTACTGAATTAGGTAATCCAGGTTTACTAATTGGAGATGATCAAATTTATAATACAATTGTTACGGCACATGCCTTTATTATAATTTTTTTTATAGTAATACCCATTATAATT
>f8c8f992fd6f3a88796ae29b6302f45c	AGCTTGATCAGGAATAGTTGGAACTTCTCTAAGACTATTAATTCGAGCAGAGTTAGGAAACCCTGGATCTTTAATTGGTGATGATCAAATTTATAATGTTATTGTAACTGCCCATGCTTTCATTATAATTTTTTTCATAGTAATACCAATTATAATT
>5a182ffd75a048104835b6b7af156330	AATTTGAGCAGGTATAGTAGGAACTTCACTTAGATTATTAATTCGTGCAGAATTAGGAAATCCAGGATCATTAATTGGAGATGATCAAATTTATAATACTATTGTAACGGCTCATGCTTTTATTATAATTTTTTTTATAGTTATACCTATTATAATT
>47c8a42a399eeb545a6be0ba091b4ae8	AATTTGAGCAGGAATAGTTGGAACATCTTTAAGTCTTATAATTCGAGCTGAATTAAGAAATCCAGGATCATTAATTGGAGATGATCAAATTTATAATACTATTGTTACAGCTCATGCTTTTATTATAATTTTTTTCATAGTTATACCTATTATAATT
>3bce494d029c025f087de89f8bf65247	AGCATGAGCTGGAATAGTGGGAACCTCTTTAAGAATTATAATTCGAGCTGAATTAGGACATCCCGGAGCTTTGATTGGAGACGATCAAATTTATAATGTTATTGTAACAGCACACGCTTTTATCATAATTTTTTTTATAGTAATACCTATTATAATA
>98e2201a69c686a9f5c302b62a2f04c7	AATTTGAGCTGGAATAGTAGGAACTTCTTTAAGATTATTAATTCGAGCTGAATTAGGAAATCCTGGATCTTTAATTGGAGATGATCAAATTTATAATACTATTGTTACAGTACATGCTTTTATCATAATTTTCTTTATAGTAATACCTATTATAATT
>2f1ca680122ac6ef8859d91b8f735fe1	TGCCTGATCAGGAATAGTAGGAACTTCTCTAAGACTCTTAATTCGAATAGAATTAGGAAATCCTGGAACTTTAATTCGAAATGATCAAATTTATAATAAAATTGCAACTGCCCATGCATTTATTATAATTTTTTTCGTAGTTATACCAATTATAATT
>5a63dfa1efc148d058bcb38ec67eefe6	TATTTGAGCAGGAATAATTGGAACTTCATTAAGATTATTAATTCGTGCTGAATTAGGAAATCCAGGATCTTTAATTGGTGATGATCAAATTTATAATACAATCGTAACAGCTCATGCTTTTATTATGATTTTTTTTATAGTTATACCTATTATAATT
>0435f2745ff14586d0feb5d1f9e41eb9	AATTTGAGCAGGAATAGTTGGAACATCTTTAAGTCTTTTAATTCGAGCTGCATTAAGAAATCCAGGATCATTAATTGGAGATGATCAAATTTATAATACTATTGTTACAGCTCATGCTTTTATTATAATTTTTTTCATAGTTATACCTATTATAATT
>322e143c236503d749b68451248d719c	AATCTGAGCAGGAATAGTAGGAACTTCTTTAAGATTATTAATTCGTGCTGAATTAGGTAATCCAGGATATTTAATTGGAGATGATCAAATTTATAATACTATTGTAACAGCTCATGCTTTTATTATAATTTTTTTATAGTAATACCTATTATAATT
>4fe560bd511150e0a3ddaae178105d71	AATTTGAGCTGGTATAGTTGGAACCTCATTAAGATTACTAATTCGAGCTGAATTAGGAACCCCTGGATCTTTAATTGGAGATGATCAAATTTATAATACTATTGTAACAGCTCATGCTTTTATTATAATTTTTTTTATAGTTATACCTATTATAATT
>54bdc9c97da99b4c8947b080fbd235b9	AGCCTGATCAGGCATAGTAGGGACATCTTTAAGACTACTTATTCGAGCTGAACTAGGTCAACCAGGCTCACTTATTGGAGATGACCAGATTTATAATGTTATTGTAACAGCTCACGCTTTTGTAATAATTTTCTTTATAGTAATGCCCATTATAATT
>b6468e9d3434528edc08924443067405	TGCTTGAGCAGGAATAGTGGGTACATCTCTTAGTATTATTGTTCGAATAGAATTGGGACACCCAGGAGCATTAATTGGTGATGATCAAATTTATAATGTTATTGTTACAGCTCATGCTTTTATTATAATTTTCTTTATAGTTATACCTATTATAATT
>cba54e5fc090939b4a8aae2901ff465e	GATTTGAGCAGGAATAGTAGGAACCTCTTTAAGTTTATTAATTCGGGCCGAATTAGGAAATCCGGGTTCCTTGATTGGAGATGACCAAATTTATAACACTATTGTTACAGCTCATGCTTTTATTATAATTTTTTTTATAGTAATACCTATTATAATT
>4ad4ee3c2c675e398203c0e8813331d0	AGCTTGATCCGGAATAGTTGGTACATCTCTAAGAATTCTAATTCGAGCTGAATTAGGACATGCTGGATCACTAATTGGTGACGATCAAATTTATAATGTAATTGTTACTGCTCATGCTTTTGTAATAATTTTTTTTATAGTTATACCTATTTTAATT
>0edc1e570c035ffbafd6b4abf7393bcd	AGCATGATCAGGAATAGTAGGAACTTCATTAAGAATACTGATTCGTACTGAATTAGGAAATCCTGGAAGTCTAATTGGAGATGACCAAATTTATAATACTATTGTAACAGCACATGCTTTTGTTATAATTTTTTTTATAGTTATACCAACTTTAATT
>14096c53c2a966d94f78766e8d8b9eea	AATTTGAGCCGGTATAATTGGAACTTCTTTAAGATTATTAATTCGAGCTGAATTAGGTAATCCTGGTTCATTAATTGGAGATGATCAAATTTATAATACTATTGTAACTGCTCATGCTTTTATTATAATTTTCTTTATAGTTATACCAATTATAATT
>0ca04d71e58e0010747d211d1a2fa437	GGCATGAGCAGCTATAGTTGGAACGGCGATAAGTATATTAATTCGAATAGAATTAGGTCAAGTGGGAAAATTTTTAGGTGATGATCATTTATATAATGTAATTGTAACAGCACATGCATTTGTAATAATTTTTTTTATAGTAATACCTGTTTTAATT
>b2f115a65923f29e0e100f4814401389	AGCATGGTCAGGTATAGTAGGAACCTCTTTAAGAATACTTATTCGAGCTGAATTAGGACATCCTGGAGCTTTAATTGGAGATGACCAAATTTATAATGTTATTGTTACTGCTCATGCTTTTATTATAATTTTTTTTATAGTAATACCAATTATAATT
>d45b6936b6c8e5d867b01eaa0527241c	TATTTGATCAGGATTAATTGGAATAATAATAAGATTAATTATTCGTTTAGAATTATCCAGATCTAATTCAATTTTAAACAATGATCAATTATATAATGTGATTGTTACTTCCCATGCATTTATTATAATTTTTTTTATGACTATACCAATTATAATT
>bf0111eb70fc0f8c1a0775fbca5c1367	AGCCTGATCTGGAATAGTAGGTACATCTTTAAGTATACTTATTCGAACAGAACTAGGAAATCCAGGTTCTTTAATTGGAGATGACCAAATTTATAACACAATTGTAACAGCCCATGCTTTTATCATAATTTTTTTTATAGTTATACCAATTATAATT
>2d7720041780ad8768c0d58b77dc12a3	TGCTTGATCTGGAATAGTAGGTACTTCTTTAAGAATTTTAATTCGTGCAGAATTAGGACACCCTGGAGCCTTAATTGGAGACGATCAAATTTACAATGTAATTGTAACAGCACATGCATTTATTATACTTTTTTTTATAGTTATACCTATTATAATT
>7959d146b83fb89bf60702ed5baf8958	AATTTGAGCTGGTATAGTCGGAACTTCATTAAGTTTATTAATTCGAGCTGAATTAGGAAATCCTGGATCTTTAATTGGAGATGATCAAATTTATAACACTATTGTAACTGCTCATGCTTTTATCATAATTTTTTTTATAGTTATACCCATTATAATT
>c2fcefc63125393994370d83e2c1bce6	AATTTGAGCAGGTATAGTAGGAACATCTTTAAGACTGTTAATTCGTGCTGAATTAGGAAATCCCGGTTCATTAATTGGAGATGACCAAATTTATAATACTATTGTAACAGCTCATGCTTTCATTATAATTTTTTTTATGGTTATACCTATTATAATT
>0077ca75a20bf0a4928dd868faa7f4d4	AATCTGAGCGGGAATAGTAGGAACTTCATTAAGAATAATCATTCGATCTGAATTAAGAATAACAGAATCTTTAATTAAAAATGATCAAATTTATAATGTTTTAGTTACTGCTCATGCTTTTATTATAATTTTTTTTATAGTTATACCTATTATAATT
>86c7dfdb27a4716da7c7145d3c838998	AATATGAGCAGGAATGGTAGGAACCGCTATAAGATGAATTATTCGAATTGAATTAAGACAACCTAGATCTTTTATTGGAGATGATCAAATTTATAACGTAGTAGTAACTGCCCATGCCTTTATCATAATTTTCTTTATAGTAATGCCTATTATAATC
>2af2a8abe44f5ecc88a6eb4ace955a9f	AGCCTGATCTGGAATAGTGGGAACCTCTTTAAGTATATTAATTCGAGCAGAATTAGGACGACCTGGAACCTTTATCGGAGATGACCAAATTTATAACGTAATTGTAACGGCTCATGCTTTTATTATAATTTTTTTTATAGTTATACCCATTCTAATC
>ce3b57f9834dc7ffba10e3fac887b6ed	AGCATGATCTGGTATAATTGGAACTTCATTAAGAATTTTAATTCGAGCTGAATTAGGGCACCCTGGTGCACTAATTGGTGATGACCAAATTTATAATGTTATTGTAACAGCTCATGCTTTTATTATAATTTTCTTTATAGTTATACCTATTATAATT
>db468c13e9d54493722746eda1206aa6	AATTTGAGCTGGAATAGTTGGAACTTCATTAAGAATAATTATTCGGTCTGAATTAAGAATAACTGAATCACTAATTAAAAATGATCAGATTTATAATGTTTTAGTTACTGCCCATGCTTTCATTATAATTTTCTTTATAGTTATACCAATTATAATT
>703aeee5709eb9152c35f173a06ea418	GGCCTGATCTGGAATAGTGGGAACCTCTTTAAGTATATTAATTCGAGCAGAATTAGGACGACCTGGAACCTTTATCGGAGATGACCAAATTTATAACGTAATTGTAACGGCTCATGCTTTTATTATAATTTTTTTTATAGTTATACCTATTCTAATC
>f252662ac0011529b419292ac908b335	TATTTGATCAGGATTAATTGGAATAATAATAAGATTAATTATTCGTTTAGAATTATCTAGATCTAATTCAATTTTAAATAATGATCAATTATATAATGTGATTGTTACTTCTCATGCATTTATCATAATTTTTTTCATAACTATACCAATTATAATT
>9f9c861a0950fc3ef2d9816440bc8a51	AGCTTGATCAGGAATAGTAGGTACTTCATTAAGAATTTTAATTCGAACTGAACTTGGACAGCCAGGTTATTTAATTGGAGATGATCAAACATATAATGTTATTGTTACAGCTCATGCTTTTATTATAATTTTTTTAATAGTTATACCCATTATAATT
>489890933a12f6b8897a75186d79497d	GGCTTGAGCAGGTATAGTCGGTACATCTTTAAGTATTATAATTCGTGCTGAACTTGGACATCCCGGTGCATTAATTGGAGACGACCAAATTTATAATGTAATTGTAACTGCACATGCTTTTATTATAATTTTTTTTATAGTTATACCTATTATAATA
>918fd29fc787aaa75f1d617d748f905c	AGCTTGATCTGGGATGATTGGAACTTCATTAAGAATATTAATTCGAGCAGAATTAGGTCATCCAGGAACTTTTATTGGAGATGATCAAATTTATAATGTTATTGTTACTGCTCATGCTTTTATTATAATTTTTTTTATAGTTATACCTATTTTAATT
>b3aa3c3dade82ed042a46413716a7235	GGCTTGAGCTGCTATAGTAGGAACGGCTATAAGAGTATTAATTCGAATTGAATTAGGTCAACCTGGGAGGTTTATTGGGGATGATCAATTATATAACGTGATTGTTACTGCTCACGCATTTGTAATGATTTTTTTTATGGTGATACCTATTTTGATT
>e3fc91959fc47f94ab55ecce70c73bde	TATTTGAGCTGGTATAATCGGAACTTCTTTAAGATTACTAATTCGAAATGAATTAGGAAATCCAGGATCCTTAATTGGAGATGATCAAATTTATAATACAATTGTAACTGCACATGCTTTTATTATAATTTTTTTCATAGTTATACCTATCATAATT
>f5e3331a9d2e8d754c50bd1ce5e9e4f9	AGCATGATCCGGAATAGTAGGAACTGCTTTAAGTATATTAATTCGAGCTGAATTAGGACATCCTGGAACTTTTATTGGAGATGACCAAATTTATAATGTGATTGTAACAGCACATGCCTTTATTATAATTTTTTTTATAGTTATACCTATTCTAATT
>f7adc4bb7d531228091d25160794ee68	TATTTGAGCTGGTATAGTTGGTACTTCATTAAGATTATTAATTCGTGCTGAATTAGGAAATCCAGGCTCATTAATTGAAGATGACCAAATTTATAACACTATTGTTACTGCTCACGCTTTCATTATAATTTTTTTTATAGTAATACCAATTATAATT
>2eb6adf3cab7b7a3fdb8d3935958b12c	GTCTTGAGCTAGGATGATCGGAGCTAGCCTTAGCAGAGCCATTCGGTTAAAGTTGGGTAAACCTGGGACTCTCATCGGGAATGACCAAATCTATAACATCATGGTGACAGCTCACGCATTCATCATATTTTTTAATAGTCATACCTATAATAATT
>4552cbcb009ef6040339decad53905aa	AGCATGATCAGGAATAGTGGGAACTTCTTTAAGAATATTAATTCGTACTGAATTAGGTAATCCTGGTAGATTAATTGGAGATGATCAAATTTATAATACTATTGTAACAGCCCATGCTTTTATTATAATTTTTTTTATAGTAATACCAACTTTAATC
>38a3f7271af9beacfec04491831cca8b	AATCTGAGCAGGAATAATAGGAACATCTTTAAGTCTTTTAATTCGAGCTGAATTAGGTAACCCTGGTTCTTTAATTGGAGATGACCAAATTTATAATACTATTGTAACAGCTCATGCTTTTATTATAATTTTTTTTATGGTTATACCTATTATAATT
>01161c7338b5081c182a12ef4f05951a	AATTTGATCTGGAATAGTAGGTACTTCCTTAAGTTTATTAATTCGTGCTGAATTAGGAACCCCAGGATCTTTAATTGGAGATGATCAAATTTATAATACTATTGTAACTGGCCATGCTTTTATTATAATTTTTTTTATAGTTATACCAATTATAATT
>46ecfa78b0a4312fa6eda1a4b61f1459	GGCTTTTGCAGGCTTATTGGGAACAGTAGTCTCTGTTTTAATTCGTATAGAATTAGCTGCACCTGGTTCTCAAATTTTAAATTCAAATTGACAATTATATAACGTTTTAGTAACTTCCCATGCCTTTTTAATGATTTTTTTTTTTGTAATGCCCGTTATGATG
>775ebc085bf14a3fd40d9528be157c50	TATATGAGCAGGAATAATTGGGTCATCAATAAGTTTAATCATTCGATTAGAATTAGGTCACCCAGGATTTTTAATTAATAATGATCAAATTTATAATTCTATTGTTACAGCTCATGCTTTTATTATAATTTTTTTTATAGTAATGCCAATTATAATT
>9b3bf7fe05c15cd5430e323463a0d2e1	TGGCTTTTCTGGGATTATAGGGACTATTTTTTCTATGATAATAAGGTTAGAATTAGCTGCTCCGGGTTCCCAAATATTAGGCGGTAATAGCCAATTATATAATGTAATAATCACTGCCCATGCTTTTGTAATGATATTTTTTTTTGTTATGCCTGTTATGATT
>bd8ee684512ed539c4435d54f9cd1ce3	GGCCTGAGCTGGAATAGTAGGAACTTCTTTAAGAATTTTAATTCGAGCTGAATTAGGACATCCTGGCGCTTTAATTGGAAACGACCAGATTTATAATGTAGTAGTGACTGCACATGCCTTTATTATAATTTTTTTTATAGTAATGCCTATTATAATT
>d8ee1c956ddd35ec9f96b43e04a3e6f3	AATTTGAGCAAGAATAGTTGGAACATCTTTAAGTCTTTTAATTCGAGCTGAATTAGGAAATCCAGGATCATTAATTGGAGATGATCAAATTTATAACACTATTGTTACAGCTCATGCTTTTATTATAATTTTTTTCATAGTTATACCTATTATAATT
>1b507608174960a0859ec5413d472097	AATTTGATCAGGAATAATTGGAACATCATTAAGTTTATTAATTCGAGCTGAATTAGGAAATCCTGGATCATTAATTGGTGATGATCAAATTTATAATACAATTGTAACAGCTCATGCATTTATTATAATTTTTTTTATAGTTATACCAATTATAATC
>85db6e4b119b61826f479005032edf70	AGCTTGATCAGGAATAGTAGGTACTTCATTGAGAATTTTAATCCGAACTGAACTTGGACAGCCAGGTTATTTAATTGGAGATGATCAAACATATAATGTTATTGTTACAGCCCACACTTTTATTATAATTTTTTTTATAGTTATACCCATTATAATT
>4b6dba6b81a6fedd7e9563bdee82ab6b	AGCCTGGGCTGGAATAGTGGGAACATCCCTAAGAATTCTAATTCGAGCTGAATTAGGACATCCCGGTGCTCTAATTGGAGATGATCAAATTTATAACGTTATTGTTACTGCTCATGCATTTGTAATAATTTTTTTTATAGTAATACCTATTATAATT
>55453296c7e06a0bf1875d85a68a0720	TGCATGATCAGGTATAGTAGGAACATCTTTAAGTATATTAATTCGAGCTGAATTAAATCAACCAGGATCTTTAATTGGAGATGATCAAATTTATAATGTAATTGTAACAGCCCATGCATTTATTATAATTTTTTTTATAGTTATACCCATTCTAATT
>bd218a15cd88ff2ff6d3c2f6a2bfd9c7	AGCATGAGCAGGAATAGTAGGAACTTCTTTAAGAATTCTTATTCGAGCAGAATTAGGTCATCCAGGAGCATTAATTGGGGATGATCAAATTTATAATGTAATTGTTACAGCTCATGCTTTTATTATAATTTTTTTTATAGTTATACCAATTATAATT
>7c07e43baa03e6e39315f67f0134b12f	AGCCTGATCTGGAATAGTTGGTACTTCCCTTAGTATTTTAATCCGAGCAGAACTTGGCCACCCTGGTTCATTAATTGGAGATGACCAAATTTATAACGTAATTGTAACAACTCATGCTTTTGTTATAATTTTTTTTATAGTTATACCTATTATAATT
>5fcece20b6c1681465e833583d264cb7	AATTTGATCAGGAATAGTAGGAACTTCATTAAGTGTAATTATTCGAACAGAATTAGGACATCCTGGAGCTTTAATTGGAAATGACCAAATTTATAATGTAATTGTTACTGCTCATGCTTTTATCATAATTTTCTTTATAGTAATACCTATTATAATT
>d4cecc45ad7b6bdf81516c606fabc26a	AATTTGAGCTGGAATAGTTGGAACTTCTCTTAGATTATTAATTCGAGCAGAATTAGGTAATCCTGGATCTTTAATTGGAGATGATCAAATTTATAATACTATTGTTACAGCTCATGCTTTTATTATAATTTTTTTTATAGTTATACCTATTATAATT
>69397b89fd82516101124bb12260f489	TATTTGGGCAGGAATAGTTGGGACTAGCCTAAGTATATTAATTCGGTTAGAGCTGGGACAGCCAGGCGCGTTCCTAGAAGATGACCAAACCTACAATGTTATTGTAACCGCTCATGCATTTATTATAATTTTTTTTATAATTATACCAGTTATAATT
>f713cfc342e7dba5fa7c8b8bd9e71327	AATTTGAGCAGGAATAGTAGGAACATCTTTAAGTTTACTAATTCGAGCAGAATTAGGAAATCCTGGATCTTTAATTGGAGATGATCAAATTTATAATACTATTGTTACAGCTCATGCTTTTATTATAATTTTTTTTATAGTTATACCCATCATAATT
>7361b85ebb0518622fa09c9bdf4df7ad	GGTTTGATCAGGAATAGTAGGAACATCTTTAAGTATATTAATTCGTGCTGAATTAAGTCACCCAGGGATATTTATTGGAAATGATCAAATTTATAACGTAATTGTTACAGCTCATGCATTTATTATAATTTTTTTTATAGTAATACCAATTATAATT
>7a36d975caa20b6708fbe9739f6aa3c3	AATTTGAGCAGGAATTGTAGGAACTTTATTAAGATTACTTATTCGAGCTGAATTAGGAAATCCTGGTTCTTTAATTGGAGATGATCTTTATAATACTACTGTTACAGCTCATGCTTTTATTATATTTTTTTTATAGTTATACCTATTATAGTT
>8cece704d03e4a325abb8368f0161cea	GGCATGGGCAGGAACATCATTAAGAATTTTAATTCGAGCAGAGCTTGGACATCCGGGGGCACTTATTGGGGATGACCAAATTTATAATGTAATTGTAACAGCTCATGCATTTATTATAATTTTCTTTATAGTTATACCTATCATAATT
>5ac92bf1cd9be180bcdb1acf851f2774	AATTTGAGCAGGAATAGTTGGAACTTCTCTTAGAATACTAATTCGATTAGAATTGGGAACACCTAATAACTTAATTGGTAATGATCAAATTTATAATGTAATTGTAACTGCTCATGCTTTTGTTATAATTTTTTTTATAGTAATACCTATCCTTATT
>a69634aa7c7279202f5ca62042ec2b1d	AGCTTGATCAGGAATAGTGGGTACTTCATTAAGAATTTTAATTCGAGCTGAATTAGGACATGCTGGTTCTTTGATTGGAGACGACCAAATTTATAATGTTATTGTAACAGCTCATGCTTTTGTTATAATTTTTTTTATGGTTATACCTATTTTAATT
>cddd6ba3dd6e712c98997fdca1550939	GGCATGATCAGGTATAATTGGAACATCTATAAGATTAATAATTCGTACTGAATTAGGAAATTCCGGATCTTTAATTGGAGATGATCAAATTTATAATGTTATTGTTACAGCTCATGCTTTTATTATAATTTTTTTTATAGTTATACCTATTATAATT
>6cc745465b7e09bc0480ddb70c1d35a5	TATTTGATCAGGAATAATTGGATCATCATTAAGAATCCTAATTCGATTAGAATTAAGTCAAATTAACTCTATTATTAATAATAATCAATTATATAATGTAATTGTTACAATTCATGCCTTTATTATAATTTTTTTTATAACAATACCTATTGTAATT
>1d3ab18da43bf3a6f9833898ba07039d	TATTTGAGCAGGTATAGTAGGAACTTCTCTAAGATTATTAATTCGAGCTGAACTTGGAACTCCAGGTTCTTTAATTGGCGATGATCAAATTTATAACACTATTGTTACAGCTCATGCTTTTATTATAATTTTTTTTATAGTTATACCTATTATAATT
>385a0cb1f8b5ea83fed203d635351b55	AATTTGATCAGGAATAGTAGGAAGATCTTTAAGAGTTATTATTCGATTAGAATTAGGACACCCTGGATCTTTAATTGGAAATGACCAAATTTATAATGTAATTGTTACTGCTCATGCTTTTATCATAATTTTTTTTATAGTGATACCTATTATAATT
>39700ce00323c338cc3304987f8e3106	AGCATGGGCAGGAATAGTAGGAACATCACTAAGAGTGTTAATTCGAACAGAACTAGGAACCCCAGGAAGTCTAATTATAGATGATCAAATTTTCAACACTATTGTTACAGCTCATGCTTTTATTATAATCTTTTTTATAGTTATGCCAATTCTAATT
>fd6d55168d3c47e06823c38d0f585ea4	AATTTGAGCAGGAATAGTAGGAACTTCTTTAAGTTTATTAATTCGAGCAGAATTAGGAAATCCAGGTTCATTAATTGGAGATGACCAAATTTATAATACAATTGTAACTGCTCATGCATTTATTATAATTTTTTTTATAGTGATACCAATTATAATT
>944a64fabf404611a956f0eb126c89be	AATTTGAGCTGGTATAGTTGGTACTTCTTTAAGATTATTAATTCGAGCTGAATTAGGAAATCCAGGATCTTTAATTGGAGATGATCAAATTTATAATACTATTGTAACTGCTCATGCTTTTATTATAATTTTCTTTATAGTTATACCTATTATAATT
>7b37d003e1fb42e86da88577d2c2bc34	AATCTGAGCAGGAATAGTAGGAACTTCTTTAAGTTTATTAATTCGAGCAGAATTAGGAAACCCGGGATCTTTAATTGGGGACGATCAAATTTATAATACTATTGTTACAGCTCATGCTTTTATTATAATTTTTTTTATAGTTATACCTATTATAATT
>2fb9298bb3b17a7830047d109b396997	TAGTTGAGCAAGAATAGTTGGTACTTCTTTAAGAATAATTATTCGAGCTGAATTAGGTCATCCGGGTTCATTAATTGGGAATGATCAAATTTATAATACTATTGTTACAGCTCACGCATTTGTTATAATTTTTTTTATAGTTATACCTATTATAATT
>38e0837024e94e886153a8d86df2d43b	TGCTTTTTCTGGTATAGTGGGTACTATTTTATCTATGATAATTAGAATGGAATTAAGTACTCCAGGTAATAATTTATTAGCAGGTAATTATCAATTATATAATGTTATTATTACTGCACATGCATTTATTATGATTTTTTTTTTAGTTATGCCTGTTATGATA
>63eb23e6911cf79c4edb1a7c891af12a	AATTTGAGCGGGTATAGTTGGAACATCATTAAGACTATTAATTCGAGCTGAATTAGGAAATCCTGGCTTATTAATTGGAGATGATCAAATTTACAATAGTATTGTAACAGCTCATGCTTTTATTATAATTTTTTTCATAGTAATACCTATTATAATT
>a67db8ba6143317e7eadb724af3b5bf3	TTTTTGATCTGGTATATTAGGAACAAGTTTATCTATAATTATTCGTTTTGAGTTAGCTAAACCTGGTTATTTTTTAAATAATGGTCAATTATATAATTCTGTTATTACTGCTCATGCATTTTTGATAATTTTTTTTATAGTTATACCATCTTTAGTT
>b9ffbe5e40e1caf140e4887bf78438c3	AGCTTGAGCCGGTATAGTCGGAACTTCCCTAAGTATTTTAATTCGAGCAGAATTAGGACATCCTGGTGCTTTAATTGGTGATGACCAAATTTATAATGTAATCGTTACAGCTCATGCTTTTGTTATAATTTTTTTCATAGTAATACCAATTATAATT
>85e65c95ef227ebf1b649d31a040544e	AGCTTGAGCAAGTATAGTTGGGACTTCTTTAAGTATATTAATTCGAGCTGAATTAGGATGTCCTAATGCTCTAATTGGAGATGACCAAATTTATAATGTAATTGTAACAGCACACGCCTTCATTATAATTTTTTTTATAGTAATACCTATTATGATT
>b9c7ed1e38dffb2730ebc53c145d10ce	AATTTGAGCAGGAATAGTAGCAACTTCATTAAGAATTTTAATTCGAACAGTATTAGGGCATACTGGTGCATTAATTGGAGATGATCTAATTTATAATGTAATTGTAACAGCACATGCCTTTATTATAATTTTTTTTATACTTATACCTATTATAATT
>cd56d95356866dd784d6c367af446dd1	GGCTTGATCAGGAATAGTAGGTACTTCATTAAGAATTTTGATCCGAACTGAACTTGGACAACCAGGTTACTTAATTGGAGATGATCAAACATATAACGTTATTGTTACAGCCCATGCTTTTATTATAATTTTTTTAATAGTTATACCCATTATAATT
>51a1a1834b67569fc3921c7e2ba03447	GGCTTGATCAGGAATAGTAGGTACCTCATTAAGAATCTTAATTCGAACAGAACTGGGGAACCCCGGTTACTTAATTGGTGATGATCAAATTTATAACGTAATTGTAACAGCTCATGCTTTTGTTATAATTTTTTTTATAGTTATACCAATTATAATT
>d6b44a6731685a1d31f9f0fd43f7f6a7	TGCTTGAGCAGGAATAGTTGGCACTTCATTAAGAATATTGATTCGTTCAGAATTAGGGAATTCCGGAGCTCTAATTGGAGACGATCAAATTTATAATGTAATTGTAACAGCTCATGCATTTATTATAATTTTTTTTATAGTAATACCAATTATAATT
>f2a3ad09e7dca3b63b23c2ed2b5f33e4	GGCTTGATCAGGAATAGTAGGAACTTCACTTAGAATTTTAATTCGAACTGAACTAGGACACCCTGGAGCTTTAATTGGAGATGATCAAATTTATAATGTTATTGTTACAGCTCATGCATTTGTAATAATTTTTTTTATAGTTATACCTATTTTAATT
>15529e08d616e508eef39864d6a5ce3d	AGCTTGATCAGGAATAGTTGGAACTTCATTAAGTATAATTATTCGAGCTGAATTAGGTCATCCAGGAGCTTTAATTGGAAATGATCAAATTTATAATGTAATTGTAACTGCTCATGCATTTGTCATAATTTTTTTTATAGTAATACCTATTATAATT
>b768eeaedd1cfe90e078f0a71dde08b0	AATTTGAGCTGGGATAGTGGGAACATCCCTAAGAATAATTATTCGAACAGAATTAGGAACAACAGAATCCCTCATTAAAAATGATCAAATTTATAATGTATTAGTAACTGCCCATGCTTTTATTATATTTTTTTTTATGGTAATACCAATTATAATT
>6fe46d940f2df15f0a6c39b6c347b4ee	AATTTGAGCAGGAATAGTCGGAACATCTTTAAGTTTATTAATTCGAGCTGAATTAGGGAATCCTGGATCATTAATTGGAAATGATCAAATTTATAATACTATTGTTACAACTCATGCTTTTATTATAATTTTTTTTATAGTTATACCAATTATAATT
>5107132d016f0b3c8a1e3c7028b021ed	TATTTGAGCAGGATTAGTAGGAACCTCTTTAAGAATATTAGTGCGATTAGAATTAAGAACTACAGGGAATTTAATTGGTAATGACCAAATTTATAATGTAATTGTAACAGCCCACGCTTTTGTAATGATTTTTTTTATAGTTATACCCATTCTAATT
>1f6ac9cfa99af0c0ad555bfbc713b51b	AGCTTGATCAGGAATAGTAGGGACTTCATTATGAATTTTAATTCGAACTGAACTTGGACAGCCAGGTTATTTAATTGGAGATGATCAAACATATAATGTTTTGTTACAGCTCACGCCATCATTATAATTTTCTTTATAGTTATACCCATTATAATT
>31b9039504fec124beb2ac5cf76dbe30	GAGATGATCCGGAATACTAGGGGCAAGAATAAGAACTATCATTCGATTAGAATTAGGACAACCAGGTTCTTTAATTGGTAACGATCAATTCTACAACTGTATTGTTACAGCACATGCTTTCGTTATAATTTTCTTTATAGTTATACCTATAATAATT
>32e0d1b083a193de979faa7390938149	ATTATGAGCAGGAATACTAGGAACATCATTAAGATGAATTATCCGAATTGAATTAGGAATACCAGGATCATTTATTGGAGATGATCAAACATATAATGTAATCGTTACAGCCCATGCATTTATTATAATTTTCTTTATAGTAATACCAATTATAATC
>697bc8cac90a1f42e8d46a3f79d3c8e2	TATTTGATCAGGATTAGTAGGGACAAGATTAAGTTTATTAATTCGGGCTGAATTAGGTCAACCAGGATCATTAATTGGTGATGACCAAATTTATAATGTAATTGTTACAGCTCATGCTTTTATTATAATTTTTTTCATAGTAATACCTATTGTAATT
>c6c2ded1e822386cf1d7aa2a7f4d816c	TTTATGATCAGGTTTAATCGGAACATCTCTAAGATTAATTATTCGAGCTGAATTAGGAAACCCAGGATCTTTAATTGGGGATGATCAAATTTATAATACTATTGTTACAGCCCACGCTTTTATTATAATTTTTTTTATAGTAATACCTATTATAATT
>fad75aad0f6c5629edceabdaf608c031	AATCTGAGCAGGAATAGTAGGAACTTCTTTAAGTTTATTAATTCGAGCAGAATTAGGAAATCCAGGATCTTTAATTGGAGACGATCAAATTTATAATACTATTGTCACAGCTCATGCTTTTATTATAATTTTTTTTATAGTTATACCTATTATAATT
>1ee0d26c75f261a3169ac58c575690a4	AATTTGAGCTGGAATAGTTGGCACTTCTCTTAGTTTACTTATTCGAGCAGAATTAGGAAATCCCGGTTCTTTAATTGGAGATGATCAAATTTATAATACTATTGTAACGGCTCATGCTTTTATTATAATTTTCTTTATAGTAATACCTATTATAATT
>4dec40f069d5302791810d27e93cbee2	AGCTTGATCAGGAATAGTAGGAACTTCATTAATAATCTTAATTCGTACTGAACTTGGACAACCAGGTTATTTAATTGGAGATGATCAAACATATAATGTTATTGTTACAGCTCATGCTTTTATTATATTTTTTTTTTAGTTATACCTATTATAATT
>287bf01359405d38c0cba1fca9492a0e	AACTTGATCTGGGATAGTTGGAGCAAGTCTTAGTAGAGTTATCCGACTAGAATTGGGGCAACCTGGAAGCCTATTGGGGAATGACCAAATTTACAACACTATAGTAACTGCACATGCTTTTATTATAATTTTTTTTATAGTTATACCTATGATAATC
>02655a5061e542195a76b142c9931c26	AGCATGATCTGGAATAATTGAAACAGCATTAAGATTAATCACCCGAACAGAACTTGGAATTCCACGATCAATAATTGGAAACGATCAAATCTTTAATGTTATTGTCAGCTCACATGCATTCATCATAATTTTCTTCATAGTTATACCAATTATAATT
>37f2c09fa139e13b3ea1b09a7c8f9279	AATTTGAGCTGGTATAATTGGAACTTCTTTAAGATTATTAATTCGAGCTGAATTAGGTAATCCTGGTTCATTAATTGGAGATGACCAAATTTATAATACTATTGTAACTGCTCATGCTTTTATTATAATTTTCTTTATAGTTATACCAATTATAATT
>2e7366e133b8025458ffb2d3d739d9db	AGCCTGGTCAGGAATAGTAGGGACATCCTTAAGTCTACTCATTCGAGCGGAATTAGGACAGCCCGGTTCACTGATTGGAGACGATCAAATCTATAATGTGATCGTAACAGCTCATGCCTTTATTATAATCTTCTTCATAGTTATACCTATTATGATT
>bc4e045dfb008e5fad2d120bdce19e74	AATTTGAGCTGGAATAGTAGGAACTTCATTAAGATTATTAATTCGTGCTGAATTAGGAAACCCCGGATCTTTAATTGGAGATGATCAAATTTATAATACGATTGTAACAGCTCATGCCTTCATTATAATTTTTTTTATAGTTATACCTATTATAATT
>ffd99b8cbb5bab43cab27531fa58c0f9	AAGCTGAGCTAGAATATTAGGAACTTCTCTTAGTTTAATTATTCGAGCTGAATTAGGACATCCCGGGTCATTAATTGGGAATGATCAGATTTATAATACTATTGTAACTGCACATGCTTTTATTATAATTTTTTTTATAGTTATACCTATTATAATT
>60f4ecb0720ee85dcbac1939e1317a25	TGCTTGGGCAGGTATAATTGGAACTTCCCTAAGTATCGAACAGAACTTGGTTATCCGGGAGCATTAATTGGGGATGATCAAATCTATAATGTTATTGTAACAGCTCATGCATTTATTATAATTTTCTTTATAGTTATACCAATTATAATT
>566d06406c85eed52cf549fde7a27b87	GGCATGATCAGGAATAGTAGGAACTTCATTGAGAATACTAATTCGTACTGAATTAGGAAATCCAGGAAGCCTAATTGGAGACGACCAAATTTATAATACTATTGTAACAGCACATGCTTTTATTATAATTTTTTTTATAGTTATACCAACTTTAATT
>06dccfdecb86acf689d75cfda53e7258	TGCATGATCTGGTATAGTAGGAACTTCATTAAGAATTTTAATTCGAGCAGAATTAGGACACCCTGGTGCATTAATTGGTGATGATCAAATTTATAATGTAATTGTTACAGCTCATGCTTTTATTATAATTTTCTTTATAGTTATACCTATTATAATT
>42412d3961b00b773caf607fc79aba82	TGCTTGGGCTTCAATAGTAGGGACAGCTATAAGTGTGCTAATTCGGATTGAGTTAGGTCAATCGGGAAGATTTTTAGGCGATGATCAATTGTATAATGTGATTGTAACAGCTCATGCTTTTATTATAATTTTTTTTATAGTTATACCTATCTTAATT
>6c44897450249f51ccdd2ac99d7d3d4a	GGCTTGAGCTGGAATAGTGGGGACCTCCTTAAGAATTTTGATTCGAGCTGAATTAGGACATCCTGGAGCTTTAATTAGAAATGATCAAATTTATAACGTTATTGTAACAGCCCATGCTTTTATTATAATTTTTTTTATAGTTATACCTATTATAATT
>778f80e4cb7f12ce4514ab039640038f	GGCTTGATCTGGTATAGTGGGAACTTCTTTAAGAATCTTAATTCGAGTAGAACTTGGTCACCTAGGTGCATTAATTGGTGATGATCAAATTTATAATGTAATTGTAACAGCTCATGCATTTATTATAATTTTTTTTATAGTTGTACCTATTATAATT
>7b1974befbb0c090fef628566477866c	GGCTTGGGCAGGAATAGTTGGAACTTCATTAAGCATTTTAATTCGAGCAGAACTTGGTCATCCGGGGGCACTAATTGGTGATGACCAAATTTATAATGTAATTGTAACAGCTCACGCATTTATTATAATTTTCTTTATAGTTATACCTATTATAATT
>c771960f40a560dd1bb9bf5b97fea466	TATATGATCAGGAATAATTGGAACTTCTTTAAGAATATTAATTCGAACTGAATTAAGTCATCCCGGATCATTATTAGAAAACGAACAAATTTATAATTCAATTGTAACAACTCACGCCTTTATTATAATTTTTTTTATAGTAATACCCATCATAATC
>dbe9bf2c0491c69725fb32fce8c264ea	GGCATGATCCGGAATAGTCGGAACTGCTCTAAGTATATTAATTCGAGCTGAATTAGGGCATCCTGGAACTTTTATTGGAGATGACCAAATTTATAATGTAATTGTAACAGCACATGCTTTTATTATAATTTTCTTCATAGTAATACCAATCTTAATT
>8a29dd8c0925d74b21115e4e615ed297	TATTTGATCAGGATTAATTGGAATAATAATAAGATTAATTATTCGTTTAGAATTATCTACATCTAATTCAATTTTAAATAATGATCAATTATATAATGTGATTGTTACTTCCCATGCATTTATTATAATTTTGTTTATAACTATACCAATTATAATT
>95a80c5d3e56a6765f26f029584f7850	AATTTGATCAGGAATAGTAGGAACTTCATTAAGTGTAATTATTCGAACAGAATTAGGACACCCTGGAGCTTTAATTGGAAATGACCAAATTTATAATGTAATTGTTACTGCTCATGCTTTTATTATAATTTTCTTTATAGTAATACCTATTATAATT
>cbcd357cda36841579e200c0149acf66	GGCTTGAGCAAGTATAGTAGGGACCTCTTTAAGTATATTAATTCGAGCAGAATTAGGGTGCCCTAATGCTTTAATTGGAGATGACCAAATTTATAATGTAATTGTAACTGCTCATGCCTTTATTATAATTTTTTTTATAGTAATACCGATTATAATT
>1b725dfb4ebbbfba170cca2d532d8358	TATTTGATCAGGATTAATTGGAATAATAATAAGATTAATTATTCGTTTAGAATTATCTAGATCTAATTCAATTTTAAATAATGATGAATTATATAATGTGATTGTTACTTCCCATGCATTTATCATAATTTTTTTCATAACTATACCAATTATAATT
>31a61e46a656cc1a0aeb454c4088cfd7	GGCATGGGCAGGAATAGTAGGAACATCATTAAGAATTTTAATTCGAGCAGAACTTGGACATCCGGAGGCACTTATTGGGGATGACCAAATTTATAATGTAATTGTAACAGCTCATGCATTTATTATAATTTTCTTTATAGTTATACCTATCATAATT
>55a12a392fecced97da56a14828cbdc8	TGCCTGATCTGGCATGGTTGGAACTTCCTTAAGTCTTTTAATTCGTGCTGAACTGGGGCAACCAGGGGCTTTAATTGGGGATGATCAAATTTATAATGTAATTGTTACCGCTCATGCGTTTGTTATAATTTTTTTTATAGTAATACCAATTATAATT
>7508b0a5f18cce554f59fb8efe9612bc	AGCTTGAGCAGGAATAGTAGGAACTTCTCTAAGTATTTTAATTCGAGCAGAATTAGGACACCCTGGAGCCTTTATTGGAGATGATCAAATTTATAATGTTATTGTAACAGCTCATGCTTTTATTATAATTTTTTTTATAGTTATACCTATTATAATT
>8d38e1ab0bc39d559e0cda29347fa7f3	AGCTTGATCAGCTATAGTGGGAACTGCAATAAGAGTTTTGATTCGAATTGAGTTAGGTCAGCCTGGTAGGTTTATAGGTGATGATCAGTTATATAATGTAATTGTAACTGCTCATGCTTTTGTAATAATTTTTTTTATGGTAATACCTATTTTAATT
>d546192e7f3fd5279958d91eac246461	TGCTTGATCTGCTATATTAGGTACAGCTTTAAGGGTAATTATTCGAGCAGAGCTTGGTCAACCTGGGACCTTAATCGGAAACGACCAAATTTATAATACAATTGTTACTGCTCATGCATTTATTATAATTTTTTTTATAGTAATACCAATCATAATC
>e360b03ff432fad6991e3d50749651bc	AGCTTGAGCAGGAATAATTGGAACTTCATTAAGTATATTAATTCGAATTGAATTAGGACATCCTGGAGCATTAATTGGAAATGATCAAATTTATAATGTTATTGTAACAGCACATGCTTTTGTTATAATTTTTTTTATAGTAATACCTATTATAATT
>6d3baec19f01f6727742ceabd3ccb850	CTTTTGATCAGGGATAATAGGATTATCATTAAGAATAATTATTCGACTAAATTTACGTATTTCTATAAAACTTTACGTTAATAATGATCAATTTTATAACTCAATTGTTACAGCACATGCTTTTATTATAATTTTTTTCACAGTTATACCAATCATAATT
>8539216e5f828048ebb3922bdba8c678	TGCTTGAGCAGGAATAGTTGGAACCTCGTTAAGTATTTTAATTCGTGCTGAATTAGGTCACCCTGGAGCTTTAATTGGAGATGATCAGATTTACAATGTAATTGTAACTGCTCATGCTTTTATTATAATTTTTTTTATAGTAATACCTATTATAATT
>5781c06d51dd15292135378e3c2e4811	AATTTGGGCAGGTATAGTAGGATCAGCAATAAGATTAATTATCCGAATTGAACTAAGACAACCAGGAAGATTCGTTGGAGATGATCAAATCTATAATGTATTAGTTACCGCTCACGCATTTGTAATAATTTTTTTCATAGTAATACCTATTATAATT
>9bb26fe12bbc1d94005d23d11ed2b124	GATTTGATCAAGCTTAATTGGAACATCATTAAGTATAATTATTCGAATTGAACTAAGAACCCCAGGATCATTTATGGGAAACGATCAAATTTATAATTCAATTGTTACTGTTCATGCCTTTATTATAATTTTTTTTATAGTAATACCAATTATAATT
>a0cbcdcefa97b432993ffce51f645daa	GGCTTGAGCAGGTATAGTCGGTACATCTTTAAGTATTATAATTCGTGCTGAACTTGGACATCCCGGTGCATTAATTGGGGATGACCAAATTTATAATGTAATTGTAACTGCACATGCTTTCATTATAATTTTTTTTATAGTTATACCTATTATAATA
>884ac5ab90673cdea3a316d1c64ea0a1	TAGTTTTGCAGGAGTTATGGGTGTGGTTTTTTCTGTAGCAATAAGGTCAGAATTAAGTGCTACTTCTTTTAGTGTACTGGGATTTGATTCGCAATTGTATAATGTTATAGTAACAGCGCATGCTTTTATAATGATTTTTTTTTTTGTAATGCCTGTTATGATT
>4e4379695bef19ad45b05138cad68f8a	GATTTGATCAGGACTTTTAGGAACAAGATTAAGACTATTAATTCGAGCTGAATTAGGTCAACCTGGATCTTTAATTGGAGATGATCAAATTTATAATGTAATTGTTACAGCTCACGCTTTTATTATAATTTTCTTTATAGTTATACCTATTGTAATT
>9c607fa8981b6038eed14c87136805a4	AATTTGAGCAGGAATAATTGGAACTTCTATAAGTTTATTAATTCGAATAGAATTAAGAACCCCCAATTCTTTACTTAAAGATCATCAAATTTATAATGTACTAGTTACAGCGCACGCCTTTGTAATAATTTTTTTTATAGTTATACCTATTATAATT
>9fc6f61f3ef9704d2feb6d3da2f3cb63	TTCTTGATCAGGAATAGTTGGGACTTCTTTAAGAGTTCTAATTCGCTCAGAATTAGGAACTCCTGGATCTTTAATTGGAGACGATCAAATTTATAATGTTATTGTTACTGCTCATGCTTTTATTATAATTTTTTTTATAGTTATACCAATTTTAATT
>a2e5daca014004025f8ad2016e934ee7	TATTTGAGCTGGAATAATTGGAACTTCATTAAGATTATTAATTCGTGCTGAATTAGGAAATCCTGGATCTTTAATTGGAGATGATCAAATTTATAATACTATTGTCACAGCACATGCTTTTATTATAATTTTTTTTATGGTTATACCTATCATAATT
>8ce0c52f60a89f7eea77d3dbcbf60c7d	AATCTGAGCCGGAATAGTAGGAACTTCATTAAGAATGATTATTCGCTCTGAATTGAGAATGACAGAATCTTTAATTAAAAATGATCAAATTTATAATGTTTTAGTTACTGCCCATGCTTTTATTATAATTTTTTTTATAGTAATACCTATTATGATT
>e2a9072e43c4383eef1d97e36bdc6bda	AGCTTGATCAGGAATAATTGGAACTTCATTAAGAATTTTAATTCGTACTGAATTAGGTCACCCTGGATCATTAATTGGAAATGATCAAATTTATAATGTTATTGTTACAGCTCATGCTTTTATTATAATTTTCTTTATAGTAATACCAATTATAATT
>f40d2c22ac32257048f7938cb7ed6c8a	AATATGAGCAGGAATAATTGGTTCTTCAATAAGAATAATTATTCGAATAGAATTAGGTAACCCAGGATTTTTAATCAATAATGATCAAATTTATAATTCTTTTGTTACTTCCCATGCTTTTATTATAATTTTTTTTATAGTTATACCAATTATAATT
>540fae23f200fcea1fde606230d799c2	GGCTTGATCAGGAATAGTGGGAACCTCTTTAAGTATATTAATTCGAGCTGAATTAGGGCATCCAGGAGCATTAATTGGGGATGACCAAATTTATAATGTAATTGTTACTGCTCATGCTTTTATTATAATTTTTTTTATAGTAATACCAATTATAATT
>14fc640397b84edc8236d7ce7b566c08	AGCCTGAGCCGGAATGGTTGGAACTTCCTTAAGAATATTAATTCGAACTGAATTAGGCCATCCCGGATCTTTAATTGGAGATGATCAAATTTATAATGTTATCGTTACTGCTCACGCCTTTGTAATAATTTTTTTTATAGTAATACCTATTATAATT
[truncated: 1,018 more rows]
